# Supplementary material for: Ontogenetic drivers of morphological evolution in monitor lizards and allies (Squamata: Paleoanguimorpha), a clade with extreme body size disparity
Source: BMC Ecol Evol. 2022 Feb 12;22:15. doi: 10.1186/s12862-022-01970-6 (PMC8840268; doi:10.1186/s12862-022-01970-6)
Supplement: Supplementary file 1 — Additional file 1: Table S1. Species included in this study and associated metadata. Table S2. Linear morphometric data describing body shape (in mm). Table S3. Linear morphometric data describing limb shape (in mm). Table S4. Procrustes aligned coordinates of head shape. Table S5. GenBank accession numbers (GB) for molecular data used in phylogenetic analyses of Euprepiosaurus and Hapturosaurus. Table S6. Results of the isometry test. Table S7. Results of the homogeneity of slopes tests. Table S8. Regression parameters under the unique-allometry model. Table S9. Ontogenetic change in examined characters. Table S10. Estimated lengths of ontogenetic allometric trajectories. Table S11. Estimated angles of ontogenetic allometric trajectories. Table S12. Pairwise comparison of the lengths of the ontogenetic allometric trajectories (body). Table S13. Pairwise comparison of the lengths of the ontogenetic allometric trajectories (limbs). Table S14. Pairwise comparison of the lengths of the ontogenetic allometric trajectories (head). Table S15. Pairwise comparison of the slopes of the ontogenetic allometric trajectories (body). Table S16. Pairwise comparison of the slopes of the ontogenetic allometric trajectories (limbs). Table S17. Pairwise comparison of the slopes of the ontogenetic allometric trajectories (head). Table S18. Pairwise comparison of the intercepts of the ontogenetic allometric trajectories (body). Table S19. Pairwise comparison of the intercepts of the ontogenetic allometric trajectories (limbs). Table S20. Pairwise comparison of the intercepts of the ontogenetic allometric trajectories (head). Table S21. Goodness of fit measures used in the hierarchical partitioning analyses. Table S22. Results of hierarchical partitioning analyses. Table S23. Peramorphosis test (body). Table S24. Peramorphosis test (limbs). Table S25. Peramorphosis test (head). Table S26. Size-shape space overlap test of heterochrony (Tfh1) (body). Table S27. Size-shape space overlap tes [file 12862_2022_1970_MOESM1_ESM.xlsx]

## Sheet: S1
Table S1. Species included in this study and associated metadata. Maximum snout-vent length (SVL) is given in mm. Meiri (2018) compiled data for all lizards from the literature and readers are referred to that study for primary sources. Asterisks indicate records coming from specimens that have already been reported in the literature. The difference in SVL with our own measurements is attributabl…
Species	Sample size (body)	Sample size (limbs)	Sample size (head)	Subgenus	Juvenile habitat	Adult habitat	Habitat reference	Maximum SVL	Maximum SVL reference	Sexually dimorphic (body)	Sexually dimorphic (limbs)	Sexually dimorphic (head)	Isometric (body)	Isometric (limbs)	Isometric (head)	Geographic distribution
L. borneensis	8	8	8	–	Cryptic	Cryptic	Pianka and King 2004	220	Meiri 2018	No	No	No	Yes	Yes	Yes	A
S. crocodilurus	27	27	26	–	Amphibious	Amphibious	van Schingen et al. 2015	166	Specimens examined	No	No	No	No	No	No	A
V. acanthurus	132	132	127	Odatria	Cryptic	Cryptic	Pianka and King 2004	250	Meiri 2018	No	No	No	No	No	No	B
V. albigularis	35	35	34	Polydaedalus	Terrestrial	Terrestrial	Pianka and King 2004	850	Meiri 2018	No	No	No	No	No	No	E
V. auffenbergi	5	5	5	Odatria	Trunk	Trunk	del Canto 2007	257	Specimens examined	No	No	No	Yes	Yes	Yes	A
V. baritji	21	21	21	Odatria	Cryptic	Cryptic	Pianka and King 2004	281	Specimens examined	No	No	No	No	No	No	B
V. beccarii	25	25	25	Hapturosaurus	Canopy	Canopy	Pianka and King 2004	340	Meiri 2018	No	No	No	No	No	No	C
V. bengalensis	36	36	35	Empagusia	Trunk	Terrestrial	Pianka and King 2004	900	Meiri 2018	No	No	No	No	No	No	A, D
V. boehmei	19	19	11	Hapturosaurus	Canopy	Canopy	Jacobs 2003	335	Specimens examined	No	No	Yes	Yes	No	No	C
V. bogerti	6	6	6	Hapturosaurus	Canopy	Canopy	Pianka and King 2004	325	Specimens examined*	No	No	No	Yes	No	Yes	C
V. brevicauda	31	31	30	Odatria	Cryptic	Cryptic	Pianka and King 2004	126	Meiri 2018	No	No	No	No	No	No	B
V. bushi	40	40	39	Odatria	Trunk	Trunk	Aplin et al. 2006	158	Meiri 2018	No	No	No	No	No	Yes	B
V. caudolineatus	31	31	16	Odatria	Trunk	Trunk	Pianka and King 2004	133	Meiri 2018	No	No	Yes	No	Yes	Yes	B
V. chlorostigma	26	26	23	Euprepiosaurus	Trunk	Amphibious	Pianka and King 2004	632	Specimens examined	No	No	Yes	No	No	Yes	B, C, G
V. cumingi	14	14	14	Soterosaurus	Trunk	Amphibious	Pianka and King 2004	600	Meiri 2018	No	No	No	No	No	Yes	F
V. doreanus	30	30	30	Euprepiosaurus	Trunk	Terrestrial	Pianka and King 2004	586	Specimens examined*	No	No	No	No	No	Yes	B, C
V. douarrha	6	6	6	Euprepiosaurus	Trunk	Trunk	Weijola et al. 2017	530	Meiri 2018	No	No	No	Yes	No	Yes	G
V. dumerilii	22	34	34	Empagusia	Trunk	Amphibious	Pianka and King 2004	565	Meiri 2018	Yes	No	No	No	No	No	A
V. eremius	41	41	41	Odatria	Terrestrial	Terrestrial	Pianka and King 2004	202	Meiri 2018	No	No	No	No	No	No	B
V. exanthematicus	28	28	28	Polydaedalus	Terrestrial	Terrestrial	Pianka and King 2004	750	Meiri 2018	No	No	No	No	No	No	E
V. finschi	10	10	10	Euprepiosaurus	Trunk	Trunk	Pianka and King 2004	370	Meiri 2018	No	No	No	No	No	Yes	G
V. flavescens	12	12	12	Empagusia	Terrestrial	Terrestrial	Pianka and King 2004	515	Meiri 2018	No	No	No	No	No	No	A, D
V. giganteus	26	26	26	Varanus	Terrestrial	Terrestrial	Pianka and King 2004	950	Meiri 2018	No	No	No	No	No	No	B
V. gilleni	31	31	30	Odatria	Trunk	Trunk	Pianka and King 2004	194	Meiri 2018	No	No	No	No	No	No	B
V. glauerti	34	34	32	Odatria	Escarpment	Escarpment	Pianka and King 2004	258	Specimens examined	No	No	No	No	No	Yes	B
V. glebopalma	39	39	38	Odatria	Escarpment	Escarpment	Pianka and King 2004	397	Meiri 2018	No	No	No	No	No	No	B
V. gouldii	30	30	29	Varanus	Terrestrial	Terrestrial	Pianka and King 2004	670	Meiri 2018	No	No	No	No	No	No	B
V. griseus	33	33	33	Psammosaurus	Terrestrial	Terrestrial	Pianka and King 2004	625	Meiri 2018	No	No	No	No	No	No	A, D, E
V. hamersleyensis	12	12	11	Odatria	Escarpment	Escarpment	Maryan et al. 2014	166	Specimens examined*	No	No	No	No	No	Yes	B
V. indicus	10	10	10	Euprepiosaurus	Trunk	Trunk	Weijola and Sweet 2015	442	Specimens examined	No	No	No	Yes	Yes	Yes	C
V. jobiensis	44	44	43	Euprepiosaurus	Trunk	Trunk	Pianka and King 2004	485	Specimens examined	No	No	No	No	No	Yes	C
V. kingorum	25	25	24	Odatria	Escarpment	Escarpment	Pianka and King 2004	122	Specimens examined	No	No	No	Yes	Yes	Yes	B
V. komodoensis	9	9	9	Varanus	Trunk	Terrestrial	Pianka and King 2004	1570	Meiri 2018	No	No	No	No	No	No	A
V. kordensis	17	17	17	Hapturosaurus	Canopy	Canopy	Pianka and King 2004	278	Specimens examined	No	No	No	No	No	No	C
V. marmoratus	16	16	16	Soterosaurus	Trunk	Amphibious	Pianka and King 2004	788	Meiri 2018	No	No	No	No	No	No	F
V. melinus	21	21	14	Euprepiosaurus	Trunk	Amphibious	Pianka and King 2004	510	Meiri 2018	No	No	Yes	No	No	No	C
V. mertensi	29	29	27	Varanus	Amphibious	Amphibious	Pianka and King 2004	542	Meiri 2018	No	No	No	No	No	No	B
V. mitchelli	32	32	31	Odatria	Amphibious	Amphibious	Pianka and King 2004	346	Meiri 2018	No	No	No	No	No	No	B
V. nebulosus	35	35	33	Empagusia	Trunk	Terrestrial	Pianka and King 2004	750	Meiri 2018	No	No	No	No	No	No	A
V. niloticus	32	32	31	Polydaedalus	Trunk	Amphibious	Pianka and King 2004	980	Meiri 2018	No	No	No	No	No	No	D, E
V. nuchalis	13	13	13	Soterosaurus	Trunk	Amphibious	Pianka and King 2004	605	Meiri 2018	No	No	No	Yes	No	Yes	F
V. olivaceus	5	5	5	Philippinosaurus	Canopy	Canopy	Pianka and King 2004	757	Specimens examined	No	No	No	No	No	Yes	F
V. panoptes	19	28	27	Varanus	Terrestrial	Terrestrial	Pianka and King 2004	740	Meiri 2018	Yes	No	No	No	No	No	B, C
V. pilbarensis	12	12	12	Odatria	Escarpment	Escarpment	Pianka and King 2004	185	Meiri 2018	Yes	Yes	Yes	No	No	Yes	B
V. prasinus	26	26	26	Hapturosaurus	Canopy	Canopy	Pianka and King 2004	310	Meiri 2018	No	No	No	No	Yes	No	C
V. primordius	26	32	32	Odatria	Cryptic	Cryptic	Pianka and King 2004	120	Meiri 2018	Yes	No	No	No	No	No	B
V. rainerguentheri	9	9	9	Euprepiosaurus	Trunk	Trunk	Weijola 2010	345	Specimens examined*	No	No	No	No	No	No	C
V. rosenbergi	31	31	31	Varanus	Trunk	Terrestrial	Pianka and King 2004	518	Meiri 2018	No	No	No	No	No	No	B
V. rudicollis	33	33	33	Soterosaurus	Canopy	Canopy	Pianka and King 2004	601	Specimens examined	No	No	No	No	No	No	A
V. salvadorii	11	11	10	Papusaurus	Canopy	Canopy	Pianka and King 2004	850	Meiri 2018	No	No	No	No	No	Yes	C
V. salvator	34	34	34	Soterosaurus	Trunk	Amphibious	Pianka and King 2004	1170	Meiri 2018	No	No	No	No	No	No	A, C
V. scalaris	56	56	56	Odatria	Trunk	Trunk	Pianka and King 2004	268	Meiri 2018	No	No	No	No	No	No	B, C
V. semiremex	19	32	30	Odatria	Amphibious	Amphibious	Pianka and King 2004	315	Specimens examined	Yes	No	No	No	No	No	B
V. sp. Solomon Islands	11	11	11	Euprepiosaurus	Trunk	Trunk	McCoy 2006	528	Specimens examined	No	No	No	No	No	No	G
V. spenceri	12	32	31	Varanus	Terrestrial	Terrestrial	Pianka and King 2004	595	Specimens examined	Yes	No	No	No	No	Yes	B
V. stellatus	41	41	40	Polydaedalus	Trunk	Amphibious	Pianka and King 2004	570	Specimens examined	No	No	No	No	No	No	E
V. storri	49	49	49	Odatria	Cryptic	Cryptic	Pianka and King 2004	180	Specimens examined	No	No	No	No	No	No	B
V. timorensis	43	27	26	Odatria	Trunk	Trunk	Pianka and King 2004	292	Specimens examined	No	Yes	Yes	No	No	Yes	A
V. tristis	116	116	115	Odatria	Canopy	Canopy	Pianka and King 2004	324	Specimens examined	No	No	No	No	No	No	B
V. varius	30	30	29	Varanus	Trunk	Trunk	Pianka and King 2004	765	Meiri 2018	No	No	No	No	No	No	B

## Sheet: S2
Table S2. Linear morphometric data describing body shape (in mm). Collection acronyms follow Sabaj (2019).
Species	Collection	Voucher	Sex	Tail length	Body length	Head length	Head width	Head depth	Neck length	Hip width	Tail width	Tail depth
L. borneensis	BPBM	46698	M	176	129	17.3	19.1	8.6	34.7	9.3	7.3	6.8
L. borneensis	BPBM	46699	M	181	122	21.8	19.1	9.4	25.2	9.2	8	6.8
L. borneensis	MNHN	0.997	F	167	106	18.1	14.5	7.6	19.9	8.7	6.3	5.2
L. borneensis	NHMUK	1906.2.7.1	M	110	136	25.6	24.8	11.2	24.4	13.3	8.6	8.6
L. borneensis	NHMUK	1909.3.4.1	M	175	136	26.5	24.8	10.8	29.5	12.4	8.6	8.7
L. borneensis	NHMUK	1920.4.6.1	M	176	111	18.3	17.1	8.6	25.7	10.6	6.6	6.7
L. borneensis	ZFMK	96629	M	220	149	26.1	25.2	11.9	29.9	15.8	10.4	9.7
L. borneensis	ZFMK	97200	F	64	39	8.3	8.1	4.6	9.7	4.2	2.2	2.4
S. crocodilurus	AMS	R.130773	M	183	91	27	21	16.6	31	13	4.2	7.5
S. crocodilurus	AMS	R.130774	F	69	32	12.1	8.7	6	8.9	4	1.3	2.7
S. crocodilurus	MNHN	1990.5	F	194	95	29.8	21	15.3	21.2	13.4	5.1	9.2
S. crocodilurus	MNHN	1990.498 (1)	F	53	25	10.7	7.6	6	5.3	4.2	1.3	3
S. crocodilurus	MNHN	1990.498 (2)	F	52	24	9.5	6.7	6.2	7.5	3.8	1.5	3
S. crocodilurus	MNHN	1990.498 (3)	F	55	26	8.8	6.6	6.1	8.2	3.6	2	3
S. crocodilurus	MNHN	1990.498 (4)	F	44	20	7.8	6.4	5.7	8.2	3.5	0.9	3.3
S. crocodilurus	MNHN	1990.498 (5)	F	42	23	10	7.4	5.5	5	3.2	1.2	3.2
S. crocodilurus	MNHN	1991.3	M	178	100	31.2	26.8	16.7	27.8	14.4	6.7	9.7
S. crocodilurus	MNHN	1991.3	F	114	90	28.1	22.2	16.5	24.9	13.1	5.5	9.2
S. crocodilurus	MNHN	1996.27	M	77	89	23.8	21	17.2	25.2	14.3	8.3	10.2
S. crocodilurus	MNHN	1996.27	F	72	33	12.4	8.6	7.2	10.6	3.9	1.5	3
S. crocodilurus	MNHN	1996.27	F	70	33	11.2	8.3	7.2	6.8	4.1	1.4	3.4
S. crocodilurus	NHMUK	1935.12.4.35	M	179	96	31.7	27.4	16.9	17.3	15.2	8.7	10.8
S. crocodilurus	NHMUK	1988.11	F	169	84	27.1	23.1	14.4	14.9	12.9	6.3	9.7
S. crocodilurus	NHMUK	1988.7	M	200	111	31.2	28.9	19.1	23.8	16.7	7	11.2
S. crocodilurus	NTM	R16586	F	72	30	12.7	7.7	6.6	8.3	4.4	2.1	3.9
S. crocodilurus	NTM	R16594	F	67	33	12.5	7.6	7	4.5	5	2.2	3.6
S. crocodilurus	SAMA	R55099	F	61	33	12.3	8.7	5.8	9.7	4.1	2	2.6
S. crocodilurus	SAMA	R66666	F	184	93	23.5	19.3	14.8	25.5	13.8	4.7	8.9
S. crocodilurus	ZFMK	41332	M	168	105	35.4	31	19.8	21.6	17.3	7.7	11.7
S. crocodilurus	ZFMK	43188	M	158	110	34.3	31	19.2	21.7	16.3	7.4	11.4
S. crocodilurus	ZFMK	44308	M	201	103	31.7	29	18.1	21.3	14.6	4.3	10.4
S. crocodilurus	ZFMK	57856	M	198	98	28.7	24.4	17.2	14.3	14.1	4.5	9.4
S. crocodilurus	ZFMK	57857	F	184	100	28.7	24.8	16.4	18.3	13.9	4.7	8.8
S. crocodilurus	ZFMK	78802	F	82	39	11.7	12.7	8.2	10.3	5.8	2.8	3.8
S. crocodilurus	ZFMK	83902	M	214	110	29.7	24.4	18.2	19.3	16.3	9.9	13.3
V. acanthurus	AMS	R.141728	M	83	35	11.2	7.7	4.7	11.8	4	2.9	2.3
V. acanthurus	ANWC	R00516	M	301	134	29.9	23.3	12.2	31.1	16	18.6	14.8
V. acanthurus	ANWC	R02227	M	135	63	16.9	12	6.2	20.1	7.7	5.8	4.3
V. acanthurus	ANWC	R02776	M	168	143	32.4	22.2	13.4	49.6	18.8	20.1	14.2
V. acanthurus	ANWC	R05016	F	178	74	19.9	13.6	7.1	21.1	8.4	7.9	5.9
V. acanthurus	ANWC	R05017	F	178	81	19.7	15.3	7.7	18.3	8.6	8.2	6.5
V. acanthurus	ANWC	R05018	F	225	92	21.1	15.2	7.2	20.9	9.8	8.9	7.1
V. acanthurus	ANWC	R05019	M	124	54	14.7	12	5.8	15.3	5.7	5.4	4.4
V. acanthurus	ANWC	R10218	F	161	70	18.6	11.9	6.9	15.4	7.8	6.6	5.3
V. acanthurus	NHMUK	1946.8.30.97	M	434	144	32.6	25.5	13.2	44.4	20	16	14.4
V. acanthurus	NTM	R00625	M	124	51	14.9	10	5.4	15.1	6	4.9	3.5
V. acanthurus	NTM	R00858	M	112	41	14.1	9.2	5.4	12.9	4.8	3	2.6
V. acanthurus	NTM	R00859	M	104	39	13.9	8.9	5.7	14.1	5.9	2.8	2.7
V. acanthurus	NTM	R01486	M	314	142	31.8	24.1	11.4	33.2	18.2	15.1	14.9
V. acanthurus	NTM	R01780	M	114	47	14.5	10.1	6.1	15.5	5.6	3	3
V. acanthurus	NTM	R02592	M	242	96	29.9	21.1	9.1	17.1	12.7	10.3	9.4
V. acanthurus	NTM	R06439	M	180	72	18.2	13.3	6.1	21.8	8.9	6.5	6.4
V. acanthurus	NTM	R06441	M	177	74	19.2	13.8	6.2	22.8	9.4	7.3	6.7
V. acanthurus	NTM	R06605	M	384	153	36	26.9	13.4	40	20.7	18.2	16.2
V. acanthurus	NTM	R06701	F	288	128	28.1	20.5	9.6	32.9	15.3	14.7	13.1
V. acanthurus	NTM	R07222	M	369	167	30.4	22.9	13	44.6	17.7	16.1	15.8
V. acanthurus	NTM	R14097	M	357	150	34.3	33.3	14.3	44.7	21.8	17.3	15.6
V. acanthurus	NTM	R15471	F	254	124	26.4	17.6	10.3	38.6	13.8	12.6	11
V. acanthurus	NTM	R16377	M	119	52	14.5	11.3	5.8	16.5	6.1	5.4	4.2
V. acanthurus	NTM	R16395	F	386	162	33.2	25.9	12.4	39.8	20.2	19.7	16
V. acanthurus	NTM	R16411	M	171	72	17.9	14.2	7.8	22.1	8.4	7	6
V. acanthurus	NTM	R18049	F	211	103	24.1	17	9.1	34.9	12.6	10.6	8.8
V. acanthurus	NTM	R21151	F	146	89	19.8	13.8	7.7	23.2	9.5	8.1	6.6
V. acanthurus	NTM	R23853	F	201	79	20.9	12.7	7.9	23.1	9.5	6.8	6.4
V. acanthurus	NTM	R27250	F	304	130	28.2	19.8	10.9	33.8	15.5	14	11.4
V. acanthurus	NTM	R34624	F	225	80	19.9	13.7	7.3	24.1	10.3	6.8	6.1
V. acanthurus	NTM	R35726	M	161	62	17.7	11.8	6.4	18.3	7.4	5.1	4.7
V. acanthurus	NTM	R35727	M	177	70	17.4	12.3	6.9	15.6	8.1	6.3	5.4
V. acanthurus	NTM	R37279	M	302	113	25.6	20.2	10.5	35.4	15.9	12.2	12.1
V. acanthurus	QM	J90720	M	76	41	14.1	8.9	4.9	11.9	4.8	3.1	3
V. acanthurus	SAMA	R13787	M	135	114	27.6	21	10.9	34.4	16.6	14.7	12.3
V. acanthurus	SAMA	R13788	M	255	103	27.4	22	11.5	36.6	14.2	12.3	11.5
V. acanthurus	SAMA	R13789	M	312	124	30.4	22	12.3	36.6	17.3	15.2	14.2
V. acanthurus	SAMA	R15715	M	157	59	14.9	10.4	6.4	19.1	7.2	4.8	3.9
V. acanthurus	SAMA	R1754	F	257	122	26.9	21.3	11.8	43.1	14.7	13.6	11.8
V. acanthurus	SAMA	R1855.A	M	245	103	23.3	16	8.9	26.7	12	9.4	8.4
V. acanthurus	SAMA	R1855.B	F	244	129	24.6	19.8	10.3	36.4	14.6	13.1	11.2
V. acanthurus	SAMA	R18719	M	188	73	19.4	16	8.2	20.6	8.9	8.7	7.4
V. acanthurus	SAMA	R29309	F	305	140	30.6	22.1	11	36.4	17	13.9	12.9
V. acanthurus	SAMA	R34210	F	269	114	26.6	19.2	9.9	32.4	15.4	11.5	10.4
V. acanthurus	SAMA	R34211	F	152	69	19.3	13.1	6.5	23.7	7	6.6	5.7
V. acanthurus	SAMA	R34212	M	230	96	22.8	16.2	8.9	26.2	11.8	10.6	8.2
V. acanthurus	SAMA	R34213	F	270	120	25.2	18.4	9.7	37.8	14.5	11.7	13.5
V. acanthurus	SAMA	R34233	F	285	130	27.6	18.5	10	40.4	15.4	12.2	10.1
V. acanthurus	SAMA	R3530	F	250	115	23.4	16.5	10.4	43.6	12	11.3	9.7
V. acanthurus	SAMA	R38816	F	184	72	19.5	14	7.5	22.5	10.1	7.1	6.2
V. acanthurus	SAMA	R38817	M	210	87	21.2	16.2	8.5	26.8	11.8	8.9	8.1
V. acanthurus	SAMA	R38818	M	323	133	29.1	22.2	11.6	47.9	19.2	15.2	13.6
V. acanthurus	SAMA	R38828	M	266	103	23.2	19.4	10.2	30.8	13.6	11.5	9.8
V. acanthurus	SAMA	R3899	F	226	121	23.5	18.3	10.8	37.5	14	13.4	11.6
V. acanthurus	SAMA	R42677	M	145	57	16.1	11.7	6	15.9	8.1	6.9	5.8
V. acanthurus	SAMA	R42680	M	105	81	20.5	15.5	7.8	25.5	10.4	10.2	8.6
V. acanthurus	SAMA	R42688	M	247	97	24.9	17.6	8.9	31.1	12.6	9.2	8.5
V. acanthurus	SAMA	R42694	M	226	87	23.1	15.9	7.8	23.9	11.3	9.8	8.4
V. acanthurus	SAMA	R42700	M	291	119	27.5	20.7	11	37.5	14.1	13.3	12
V. acanthurus	SAMA	R51088	M	199	82	18.6	13.9	7.8	23.4	10.4	8.7	7.3
V. acanthurus	SAMA	R53921	F	182	73	19.8	13.2	7.1	22.2	8.9	7.2	6.4
V. acanthurus	SAMA	R53976	M	175	70	18.6	13.5	7.3	21.4	9.4	7.7	6.4
V. acanthurus	SAMA	R53986	M	277	127	27.4	20.1	11.3	41.6	16.2	15.3	13.3
V. acanthurus	SAMA	R54451	F	239	89	21.4	15.6	8.5	37.6	10.8	9.7	9.2
V. acanthurus	SAMA	R56447	F	292	142	31.1	24.1	12.2	49.9	18.3	18.5	16.8
V. acanthurus	SAMA	R6012.A	M	222	134	27	24.1	12.6	43	16.3	14.3	12.3
V. acanthurus	SAMA	R6012.B	F	273	124	24.9	20.3	11.2	37.1	14.2	16.2	12.2
V. acanthurus	SAMA	R6012.C	M	278	110	25.9	18.5	10.6	24.1	14.3	11.6	11.3
V. acanthurus	SAMA	R6120	F	341	149	34.8	27.3	14.6	45.2	18.1	16.8	15.8
V. acanthurus	SAMA	R6121	F	292	136	27.4	20.7	12.2	40.6	14.6	14.4	11.6
V. acanthurus	SAMA	R6124.A	M	213	103	28.2	19.6	11.3	35.8	13.6	13.6	10.3
V. acanthurus	SAMA	R6124.B	M	221	89	21.8	15.8	9.1	31.2	10.9	10.2	9.5
V. acanthurus	SAMA	R6124.C	M	173	68	17.9	13	7.4	22.1	8.7	5.5	5.1
V. acanthurus	SAMA	R63350	F	202	79	20.7	14.2	7.6	22.3	10.2	6.6	6.1
V. acanthurus	SAMA	R65344	M	102	42	14.4	10.1	5.1	13.6	5.5	4.3	4.2
V. acanthurus	WAM	R102484	F	131	84	19.4	15.4	7.6	23.6	10.2	8.6	6.8
V. acanthurus	WAM	R102823	M	225	84	21.9	15.7	8.6	26.9	11.1	8.8	7.1
V. acanthurus	WAM	R104956	M	165	68	16.8	11.2	7	21.2	7.4	5.1	4.3
V. acanthurus	WAM	R110751	M	279	94	23.4	16.7	9.7	34.6	13.1	9.5	7.7
V. acanthurus	WAM	R113071	M	250	109	23.1	18.9	10	32.9	13	11.3	9.6
V. acanthurus	WAM	R113611	F	103	84	20.1	14.6	7.9	25.9	10.6	9.3	7.1
V. acanthurus	WAM	R117063	M	152	61	15.9	12.2	6.2	19.1	7.3	5.8	4.7
V. acanthurus	WAM	R117242	F	195	85	20	15.1	8	29	11.1	8.5	6.6
V. acanthurus	WAM	R117268	M	162	63	16.2	12.6	6.7	23.8	7.6	5.5	4.7
V. acanthurus	WAM	R118000	M	364	140	33.6	23.6	13.2	42.4	18.6	12.9	11
V. acanthurus	WAM	R119340	M	178	78	19.4	14.6	7.8	26.6	9.7	8	5.9
V. acanthurus	WAM	R125099	F	169	82	16.8	14.8	7.2	24.2	9.6	8.4	6.6
V. acanthurus	WAM	R129914	F	184	78	17.7	14.6	7.2	24.3	9.7	8	5.7
V. acanthurus	WAM	R131086	F	215	92	20.8	16	8.7	28.2	11.7	10.4	8.3
V. acanthurus	WAM	R132554	M	194	79	19.9	16	8.7	24.1	10.7	7.6	6.6
V. acanthurus	WAM	R135352	M	231	94	23.8	19.4	9.5	30.2	12.6	10.6	7.2
V. acanthurus	WAM	R135362	M	222	94	23.7	18	10.4	29.7	12.6	11.6	8.6
V. acanthurus	WAM	R140022	M	286	117	27.8	22.7	11.5	34.2	14.9	11.8	9.4
V. acanthurus	WAM	R141394	M	185	73	17.4	14.5	7	23.6	8.6	7.5	5.9
V. acanthurus	WAM	R145525	M	157	67	16.1	12.5	6.9	21.9	7.6	6	5.4
V. acanthurus	WAM	R157385	F	231	95	22.8	16.9	8.4	29.2	11.8	10.5	8.1
V. acanthurus	WAM	R157697	M	184	75	15.8	13	6.6	23.2	9.4	8	6.3
V. acanthurus	WAM	R158049	F	236	80	19.6	14	7.2	25.4	10.2	6.8	6
V. acanthurus	WAM	R158054	F	289	123	26.6	21.2	10.1	43.4	15.4	11.3	9.3
V. acanthurus	WAM	R158690	M	334	125	28.8	21.4	10.4	39.2	16.1	9.7	10.1
V. acanthurus	WAM	R158807	M	433	150	31.1	22.9	12.5	49.9	19.4	15.4	12.3
V. acanthurus	WAM	R158977	F	329	128	27.3	20.2	10.6	38.7	15.9	13.8	12.7
V. acanthurus	WAM	R158990	M	242	140	33.1	24.2	12.1	43.9	19	14.5	12.3
V. acanthurus	WAM	R161142	M	190	75	20	16.9	7.8	22	9.5	7.3	6.5
V. acanthurus	WAM	R161291	M	124	52	13	10.2	5.4	17	6.3	4.5	3.7
V. acanthurus	WAM	R161299	M	130	54	14.1	11.6	5.8	19.9	6.1	5.3	4.8
V. acanthurus	WAM	R162065	M	226	101	23.9	20.2	10.5	32.1	12.8	12	8.5
V. acanthurus	WAM	R162107	M	212	95	23.4	19	9.4	27.6	11.9	10.6	8
V. acanthurus	WAM	R162735	M	91	40	11.5	8.6	4.4	15.5	5	3.9	3.3
V. acanthurus	WAM	R163075	M	120	47	13.4	10.2	5.1	18.6	6.3	5.2	4
V. acanthurus	WAM	R163080	M	114	46	13.3	9.8	4.8	13.7	5.5	4.4	3.9
V. acanthurus	WAM	R164424	M	393	131	30.3	24.5	11.8	46.7	20.7	15.8	12.9
V. acanthurus	WAM	R164425	M	331	114	24.9	18.4	9.9	31.1	15.9	13.4	10.8
V. acanthurus	WAM	R164426	M	433	126	29.5	25	11.5	42.5	19.9	16	11.6
V. acanthurus	WAM	R164575	M	66	29	10.5	7.5	3.7	12.5	4.1	2.3	2.1
V. acanthurus	WAM	R165045	M	106	43	12.1	9.3	4.7	15.9	5.3	4.3	3.6
V. acanthurus	WAM	R165049	M	83	57	13.7	11.2	5.6	17.3	6.7	4.7	4.3
V. acanthurus	WAM	R166962	M	230	71	17.9	13	7.2	23.1	9.3	7	5.7
V. acanthurus	WAM	R166964	F	406	121	26.4	21.6	10.7	47.6	20.2	14.4	11.9
V. acanthurus	WAM	R167151	M	449	145	33.9	26.6	13.3	43.1	19.5	14.5	12.7
V. acanthurus	WAM	R167227	F	349	120	25.7	17.7	9.9	36.3	14.5	10.3	9
V. acanthurus	WAM	R170054	M	115	51	14.4	10.5	5.6	15.9	6	4.1	3.4
V. acanthurus	WAM	R170220	M	173	71	16.7	14.2	6.8	22.3	9.2	6.9	5.1
V. acanthurus	WAM	R170263	F	175	79	18	14.1	7.2	23	9.7	8.3	5.7
V. acanthurus	WAM	R170783	M	147	57	15.2	12.1	6.4	20.8	7.4	6.8	5.9
V. acanthurus	WAM	R170788	M	182	70	19	14.6	7.2	24	9.2	7.3	6
V. acanthurus	WAM	R171386	F	316	96	22.1	13.9	8.8	31.9	11.7	10.4	7.4
V. acanthurus	WAM	R173124	M	272	93	20.8	15.6	8.6	30.2	11.8	8.2	6.8
V. acanthurus	WAM	R175431	F	253	108	23.3	17.8	9.4	34.7	13.6	8.5	8.1
V. acanthurus	WAM	R175945	M	210	80	18.9	15.3	7.8	27.1	9.5	8.4	6.3
V. acanthurus	WAM	R90574	F	203	86	19.7	15.6	8.3	23.3	9.4	9	7
V. albigularis	AMS	R.76355	M	272	158	48.8	33.8	20	46.2	19.7	8.1	13.8
V. albigularis	MNHN	1885.42	F	522	288	90.6	86.6	38.1	47.4	44.1	18.3	29.4
V. albigularis	MNHN	84.645	M	131	79	26.8	19.4	12	22.2	9.7	3.4	6.6
V. albigularis	NHMUK	1877.7.2.1	M	199	113	35.4	29.4	16	25.6	15.2	5.8	10.2
V. albigularis	NHMUK	1901.4.27.34	M	355	221	77.7	54.6	28.3	47.3	32.1	16.2	24.6
V. albigularis	NHMUK	1905.11.10.1	M	828	388	95.7	110.7	53.4	166.3	65.1	31.3	58.9
V. albigularis	NHMUK	1905.3.7.99-101 (1)	M	114	67	24.7	17.9	10.9	18.3	9.2	4.2	5.8
V. albigularis	NHMUK	1905.3.7.99-101 (2)	M	114	71	25.6	20.6	11.5	20.4	10.3	4.9	6
V. albigularis	NHMUK	1905.3.7.99-101 (3)	M	101	68	23.5	19	10.8	22.5	8.6	4.1	5.4
V. albigularis	NHMUK	1907.4.17.27	M	102	60	22.7	16.3	10.7	19.3	8.7	4	5.8
V. albigularis	NHMUK	1907.7.2.2	F	556	260	81.3	67.6	35.4	57.7	41.7	18.8	32.7
V. albigularis	NHMUK	1908.12.28.36	M	112	71	23.4	17.3	11.4	20.6	9.2	4.7	6.1
V. albigularis	NHMUK	1908.15.16	M	121	67	26.9	19.9	11.6	16.1	8.6	3.9	5.5
V. albigularis	NHMUK	1909.4.30.43	M	114	63	23.4	17.7	10.9	18.6	9	3.9	5.3
V. albigularis	NHMUK	1928.10.19.57	M	145	75	29.2	22.2	12.6	20.8	11.2	4.8	8
V. albigularis	NHMUK	1932.12.13.192-193 (1)	M	826	390	135.4	112	57.8	74.6	60.3	33	53.6
V. albigularis	NHMUK	1932.12.13.192-194 (2)	F	575	593	84.6	69.4	38.9	214.4	47.1	18.6	34
V. albigularis	NHMUK	1939.9.4.33	M	126	72	31.5	24.4	14.1	17.5	10.8	5.4	7.1
V. albigularis	NHMUK	1952.1.8.85-87 (1)	F	358	255	33.5	25.6	31.8	79.5	42.8	20.6	35.6
V. albigularis	NHMUK	1952.1.8.85-87 (2)	F	373	220	60.4	53.5	29.7	75.6	34.3	12.4	20
V. albigularis	NHMUK	1975.1	F	323	171	59.7	48.9	26.3	33.3	26.8	13.1	19.8
V. albigularis	NHMUK	1975.1	M	109	58	23.9	17.6	11.2	19.1	9.1	4.9	6.7
V. albigularis	NHMUK	1992.43	M	527	407	76.3	76.5	46.3	158.7	58.1	38.7	46.9
V. albigularis	NHMUK	93.11.20.1	M	129	84	27.3	19.8	295	18.7	9.7	5	6.5
V. albigularis	SAMA	R15547	F	157	105	31.9	23.3	13.1	28.1	16.6	7.8	9.9
V. albigularis	SAMA	R66662	M	238	119	35.3	23.4	16.5	33.7	18.4	7	12.2
V. albigularis	USNM	163393	F	503	280	74.8	70.8	32.6	68.2	40.2	18.8	30.4
V. albigularis	ZFMK	22046	M	132	85	30.7	29.1	13.8	16.3	10.7	5.1	7.3
V. albigularis	ZFMK	46509	M	145	85	30.5	28.4	12.2	16.5	10.5	3.9	7.3
V. albigularis	ZFMK	60748	M	60	47	17.9	16	8.5	12.1	6.3	3.4	4.8
V. albigularis	ZFMK	60749	M	59	48	19	16.5	8.5	11	6.1	3.4	4.6
V. albigularis	ZFMK	77833	M	107	69	22.7	19.7	10	16.3	8.3	4.1	5.6
V. albigularis	ZFMK	77834	M	90	57	21.9	14	8.5	13.1	6.6	2.6	4.3
V. albigularis	ZFMK	88500	M	749	348	98	89.5	49.1	123	61.8	25.1	54.8
V. albigularis	ZFMK	Tag missing	M	162	100	36.3	30.7	14.5	21.7	11.8	5.9	7.1
V. auffenbergi	ZFMK	71707	M	295	111	28.2	17.6	9.5	35.8	13.4	5	6.9
V. auffenbergi	ZFMK	82824	M	176	97	23	15	8.5	32	12.1	5.3	6.6
V. auffenbergi	ZFMK	85955	M	372	159	45.4	28.5	14.5	52.6	20.8	10.5	13.2
V. auffenbergi	ZFMK	95557	M	109	44	15	9.6	5.1	16	5.2	2.5	2.8
V. auffenbergi	ZFMK	96701	F	287	127	29.9	18.6	10.2	36.1	15.1	7.7	8.7
V. baritji	AMS	R.51912	M	416	145	39.6	31.4	14.1	45.4	19.9	15.6	13.7
V. baritji	AMS	R.88844	M	472	161	41.3	28.7	13.5	50.7	24	16.9	14.8
V. baritji	ANWC	R01142	F	381	147	30.9	19.9	11.6	40.1	18.3	17.9	13.5
V. baritji	NTM	R03107	F	296	119	27.9	19.5	10.4	41.1	16.2	13	11.8
V. baritji	NTM	R06531	M	205	75	20.2	10.3	6.9	25.8	9.3	7.7	5.1
V. baritji	NTM	R08346	F	268	98	21.2	14.8	9	38.8	13.6	9	7
V. baritji	NTM	R08347	F	213	128	30.8	18	11.1	43.2	16.4	12.4	9.6
V. baritji	NTM	R08348	M	276	91	24.8	15.2	9.7	36.2	13.7	10.5	9
V. baritji	NTM	R08364	M	297	99	26.8	18.5	9.4	38.2	13.2	11.1	9.5
V. baritji	NTM	R08931	M	305	116	27.4	18.1	10.8	32.6	16	12	11.2
V. baritji	NTM	R13934	F	213	115	25.9	17.9	11	45.1	16.2	14.1	11.5
V. baritji	NTM	R16201	M	498	180	34.2	29.1	14.3	66.8	24.6	15.5	15.8
V. baritji	NTM	R16202	F	417	146	32.8	24.9	11.9	53.2	23.1	17.5	17
V. baritji	NTM	R16902	M	197	67	19	13.4	6.9	21	8.9	6.2	6
V. baritji	NTM	R20573	M	428	143	30.6	22.4	13	42.4	19.1	14.5	13.1
V. baritji	NTM	R21832	M	173	67	18.9	11.6	7	14.1	8.1	5.9	5.4
V. baritji	NTM	R26272	M	406	136	35.3	23.2	13.2	44.7	18.6	14.2	12.9
V. baritji	NTM	R27414	M	173	69	18	11.8	7.1	25	9	6.2	4.9
V. baritji	NTM	R36090	M	314	150	36.4	23.5	13.7	53.6	22	14.5	13.8
V. baritji	NTM	R37308	M	234	82	22.4	13.8	8.7	27.6	11.8	7.8	7.1
V. baritji	QM	J84456	M	270	121	31	21.7	10.6	38	17	15	11.1
V. beccarii	NHMUK	1905.11.29.4	M	588	209	50.5	33.3	18.7	55.5	20.4	9.2	10.8
V. beccarii	NHMUK	1910.4.26.25-26 (1)	F	505	183	42.5	28.2	14.6	45.5	17.4	9.1	9.8
V. beccarii	NHMUK	1910.4.26.25-26 (2)	M	465	175	45.2	28.1	15	50.8	17.7	8.1	9.9
V. beccarii	ZFMK	46097	M	523	188	46.3	26.1	14.8	52.7	19.6	7.2	8.3
V. beccarii	ZFMK	46098	F	518	200	50.4	29.9	15.2	63.6	23.3	7.7	10.3
V. beccarii	ZFMK	46099	F	526	202	47	30.6	16.5	68	21.3	7.4	9.6
V. beccarii	ZFMK	46100	F	466	175	39.8	23.3	13.9	52.2	19.2	6.3	9
V. beccarii	ZFMK	47541	M	625	212	46.1	26.7	16.4	73.9	23.2	6.6	8.8
V. beccarii	ZFMK	47542	M	528	192	44	28.5	15.3	56	20.4	6.4	7.9
V. beccarii	ZFMK	47543	F	523	190	42.1	23.8	14.3	54.9	20.6	6.6	8.6
V. beccarii	ZFMK	47544	M	463	176	42.5	23.1	14.2	59.5	16.5	6.2	7.8
V. beccarii	ZFMK	56402	M	307	122	31.8	18.4	11.9	39.2	12.3	5.6	7
V. beccarii	ZFMK	61125	F	489	193	46.8	25.6	14.3	58.2	19.9	7.6	9.5
V. beccarii	ZFMK	61126	F	522	182	41.1	22.4	13.7	56.9	20.6	7.5	8.6
V. beccarii	ZFMK	61127	F	482	185	43.2	26.5	12.8	55.8	18.2	5.9	7.5
V. beccarii	ZFMK	61128	F	520	185	44	23.2	14.6	65	19.8	6.9	7
V. beccarii	ZFMK	62609	M	455	174	46.2	25.2	14.8	60.8	18.2	7	9.5
V. beccarii	ZFMK	64704	F	546	204	56.6	32.9	17.6	60.4	21.4	8.1	9.4
V. beccarii	ZFMK	64705	M	363	134	36.7	20.9	14.1	33.3	14.2	5.3	6.7
V. beccarii	ZFMK	70596	M	529	177	44.9	28.5	16.5	53.1	19.2	8.6	8.4
V. beccarii	ZFMK	70597	F	469	177	44.2	24.1	14.2	63.8	17.4	5.6	7.4
V. beccarii	ZFMK	72868	F	497	179	39.5	26.4	14.7	52.5	18.5	7.8	9.3
V. beccarii	ZFMK	73282	M	123	40	18.1	12.8	7.4	13.9	7.2	2.3	3.4
V. beccarii	ZFMK	76310	M	300	117	29.3	16.5	11.3	38.7	12.9	4.5	5.6
V. beccarii	ZFMK	76311	M	351	132	32.7	19	13.5	39.3	12.3	5.6	6
V. bengalensis	AMS	R.4944	M	272	107	31.5	21.3	13.5	41.5	15.1	6.6	11.7
V. bengalensis	MNHN	0.1022	M	283	137	36.7	24.8	15.3	31.3	17.9	10	14.8
V. bengalensis	MNHN	0.2179	M	703	285	82.1	48	28.1	79.9	46.9	22.6	35.9
V. bengalensis	MNHN	0.2198	M	141	72	23.2	15.2	9.9	12.8	8.2	3.1	5.1
V. bengalensis	MNHN	0.22	M	231	93	26.9	18.3	10.6	25.6	10.8	5.3	8
V. bengalensis	MNHN	0.6021	M	285	122	36.1	23.1	13.2	31.9	15.1	8	11.6
V. bengalensis	MNHN	0.6528	F	477	223	55	33.8	20	57	28.5	11.8	26.4
V. bengalensis	MNHN	0.8256	M	235	98	30.8	20.4	12.1	23.2	12.5	5.5	10.6
V. bengalensis	MNHN	1962.75	M	260	96	29.3	20.1	12.2	33.7	13.2	5.9	11.2
V. bengalensis	MNHN	7.265	M	512	225	55.3	39.1	18.1	74.7	29.5	12.5	22
V. bengalensis	MNHN	93.34	F	312	129	42.3	27.6	16.2	34.7	19.9	10	17.1
V. bengalensis	MNHN	Tag missing	F	382	172	46.4	28.7	19.5	48.6	24.5	11.4	19.3
V. bengalensis	NHMUK	1883.11.26.103-104 (2)	M	138	56	20.8	14.8	8.5	19.2	8	3.3	4.4
V. bengalensis	NHMUK	1883.11.26.103-104 (1)	M	599	284	68.4	45.4	25.8	84.6	40.6	18	29.7
V. bengalensis	NHMUK	1910.3.16.5	M	332	123	36.1	23	14.7	32.9	16	7.8	12.1
V. bengalensis	NHMUK	1947.3.2.36	M	138	64	23	15.5	8.8	21	7.5	3.7	5.5
V. bengalensis	NHMUK	1961.17.14	M	298	122	34.5	22.7	14.2	42.5	16.2	7	15
V. bengalensis	NHMUK	1974.74	M	237	98	26.2	21	11	29.8	12.6	5.9	10.1
V. bengalensis	NHMUK	19908.6.23.1	M	98	45	24.8	14.9	8.6	12.2	6.2	2.1	3.5
V. bengalensis	NHMUK	55.12.26.313	M	213	88	27.9	17.4	12.4	29.1	11.4	5.8	7.4
V. bengalensis	NHMUK	60.3.19.1024	M	146	59	22.2	15.2	9.1	20.8	7.8	2.8	4.5
V. bengalensis	NHMUK	60.3.19.1054 (2)	M	131	65	23.3	13.3	8.2	24.7	7.1	2.7	5.5
V. bengalensis	NHMUK	60.3.19.1054 (1)	M	67	63	20.3	12.8	7.5	27.7	7.4	2.6	4.9
V. bengalensis	NHMUK	60.3.19.986	F	398	166	44.5	28.6	18.5	56.5	21.9	10.2	15.1
V. bengalensis	NHMUK	61.12.30.89	M	144	59	24.6	16.3	8.6	21.4	8.1	2.3	4.3
V. bengalensis	NHMUK	61.12.30.93	M	268	109	33.6	24	13.2	33.4	14.6	6.9	10.5
V. bengalensis	NHMUK	66.1.24.1	M	145	60	19.9	12.9	8.4	23.1	6.8	3	4.8
V. bengalensis	NHMUK	70.3.19.984	M	596	257	69.3	48.3	25.4	67.7	38	18.2	30.6
V. bengalensis	NHMUK	74.4.29.959	F	433	191	43.7	31.7	19.9	68.3	29.5	13.4	23.3
V. bengalensis	NHMUK	80.11.10.1	M	358	147	36	23.3	15.1	43	19.8	9.7	13.6
V. bengalensis	NHMUK	80.11.10.2.5 (1)	M	288	121	38.1	29.3	14.6	32.9	14.9	7	12.1
V. bengalensis	NHMUK	80.11.10.2.5 (2)	M	117	56	18.3	13.8	7.5	20.7	6.3	2.7	4.7
V. bengalensis	NHMUK	83.8.2.27	M	572	280	69.7	50.3	26.1	58.3	36.2	13.1	28.7
V. bengalensis	NHMUK	93.11.17.12	M	275	105	36.2	22.9	13	26.8	14.3	11.4	14.9
V. bengalensis	USNM	122196	M	518	285	102.1	64.9	30.4	49.9	40.4	28.4	41
V. bengalensis	ZFMK	62435	M	617	318	75.7	57.3	30.5	105.3	53	21.6	35.9
V. boehmei	ZFMK	67837	M	609	191	51	31.2	18.9	50	22.2	7.4	8.9
V. boehmei	ZFMK	82827	F	533	189	48.8	29	15.9	65.2	18.5	6.7	8.8
V. boehmei	ZFMK	82828	M	647	212	54.5	33.2	18	68.5	20	7.3	9.4
V. boehmei	ZFMK	82829	F	566	190	45.4	29.5	16	53.6	21.1	7.4	8.8
V. boehmei	ZFMK	82830	F	517	161	42.3	24.3	14.2	45.7	14.7	5.9	8.5
V. boehmei	ZFMK	82831	M	446	143	37.4	24	12.8	41.6	15.3	6.2	6.9
V. boehmei	ZFMK	82836	F	477	195	45	26.7	16.3	67	18.7	6.9	9.1
V. boehmei	ZFMK	84000	M	655	199	55.1	40.9	21.2	70.9	23.3	13.1	12.8
V. boehmei	ZFMK	84215	M	575	194	52.6	32.4	18.8	52.4	20.2	8.4	10.1
V. boehmei	ZFMK	84220	F	563	190	43.9	22.7	15.6	61.1	18.7	7.1	8.4
V. boehmei	ZFMK	84221	M	334	211	57.1	36.7	18.1	60.9	20.5	12.6	14.4
V. boehmei	ZFMK	84228	M	556	172	44	24	15.9	57	18.5	6.7	8.1
V. boehmei	ZFMK	84232	F	479	168	39.9	22.3	13.7	62.1	18.5	6.4	7.7
V. boehmei	ZFMK	87399	M	169	66	18.7	10.7	7.3	19.3	7.4	2.5	2.7
V. boehmei	ZFMK	87400	M	171	62	18	10.4	7.7	28	6.5	2.4	3
V. boehmei	ZFMK	91921	M	549	193	61.3	47.9	20.4	41.7	22.2	11	11.4
V. boehmei	ZFMK	91922	F	534	190	46.3	28.5	14.9	41.7	19.5	7	10.1
V. boehmei	ZFMK	91923	F	519	178	44.4	30.8	16.4	46.6	20.1	7.5	9.3
V. boehmei	ZFMK	91924	M	575	191	50.1	33	18.3	52.9	20.8	8	9.2
V. bogerti	BPBM	16053	M	245	100	25.7	16.7	10.2	35.3	10	5.5	4.6
V. bogerti	NHMUK	76.7.62	M	617	213	59.5	41.3	18.8	52.5	23.3	12.4	14.3
V. bogerti	NHMUK	95.4.26.14.16	M	145	61	16.8	11.2	7.4	20.2	5.9	2.8	3
V. bogerti	NHMUK	95.4.26.14.16	M	96	71	20	12.2	7.9	21	6.9	3	3.3
V. bogerti	NHMUK	95.4.26.14.16	M	166	72	20	13.1	7.8	20	6.5	3.2	3.1
V. bogerti	NHMUK	96.7.8.1	M	220	87	26.1	15.8	9	21.9	8.5	4.3	4.2
V. brevicauda	AMS	R.134751	M	63	45	11.3	8.2	4.4	10.7	4.7	4.9	3.3
V. brevicauda	AMS	R.49090	M	41	35	8.2	5.5	3.3	8.8	3.4	3.2	2.3
V. brevicauda	ANWC	R03056	M	52	41	11.2	7.3	4.5	7.8	3.8	3.9	2.8
V. brevicauda	QM	J45037	M	90	65	13.7	10.7	6.7	13.3	6.5	7.2	5.2
V. brevicauda	QM	J73991	M	45	34	8.7	6.1	3.8	7.3	3.6	3.5	2.6
V. brevicauda	QM	J73992	M	117	73	14.3	11.3	7.5	17.7	7.4	8.3	5.6
V. brevicauda	QM	J81798	M	69	64	13.5	9.5	5.6	9.5	5.7	6.1	4.5
V. brevicauda	QM	J81799	M	54	34	10.3	6.3	3.6	8.7	5.6	3.5	2.4
V. brevicauda	QM	J81800	M	49	37	9.2	6	4.1	7.8	3.8	3.5	2.4
V. brevicauda	SAMA	R36239	M	93	72	17.3	13.5	7.1	14.7	7.7	8.4	5.7
V. brevicauda	SAMA	R48810	M	87	65	16.7	11.5	6.4	11.3	7.3	6.9	6.2
V. brevicauda	SAMA	R48822	M	86	70	15	11.4	7.1	15	7	6.8	5.4
V. brevicauda	SAMA	R61897	M	89	62	15	11.8	7.2	13	6.7	7.9	6.2
V. brevicauda	SAMA	R62299	M	88	66	14.7	12	7.1	14.3	7.3	7.6	7.1
V. brevicauda	SAMA	R62300	M	83	65	17.3	12.6	7.1	12.7	7.3	6.9	6.3
V. brevicauda	SAMA	R62377	M	92	64	15.3	11.5	7.1	14.7	7.2	6.1	5.6
V. brevicauda	WAM	R134626	M	124	78	16.5	13	8.5	20.5	9	10.3	8.6
V. brevicauda	WAM	R137343	M	72	57	10.4	8.2	5.2	11.6	5.2	5.6	3.1
V. brevicauda	WAM	R13837	M	117	92	15.3	13	8	18.7	8.5	11.5	7.6
V. brevicauda	WAM	R14915	M	61	47	9.1	8	5	12.9	4.8	5.2	4.1
V. brevicauda	WAM	R170533	M	111	79	15.2	14.5	8.5	17.8	8.6	9.9	8
V. brevicauda	WAM	R41058	M	41	31	7.5	5.8	3.6	9.5	3.4	2.8	2.1
V. brevicauda	WAM	R46168	M	84	68	13.9	11.2	6.7	16.1	7.5	8.5	7.2
V. brevicauda	WAM	R54347	M	53	34	9	7.2	4.3	10	4.4	4.3	3.1
V. brevicauda	WAM	R60874	M	104	71	14.5	11.5	7.1	14.5	7.1	7.5	5.3
V. brevicauda	WAM	R62864	M	43	32	8.1	6.6	3.7	9.9	3.4	2.8	2.6
V. brevicauda	WAM	R66326	M	109	80	14.7	12.5	7.8	20.3	9	10	7.3
V. brevicauda	WAM	R69778	M	47	35	8.4	6.6	3.8	8.6	3.4	3.3	2.4
V. brevicauda	WAM	R81191	M	123	89	16.9	14.5	8.7	19.1	9.2	12.2	9.4
V. brevicauda	WAM	R90600	M	102	80	15.9	12.3	7.9	18.1	7.8	9	7
V. brevicauda	WAM	R99199	M	121	87	16.8	14.6	8.6	17.2	8.2	9	7.6
V. bushi	WAM	R108999	M	189	96	18.3	13.3	7.7	31.7	9.4	6.5	5
V. bushi	WAM	R110888	F	194	94	20.4	14.1	7.1	27.6	8.5	6.7	6.2
V. bushi	WAM	R125105	M	128	65	13.9	11	5.9	22.1	6.7	6.2	5.2
V. bushi	WAM	R125520	M	125	82	17.1	12.7	7.4	25.9	8.2	7.8	6.6
V. bushi	WAM	R125521	M	139	79	16.6	12.4	6.8	21.4	8	6.6	5
V. bushi	WAM	R127789	M	208	93	20.1	14.5	7.9	28.9	8.7	7.6	7.3
V. bushi	WAM	R129632	M	186	102	20.1	15.6	8.7	29.9	10.5	9.1	7.9
V. bushi	WAM	R129912	M	164	75	17.3	13.3	6.6	26.7	8.6	7.3	5.4
V. bushi	WAM	R131037	F	141	70	16.1	12.4	5.9	20.9	6.3	5.2	4.1
V. bushi	WAM	R131751	M	98	45	11.8	8.3	4.9	18.2	5.1	3.6	3
V. bushi	WAM	R135340	F	185	96	18.1	12.2	6.9	27.9	8.6	6	5
V. bushi	WAM	R135467	M	167	66	17.5	11.5	6.4	24.5	8	4.3	4.3
V. bushi	WAM	R138169	M	194	98	20.3	14.2	7.8	35.7	9	6.1	4.8
V. bushi	WAM	R138949	M	100	51	12.6	10.1	5.1	17.4	5.2	3.6	2.7
V. bushi	WAM	R145260	M	184	88	19.5	13.7	7.7	27.5	9	6.3	6.4
V. bushi	WAM	R145507	M	128	63	14.4	11.2	5.8	20.6	6.3	5.4	4
V. bushi	WAM	R156471	M	183	94	20.4	15.5	8.2	27.6	10	6.4	6
V. bushi	WAM	R156491	M	102	52	11.9	10	5.3	19.1	5.8	3.6	3.2
V. bushi	WAM	R156709	F	168	95	18.9	13.6	7.5	27.1	9	6.8	6.2
V. bushi	WAM	R156881	M	173	82	19.3	14.3	7.1	23.7	8.8	5.2	5.2
V. bushi	WAM	R157710	M	180	85	19	15.6	7.5	27	9.3	6.1	5.5
V. bushi	WAM	R164095	M	72	39	10.4	7.2	4.1	13.6	3.7	2.2	1.7
V. bushi	WAM	R164219	M	205	103	21.2	14.6	7.9	30.8	9.4	6	5.2
V. bushi	WAM	R164308	M	136	64	16.3	11.1	5.8	20.2	6.8	4.7	3.5
V. bushi	WAM	R164365	F	147	76	16.7	12	5.9	23.3	7.7	5.4	4.6
V. bushi	WAM	R165031	M	97	57	13.2	10.1	4.7	12.8	4.8	4.4	3.9
V. bushi	WAM	R165844	M	212	96	20.3	16.3	8.1	32.7	10.8	7.4	6.7
V. bushi	WAM	R170174	M	124	59	12.7	10	5.4	24.3	6.2	4.4	3.4
V. bushi	WAM	R170541	M	163	80	17.2	13.1	7.4	26.8	8.4	6.9	5
V. bushi	WAM	R170716	M	161	77	16.5	12	6.6	27.5	7.7	5.1	4.2
V. bushi	WAM	R174632	F	152	86	17.7	13.3	6.5	25.3	8.2	7.2	6.3
V. bushi	WAM	R20241	F	179	94	17.2	13.9	7.7	25.8	8.6	6.3	6.5
V. bushi	WAM	R4288	F	175	95	17.4	14	7.9	32.6	9.5	7.7	7.3
V. bushi	WAM	R54230	M	190	91	17.9	14.7	7.7	29.1	9.5	6.6	5.7
V. bushi	WAM	R56834	M	164	90	19.6	13.1	6.7	23.4	9.3	5.9	4.9
V. bushi	WAM	R62171	M	77	44	11.7	8.7	4.2	13.3	4.3	2.7	2
V. bushi	WAM	R73142	M	98	64	13.7	10.6	5.5	21.3	5.6	4.7	2.9
V. bushi	WAM	R73143	F	186	90	19	12.7	7.1	26	8.3	6.4	5.4
V. bushi	WAM	R75834	M	108	53	13.1	9.5	5.1	16.9	4.8	3.3	2.7
V. bushi	WAM	R76453	M	191	87	18.5	13.4	7.2	26.5	8.3	6.3	4.9
V. caudolineatus	ANWC	R02040	M	128	70	16.8	13.4	7.1	25.2	7.9	6	5.9
V. caudolineatus	ANWC	R02171	M	69	34	11.1	8	3.9	12.9	4.3	3	2.4
V. caudolineatus	ANWC	R02172	M	60	31	10.4	7.6	3.8	12.6	3.5	2.4	2
V. caudolineatus	ANWC	R02173	M	66	38	10.9	8.8	3.2	11.1	3.1	2.2	2.2
V. caudolineatus	ANWC	R02174	M	62	36	11	8.4	3.4	13	3.4	2.9	2.5
V. caudolineatus	ANWC	R02176	M	67	36	11.3	7.7	3.5	12.7	3.7	3.2	2.3
V. caudolineatus	ANWC	R02208	M	121	63	16.4	12.1	6.4	19.6	6.7	5.1	4.9
V. caudolineatus	ANWC	R02215	F	78	63	14.4	10.2	5.1	20.6	6.1	4.3	4.1
V. caudolineatus	SAMA	R22808	F	109	63	16.4	10.6	5.4	16.6	6.4	4.8	4
V. caudolineatus	SAMA	R22809	F	106	63	13.6	10.1	5.2	18.4	5.6	5.6	4.1
V. caudolineatus	SAMA	R29254	F	114	62	17.8	12.3	5.7	16.2	7	5	3.6
V. caudolineatus	SAMA	R29255	F	130	70	17.3	13.8	5.5	18.7	7.9	6.6	5.2
V. caudolineatus	SAMA	R29256	M	95	57	15.7	13.3	5.6	19.3	6.7	5.3	4
V. caudolineatus	SAMA	R29401	F	109	62	15.1	10.2	5.1	17.9	7.2	6.3	4.4
V. caudolineatus	SAMA	R31202	F	99	68	16.7	10.4	5.5	16.3	6.4	5.2	4.5
V. caudolineatus	SAMA	R31203	F	145	72	16.7	10.9	6.5	23.3	7.9	5.5	5
V. caudolineatus	SAMA	R3448	M	157	74	16.9	11.8	6.2	22.1	7.8	5.1	4.9
V. caudolineatus	SAMA	R42428	M	109	55	14.8	10.3	5	19.2	6.5	4.6	3.8
V. caudolineatus	SAMA	R59035	M	123	57	16.6	12.5	5.6	19.4	7.4	5.1	4.3
V. caudolineatus	SAMA	R59080	M	76	40	12.1	8.8	3.9	12.9	4.8	4.1	3.6
V. caudolineatus	SAMA	R6122	F	107	60	14.1	10.8	5.1	24.9	6.3	4.7	3.9
V. caudolineatus	SAMA	R6123.A	F	125	79	16.8	11.8	6.1	19.2	7.4	5.6	5.1
V. caudolineatus	SAMA	R6123.B	M	57	68	17.7	14.9	7.8	31.3	8.4	6.8	6.1
V. caudolineatus	SAMA	R6123.C	F	123	79	15.1	12	6.9	29.9	8.2	7.2	6.1
V. caudolineatus	SAMA	R61904	F	113	63	16	10.6	5.2	17	7.2	4.4	3.3
V. caudolineatus	WAM	R170302	M	163	85	18.3	15.2	7.8	29.7	9.8	8	5.4
V. caudolineatus	WAM	R175622	M	221	82	19.8	14.6	8.5	22.2	9.3	6.8	7.5
V. caudolineatus	WAM	R65886	M	142	70	17.5	14.2	7.4	23.5	8.6	6.5	4.9
V. caudolineatus	WAM	R69295	F	142	75	16.1	12.1	6.7	22.9	7.8	5.8	5.2
V. caudolineatus	WAM	R72749	F	136	79	17.2	12.5	6.8	21.8	8.4	7.4	6
V. caudolineatus	WAM	R74671	M	101	53	13	9.8	5.3	15	5.4	4.1	3.4
V. chlorostigma	ANWC	R00262	M	511	258	61.7	36.9	22.4	85.3	33.9	14.3	26.9
V. chlorostigma	ANWC	R00488	M	744	416	91.6	62.8	37.4	124.4	54.2	35.9	56.4
V. chlorostigma	BPBM	16054	F	497	235	53.8	34	20.5	70.2	29.5	10.9	21.9
V. chlorostigma	BPBM	20840	M	683	280	88.8	57	27.1	108.2	41	17.1	26.7
V. chlorostigma	BPBM	20841	M	522	207	68.9	46.5	21.4	62.1	30.1	13.5	23.4
V. chlorostigma	BPBM	22543	F	305	196	53.6	36.2	17.7	57.4	27.1	8.4	18.3
V. chlorostigma	MNHN	0.194	M	323	141	43.8	25.9	14.9	39.2	18.7	7	11.8
V. chlorostigma	QM	J138	M	161	71	24.9	15.1	8.3	29.1	8.7	3.6	7.9
V. chlorostigma	QM	J2119	M	164	72	23.4	15.9	8.3	23.6	9.2	3.2	6.6
V. chlorostigma	QM	J23919	M	591	246	69.1	47.1	24.7	82.9	33.9	17.6	31.5
V. chlorostigma	QM	J47277	M	674	282	72.3	48.8	25	106.7	39.6	20.2	31.9
V. chlorostigma	QM	J48672	M	243	101	31	20.2	11.7	33	11.4	4.9	10
V. chlorostigma	QM	J5184	M	140	56	19.8	12.9	8	21.2	7.2	2.4	5.2
V. chlorostigma	QM	J57410	M	154	61	24.6	16	9.7	33.4	10.4	3.2	7.5
V. chlorostigma	QM	J58782	M	320	141	37.6	28.3	15.6	46.4	18.4	8.5	13.8
V. chlorostigma	QM	J58783	M	189	78	26.7	16.6	8.6	26.3	10.5	4.7	7.7
V. chlorostigma	QM	J58824	M	486	252	71.6	45.3	26.3	97.4	39.6	19.9	29.1
V. chlorostigma	QM	J68576	M	95	44	15.1	9.6	4.6	13.9	5.1	2.2	3
V. chlorostigma	SAMA	R13581	M	576	227	65.8	36.4	21.1	84.2	27.1	8.8	24.1
V. chlorostigma	SAMA	R2223	M	168	75	28.2	16.7	9.6	18.8	8.8	3.8	7.8
V. chlorostigma	SAMA	R2351	M	164	69	24.3	12.6	8.3	23.7	8.3	2.9	5.3
V. chlorostigma	SAMA	R6371	M	447	164	49.5	27.8	16.2	49.5	21.4	7	13.4
V. chlorostigma	SAMA	R6378	M	571	219	59.8	31.3	20.7	73.2	28.7	8.9	19.6
V. chlorostigma	SAMA	R8331	M	515	206	64.2	38.4	21.5	81.8	28.8	11.3	17.9
V. chlorostigma	ZFMK	26341	M	799	307	95	62.3	30.2	84	41.4	16.3	33.3
V. chlorostigma	ZFMK	47847	F	437	229	59.5	41.5	21.2	52.5	31.3	15	24.7
V. cumingi	NHMUK	77.10.9.2	F	533	229	69.6	38.2	21.8	53.4	25.2	9.2	19
V. cumingi	NHMUK	77.10.9.4-5 (1)	M	208	78	31.9	21.7	11.8	30.1	12.1	3.9	7.5
V. cumingi	NHMUK	77.10.9.4-5 (2)	M	195	71	27.2	18.3	11.2	30.8	10.4	4.4	7
V. cumingi	NHMUK	77.12.13.5-6 (1)	M	473	180	56.4	33.9	19.6	58.6	23.7	10	15.9
V. cumingi	NHMUK	77.12.13.5-6 (2)	M	227	91	32.7	21.4	12.4	30.3	11.5	5.3	8.2
V. cumingi	NHMUK	79.4.16.1	F	441	196	66.7	40	21.6	61.3	26.2	12.4	21.7
V. cumingi	ZFMK	52923	M	216	194	61.5	37.4	21.3	66.5	27.6	7.8	14.4
V. cumingi	ZFMK	90999	F	405	196	59.4	38.8	21.1	55.6	26.3	9.6	18.1
V. cumingi	ZFMK	91000	M	351	173	52.6	34	18.7	42.4	23.7	9.4	16.4
V. cumingi	ZFMK	91580	M	321	124	43.3	24.5	14.5	39.7	14.8	5.1	10.4
V. cumingi	ZFMK	91581	M	328	130	47.5	27.6	15.6	40.5	16.2	6	11.6
V. cumingi	ZFMK	91582	M	212	87	40.1	23.5	12	24.9	11.7	3.7	8.8
V. cumingi	ZFMK	91583	M	203	85	31.4	19.2	11.6	28.6	10.9	3.2	6.3
V. cumingi	ZFMK	91584	M	204	85	31.2	17.9	11.3	30.8	11.1	3.5	6.9
V. doreanus	AMS	R.12557	M	204	80	30.4	19	9.9	23.6	9.4	3.1	6.3
V. doreanus	AMS	R.129210	M	234	85	31.2	18.6	10.4	26.8	8.7	3.5	7.1
V. doreanus	AMS	R.14764	F	564	245	69.9	38.7	23.6	90.1	31.2	10.5	21.6
V. doreanus	AMS	R.21184	M	665	255	90.1	48.8	23.4	69.9	33.1	10.4	22.3
V. doreanus	AMS	R.25686	F	590	225	67.5	43	22.9	70.5	28.5	9.9	21.5
V. doreanus	AMS	R.25687	M	196	75	26.9	16.2	9.3	25.1	8.3	2.9	5.9
V. doreanus	AMS	R.28680	M	319	121	38.1	22.6	13	40.9	13.4	4.7	9.4
V. doreanus	AMS	R.8296	M	217	85	28.4	18	10.2	31.6	10.2	3.7	7
V. doreanus	AMS	R.9359	M	287	122	39.1	24.3	13.6	33.9	12	6	9.7
V. doreanus	ANWC	R01049	M	164	69	24.5	14.2	8.7	34.5	7.5	3.3	6.4
V. doreanus	BPBM	19509	M	348	140	44	29.3	14.9	44	16.2	7.2	12.7
V. doreanus	BPBM	21464	M	983	400	120.8	76.7	39.2	175.2	50.7	30.3	39.5
V. doreanus	MNHN	0.8292	F	640	230	70.6	46.6	23.1	76.4	31.8	10.7	22
V. doreanus	MNHN	2003.07	F	561	251	71.4	47.7	25.3	73.6	27	15.4	25.2
V. doreanus	NHMUK	1913.10.31-109	M	256	104	34.2	21.8	12.4	33.8	11.6	4	9.1
V. doreanus	NHMUK	1986.12	M	955	356	117	74.3	34.7	113	51.6	34.1	15.6
V. doreanus	QM	J18103	M	486	312	91.1	59.3	35.3	93.9	40.7	11.3	29.8
V. doreanus	ZFMK	19219	M	767	320	81	45.6	28	102	41.7	11.2	28.8
V. doreanus	ZFMK	19220	F	527	190	61.8	36.4	19.4	59.2	23	7.4	17
V. doreanus	ZFMK	19221	F	462	182	55.4	29.7	17.7	53.6	22.7	7.1	15.1
V. doreanus	ZFMK	20326	F	524	198	60	33.8	19.9	62	25.2	7.7	18.4
V. doreanus	ZFMK	20327	F	388	168	52.6	29.5	17.4	52.4	21.4	6.6	15.3
V. doreanus	ZFMK	24668	M	662	262	80.8	48.1	26.5	95.2	33.1	14.5	28
V. doreanus	ZFMK	48420	F	448	251	60.2	33.6	21.6	35.8	27.8	8.5	19.5
V. doreanus	ZFMK	52922	M	385	142	51	29.1	17.3	43	17.9	5.3	12.6
V. doreanus	ZFMK	64700	M	320	123	40	23.9	14.5	36	14.5	4.8	9.2
V. doreanus	ZFMK	66296	F	654	239	72.7	43.6	24.1	67.3	31.2	9.8	24.4
V. doreanus	ZFMK	66358	M	410	162	46.4	28	15.3	51.6	21.9	7.7	15.3
V. doreanus	ZFMK	67177	F	421	183	57.5	36.7	20	62.5	21.1	9.4	16.2
V. doreanus	ZFMK	86633	M	439	168	54	31.4	19	47	21.7	10.9	18.3
V. douarrha	BPBM	12050	F	482	191	55.1	37.1	20.3	55.9	27.2	7.7	16.4
V. douarrha	MNHN	0.653	M	587	251	71.1	47.6	24.1	77.9	34.9	13.2	23.9
V. douarrha	MNHN	0.8248	M	164	73	23.2	14	9	24.8	8.9	3.1	5.8
V. douarrha	MNHN	1993.19	F	408	184	51.7	30.8	18.5	55.3	26.1	12.3	18.9
V. douarrha	MNHN	1999.82	M	187	88	26.4	17.2	10.5	30.6	9.5	4.5	7.6
V. douarrha	NHMUK	1969.29.07	F	479	220	57.5	39.1	22.3	82.5	29.8	11.8	20.7
V. dumerilii	MNHN	99.257	M	257	123	35.5	22.3	13	46.5	13.3	4.2	8.6
V. dumerilii	NHMUK	1928.2.18.3	M	123	59	19.5	14.2	9	18.5	6.4	2.3	5
V. dumerilii	NHMUK	1975.22	M	134	59	22.9	16	8.8	18.1	6.4	2.2	5
V. dumerilii	NHMUK	89.2.7.15.17-1	M	109	53	18	12.9	8.1	20	5.1	2.3	3.9
V. dumerilii	NHMUK	89.2.7.15.17-2	M	104	47	19.1	13.1	7.7	16.9	6	2.3	4.1
V. dumerilii	NHMUK	89.2.7.15.17-3	M	111	53	18.7	13.1	8.1	20.3	6	2.4	4.2
V. dumerilii	NHMUK	92.10.7.4	M	450	200	53.7	39.5	20.6	63.3	24.4	11.2	17.8
V. dumerilii	NHMUK	93.5.30.7	M	453	244	67.3	52.9	26.8	71.7	34.2	13.7	27.1
V. dumerilii	NHMUK	95.7.2.8	M	127	61	19.7	13.5	8.8	20.3	6.8	2.4	4.6
V. dumerilii	NHMUK	96.2.17.5	M	128	63	18.9	12.7	9.1	21.1	6.4	2.1	4.7
V. dumerilii	SAMA	R15536	M	629	283	74.3	44.9	23.1	91.7	36.7	12.8	26.7
V. dumerilii	SAMA	R22463	M	553	281	75.5	49.9	27	104.5	37.8	13.1	25.6
V. dumerilii	USNM	51675	M	565	260	72.2	61	27.2	93.8	30.3	12	24
V. dumerilii	ZFMK	26350	M	276	120	32.3	23.8	14.2	43.7	13.6	4.8	9.6
V. dumerilii	ZFMK	41891	M	601	305	79.5	55.3	29.9	95.5	41.2	11.2	24.7
V. dumerilii	ZFMK	41892	M	513	258	67.5	47.6	24.2	90.5	38.5	10.9	20.1
V. dumerilii	ZFMK	41893	M	475	249	64.9	45.5	22.9	94.1	33.1	10.1	19.4
V. dumerilii	ZFMK	42519	M	232	114	35.4	24	13.4	35.6	12.8	4.2	9.1
V. dumerilii	ZFMK	65799	M	587	229	56.4	38	20.4	60.6	26.7	7.8	17.6
V. dumerilii	ZFMK	71705	M	126	60	19.5	12.6	8	20.5	6.1	1.9	4.2
V. dumerilii	ZFMK	71706	M	118	54	16.7	11.8	8	20.3	6.1	1.9	4.2
V. dumerilii	ZFMK	72263	M	145	67	19.7	12.8	9.2	22.3	6.8	1.8	5.2
V. eremius	AMS	R.101499	F	252	100	22.8	13.6	8.9	30.2	10.2	6.1	6.2
V. eremius	AMS	R.105694	M	283	102	29.6	19.6	9.6	28.4	11.5	9.7	9.4
V. eremius	AMS	R.10854	M	248	94	24.6	15	10.1	30.4	9.7	5.2	5.5
V. eremius	AMS	R.10855	M	219	86	23	14.9	8.8	23	9.2	5.9	5.5
V. eremius	AMS	R.10856	F	238	97	23.8	14	9.4	26.2	10	6	5.6
V. eremius	AMS	R.110613	F	215	75	21.6	14	8.5	22.4	8.9	5.5	5
V. eremius	AMS	R.113137	M	248	86	24.6	16.1	9.2	26.4	10.9	6.7	6.1
V. eremius	AMS	R.11904	F	285	105	25.1	18.3	10.9	41.9	12.4	8.6	8.1
V. eremius	AMS	R.125075	F	235	85	22.8	14.9	8.5	23.2	10	5.2	5
V. eremius	AMS	R.125076	F	228	85	21.6	14.8	8.4	23.4	8.7	5.5	5.4
V. eremius	AMS	R.125077	F	228	85	20.9	13.8	8	24.1	9.6	6.1	5.7
V. eremius	AMS	R.125078	M	242	94	25.2	17.5	6.7	25.8	11.4	7.3	7.3
V. eremius	AMS	R.125079	F	187	83	21.6	14.2	8.7	23.4	9.6	6.3	6.1
V. eremius	AMS	R.125081	M	237	90	25.3	17.2	9	21.7	9.8	5.7	5.5
V. eremius	AMS	R.125082	M	221	80	21.2	14.7	8.5	25.8	8.9	5.8	6.1
V. eremius	AMS	R.125083	M	190	80	20	15.4	8.7	23	9.3	6.1	6.1
V. eremius	AMS	R.140522	M	231	76	22.3	13.9	7.8	21.7	8.9	5.6	6.6
V. eremius	AMS	R.147247	M	114	42	13.7	9	4.7	11.3	4.1	2.5	2.5
V. eremius	AMS	R.172388	M	98	40	12.5	7.6	4.6	10.5	3.8	1.8	2.1
V. eremius	AMS	R.172403	M	104	38	13.2	8	4.4	10.8	3.9	1.8	2.2
V. eremius	AMS	R.49709	M	249	94	24.3	16.5	10	27.7	10.8	6.9	6.6
V. eremius	AMS	R.7635	F	194	75	18.5	13.2	8	21.5	7.9	5.8	5.3
V. eremius	AMS	R.90866	M	234	93	23.2	16.7	10	20.8	9.5	6.7	6.2
V. eremius	AMS	R.90875	M	250	105	25.3	17.9	10.4	25.7	12	7.9	7.8
V. eremius	AMS	R111316	M	186	66	16.9	10.3	6.6	19.1	6.4	4.5	4.5
V. eremius	AMS	R125080	M	198	75	20.7	14	8.3	24.3	8.7	5.7	6.8
V. eremius	ANWC	R02203	M	221	95	24.9	15.8	9.8	31.1	10.2	7.3	7
V. eremius	SAMA	R63824	M	248	89	22.3	16.2	9.5	24.7	9.7	6.2	5.5
V. eremius	SAMA	R65699	F	198	75	19	12.3	7.8	18	8.3	4.2	4.1
V. eremius	SAMA	R70317	F	226	88	22.8	14	8.7	22.2	10.5	5.5	5.1
V. eremius	SAMA	R70735	M	203	71	18.5	12.2	7.3	20.5	8	3.7	4.7
V. eremius	SAMA	R70747	M	197	71	19.4	12.3	7.5	18.6	7.7	4.5	4.3
V. eremius	SAMA	R70786	M	146	53	16.7	11.1	6	14.3	6.7	4	3.5
V. eremius	SAMA	R70804	F	204	78	19.4	13	8	20.6	8.7	4.8	4.4
V. eremius	WAM	R104100	M	118	39	14	9.1	5.3	14	4.4	2.4	2.7
V. eremius	WAM	R145623	M	125	44	12.7	9.1	5.5	17.3	4.8	3.1	3.3
V. eremius	WAM	R145632	M	110	40	13	8.7	5.3	11	4.2	2.2	2.6
V. eremius	WAM	R69289	M	297	118	26.6	19.4	11.6	33.4	11.8	9	10
V. eremius	WAM	R69323	M	334	124	30.5	20.5	12	31.5	13.8	10.4	10.2
V. eremius	WAM	R88607	F	285	107	26.2	18.7	10.8	28.8	11.2	8.8	8.9
V. eremius	WAM	R95007	M	157	55	15.1	9.5	5.4	15.9	5.6	3.1	3.1
V. exanthematicus	AMS	R.110630	F	297	182	55.5	45.8	26.1	36.5	29.4	13.8	19.7
V. exanthematicus	MNHN	0.6517	F	407	291	74.6	71	32.4	72.4	42.1	19.8	36.4
V. exanthematicus	MNHN	1962.46	M	322	206	69.8	62.3	28.1	73.2	33	19.8	27
V. exanthematicus	MNHN	1990.46	F	241	181	51.5	48.9	22.1	49.5	23.8	14.7	20.5
V. exanthematicus	MNHN	1990.46	F	206	197	52.2	45.8	23.3	57.8	26.7	13.3	20.6
V. exanthematicus	MNHN	1990.46	M	91	68	22.9	17.7	10.4	20.1	6.8	3.7	6
V. exanthematicus	MNHN	A.971	M	406	313	76.7	75.9	31.5	108.3	54	27.6	41.1
V. exanthematicus	NHMUK	1901.6.24.23	M	600	301	87.5	72.6	38.7	86.5	48.6	19	39.5
V. exanthematicus	NHMUK	1913.9.16.12	F	396	289	75.9	72.5	32.6	82.1	43.2	24.4	32
V. exanthematicus	NHMUK	1933.11.17.48	F	327	237	62.5	63.2	31.5	69.5	33.5	16.1	28.8
V. exanthematicus	NHMUK	1935.11.17.49-53 (1)	M	155	116	34.2	29.6	17.2	23.8	12.8	9.9	12.9
V. exanthematicus	NHMUK	1935.11.17.49-53 (2)	M	196	134	38.8	32.5	18.5	36.2	19.2	10.3	15.4
V. exanthematicus	NHMUK	1935.11.17.49-53 (3)	M	186	138	43.1	40.6	22.9	32.9	20.1	14.6	19.5
V. exanthematicus	NHMUK	1935.11.17.49-53 (4)	F	281	227	60.9	53.6	26.4	51.1	27.3	16.7	22.7
V. exanthematicus	NHMUK	1935.11.17.49-53 (5)	F	228	195	58.8	53.7	25.6	51.2	27	20.9	26
V. exanthematicus	NHMUK	1961.17.42	F	441	273	73.1	61.9	31.6	66.9	43.7	19.5	35.6
V. exanthematicus	NHMUK	1962.17	M	269	194	58.2	51.8	25.8	54.8	27.8	13.8	21.3
V. exanthematicus	NHMUK	2016.9	F	292	186	56.7	54.1	24.7	66.3	28.2	13.6	23.3
V. exanthematicus	NHMUK	69.11.4.1	M	371	278	70.2	64.9	29.2	73.8	35.4	20.5	33.1
V. exanthematicus	NHMUK	99.8.23.6-7 (1)	F	321	252	68.3	60	29.4	56.7	30.8	19.6	28.9
V. exanthematicus	NHMUK	99.8.23.6-7 (2)	M	186	122	36.9	28.3	16.3	35.1	16.9	7	10.6
V. exanthematicus	USNM	161744	M	491	301	77.2	73.2	33.4	67.8	44.7	24.7	39.6
V. exanthematicus	ZFMK	46056	M	79	56	20.8	14	9.1	15.2	7	3	3.9
V. exanthematicus	ZFMK	51245	M	84	61	21.7	17.1	9.2	16.3	7.4	3.4	4.7
V. exanthematicus	ZFMK	52358	M	368	295	80.5	74.9	33.9	78.5	45.7	25.6	40.1
V. exanthematicus	ZFMK	58311	M	78	49	18.4	13	7.9	14.6	5.8	2.4	3.5
V. exanthematicus	ZFMK	66295	M	320	303	84.5	76.2	34.6	86.5	48.5	28.1	47
V. exanthematicus	ZFMK	7704	M	76	55	20.5	16.6	8.8	14.5	6.7	3.3	4.7
V. finschi	AMS	R.129614	F	487	194	61.8	39.5	21.7	51.2	27.1	8.2	17
V. finschi	AMS	R.5618	M	270	130	37.6	23	14.3	38.4	16.2	5.5	10.3
V. finschi	MNHN	0.192	F	457	182	53.1	33.2	17.4	57.9	23.3	9.3	16.7
V. finschi	MNHN	1900.02	M	343	128	40	23.7	13.5	43	15.1	6.2	11.3
V. finschi	NHMUK	98.3.3.9.10 (1)	M	468	185	59.9	39.2	20	51.1	28.4	9	18.6
V. finschi	NHMUK	98.3.3.9.10 (2)	M	215	83	26.9	16.3	10.8	31.1	10	3.9	6.9
V. finschi	ZFMK	26343	M	371	137	44.1	27.6	14.6	38.9	18.3	5.2	10.1
V. finschi	ZFMK	26344	F	440	195	55.8	36.7	19	52.2	23.1	7.7	15.8
V. finschi	ZFMK	26347	M	236	95	28	17.9	10.8	33	10.8	3.4	7.4
V. finschi	ZFMK	26348	M	152	67	23.2	14.4	8.6	21.8	7.7	2.6	4.7
V. flavescens	MNHN	0.02181	F	367	202	57.9	44.8	24.3	54.1	30.7	12.4	26.6
V. flavescens	MNHN	0.6527	F	337	178	53.6	41.5	22.6	48.4	22.7	12.7	22.5
V. flavescens	MNHN	8239	M	254	147	40.4	29.6	19.1	48.6	20.3	8.5	17.6
V. flavescens	NHMUK	1907.2.14.1	M	91	52	18.7	12.6	9.1	15.3	5.8	3	4.5
V. flavescens	NHMUK	1934.10.9.1	M	454	232	64.6	59.5	29.1	63.4	33.9	19.2	36.2
V. flavescens	NHMUK	1961.17	M	258	135	39	29.7	20.2	44	17.7	9.8	15.5
V. flavescens	NHMUK	I.4e	M	90	55	16.8	13	9.4	18.2	6.1	3.2	4
V. flavescens	USNM	267002	F	352	209	59.7	54.3	26.8	43.3	30.3	21.2	31.9
V. flavescens	ZFMK	29044	M	417	219	65.4	51.3	27.8	75.6	31.5	17.2	32.1
V. flavescens	ZFMK	39087	M	275	156	46.3	35.3	20.7	42.7	22.1	13.6	20.5
V. flavescens	ZFMK	41571	M	77	50	16.8	12.6	8.6	15.2	6.7	2.1	4.2
V. flavescens	ZFMK	7535	F	342	182	47.9	39.7	22.8	68.1	22.5	12.4	23.8
V. giganteus	NTM	R00311	M	638	236	72.1	39.4	21.4	89.9	26.4	10.5	23.9
V. giganteus	NTM	R00400	M	649	232	72.4	41.3	22	97.6	30.4	12.5	19.7
V. giganteus	NTM	R00445	F	779	315	84.9	48	28.1	132.1	37.7	17.1	32.9
V. giganteus	NTM	R01207	M	866	319	93.8	56.1	29.6	143.2	40.7	16.8	35.2
V. giganteus	NTM	R01210	M	1014	434	126.7	68.8	40.4	164.3	55.5	30.4	43.7
V. giganteus	NTM	R34355	M	970	441	134.8	80.4	41.7	155.2	64.5	24.5	43.1
V. giganteus	NTM	R34357	M	1039	503	171.2	87.1	44.8	135.8	68.3	28.5	50.2
V. giganteus	NTM	R34359 (2268 on tag)	M	273	117	36.8	22.3	12.7	49.2	13.7	4.9	8.7
V. giganteus	QM	J48650	M	235	88	32.9	16.9	9.5	38.1	10.8	3.9	7.2
V. giganteus	QM	J48651	M	254	93	32.4	18.2	10.8	39.6	11.5	4.3	7
V. giganteus	QM	J48652	M	240	87	30.6	16.4	10.4	38.4	11.2	3.4	7.3
V. giganteus	QM	J48958	M	295	110	36.6	20.7	12.1	46.4	13	4.4	9.1
V. giganteus	QM	J49822	M	228	81	31.1	18.1	10.4	34.9	10.1	3.9	7
V. giganteus	QM	J49823	M	203	70	27.6	18	9	31.4	8.5	4.8	6
V. giganteus	QM	J49829	M	177	87	30.8	18	10	38.2	10.1	3.6	6.8
V. giganteus	QM	J51749	F	752	379	96.9	56.6	32.1	128.1	53.3	20.2	35.9
V. giganteus	QM	J58784	M	339	131	41.4	22.6	12.7	51.6	15.4	6.3	11.4
V. giganteus	QM	J82340	M	193	73	28.7	16.2	9.3	30.3	8.5	2.7	5.1
V. giganteus	SAMA	R14340	M	1017	438	125.3	75	46.2	195.7	64.3	32.7	47.9
V. giganteus	SAMA	R20578	M	94	108	36.7	14.3	10.4	46.3	9	4.1	9
V. giganteus	SAMA	R20988	M	884	472	154.7	85.8	46.8	221.3	79.5	35.6	57.6
V. giganteus	SAMA	R31801	M	297	111	37.6	18	11.1	42.4	12.4	4.5	9.1
V. giganteus	SAMA	R40461	M	833	465	137.4	74.6	40.8	181.6	69.8	34.5	55.4
V. giganteus	WAM	R12367	M	667	249	88.1	49.8	24.8	104.9	35.8	14.8	21.5
V. giganteus	WAM	R48959	M	568	190	63.6	38.2	20.3	98.4	23.7	10.6	17.7
V. giganteus	WAM	R65660	M	590	223	64.1	34.3	20.5	94.9	27.1	13.8	20
V. gilleni	ANWC	R03219	M	121	69	17.5	13.1	5.7	22.5	6.8	5.9	4.7
V. gilleni	ANWC	R03970	F	138	84	18.7	12.7	6.6	24.3	7.7	4.7	4.3
V. gilleni	QM	J47131	M	144	78	17.9	11.8	6.5	20.1	7.4	4.5	3.8
V. gilleni	QM	J47132	M	104	52	15.4	10.5	5.1	15.6	5.6	3.2	2.8
V. gilleni	QM	J79193	M	78	43	12.6	10.1	3.8	14.4	4.7	3.4	3
V. gilleni	QM	J87634	M	87	47	12.6	8.3	4.2	14.4	4.6	2.7	2.7
V. gilleni	WAM	R100593	M	172	82	18.4	13	7.2	30.6	8.1	5.7	4.4
V. gilleni	WAM	R101434	M	221	114	24.1	18.5	9.5	31.9	10.6	7.7	6.5
V. gilleni	WAM	R102674	M	103	54	13	9.3	5	17	5.4	3.4	2.7
V. gilleni	WAM	R102728	M	161	80	18.5	13.9	7.3	23.5	8.8	5.9	5
V. gilleni	WAM	R108565	M	229	120	25.5	20.2	9.9	31.5	12.5	9.1	7.9
V. gilleni	WAM	R163365	M	167	78	18.3	14.3	7.4	25.7	8.6	6.9	5.5
V. gilleni	WAM	R163462	F	168	83	18.3	15.5	7.5	27.7	8.6	7.3	6
V. gilleni	WAM	R164293	M	120	57	13.8	9.3	5.4	19.2	5.9	3.8	3.7
V. gilleni	WAM	R165877	M	182	87	21.1	15	7.8	27.9	9.8	7.7	6.8
V. gilleni	WAM	R166236	M	185	92	22	15.6	8.3	27	9.9	8.8	7.6
V. gilleni	WAM	R166237	F	159	92	19.4	16	7.7	24.6	9.5	7.7	6.5
V. gilleni	WAM	R172248	M	189	99	22.8	16.9	8.5	28.2	9.5	8.1	6.9
V. gilleni	WAM	R177072	M	144	74	18.1	13.1	6.5	23.6	8	6.2	4.9
V. gilleni	WAM	R20608	M	183	94	20.3	16.6	8.3	27.7	8.8	6.8	5.5
V. gilleni	WAM	R40887	M	87	38	12.5	8	4.7	12.5	4.2	2.2	2.1
V. gilleni	WAM	R45262	M	227	109	22.8	17.8	9.4	30.2	11.9	9.4	7.4
V. gilleni	WAM	R47674	F	205	100	21.9	16.8	8.5	27.1	10	8	7.4
V. gilleni	WAM	R53789	F	188	110	20.8	17	9.2	35.2	10.7	9.1	8.2
V. gilleni	WAM	R63959	M	115	54	13.9	9.6	5.2	18.1	5.3	3.4	2.4
V. gilleni	WAM	R63960	M	91	44	11.1	7.8	4.7	16.9	4.7	3	2.2
V. gilleni	WAM	R67578	M	88	47	11.9	9.2	4.5	17.1	4.8	3.1	2.7
V. gilleni	WAM	R75792	F	190	94	18.7	15.7	7.6	27.3	9.4	8.2	6.7
V. gilleni	WAM	R75808	M	236	104	22.7	16.7	9	32.3	10.8	7.7	6.2
V. gilleni	WAM	R82606	M	227	118	24.9	18.1	10.5	34.1	12.2	10.3	9.2
V. gilleni	WAM	R82607	F	198	101	20.2	14.7	8.3	29.8	9.5	7.2	6
V. glauerti	AMS	R.59658	M	385	118	29.8	15.3	8.4	48.2	12.1	5.3	4.7
V. glauerti	NTM	R00972	F	296	116	29.6	15.3	9.4	40.4	13.2	7.4	7.9
V. glauerti	NTM	R08674	M	364	100	30.1	17.5	8.1	38.9	12.4	5.2	6.2
V. glauerti	NTM	R24867	M	303	116	34.1	17.4	9.5	31.9	14.5	8.8	8.1
V. glauerti	NTM	R28310	M	172	137	34.5	15.2	9.9	59.5	15.2	7.5	7.5
V. glauerti	NTM	R36789	M	339	93	24.7	12.6	6.5	41.3	10.6	4.4	4.1
V. glauerti	NTM	R36790	M	382	112	29	13.4	8.4	52	13.7	6.3	5.9
V. glauerti	NTM	R36791	M	374	110	30.2	14.8	8.6	23.8	12.4	6.4	5.4
V. glauerti	NTM	R36792	M	392	105	28.9	14.3	8.7	52.1	13.3	6.5	5.6
V. glauerti	NTM	R36793	M	431	124	31.8	18.8	9	50.2	14.1	7.7	8.2
V. glauerti	NTM	R36794	M	422	117	28.6	16.5	8.9	56.4	14.9	6.6	7
V. glauerti	NTM	R36795	M	509	149	39.4	20.2	11	64.6	18.8	9.3	9.4
V. glauerti	NTM	R36796	M	477	134	36.7	20.9	10.3	64.3	16.6	7.9	8.4
V. glauerti	NTM	R36797	M	418	143	40.7	21.5	11.4	63.3	18.6	9	9.3
V. glauerti	NTM	R36798	F	326	189	31.6	15.5	8.3	54.4	14.7	7.7	6.8
V. glauerti	NTM	R37617	M	405	118	34.4	18.9	9.3	43.6	14.3	6.2	7.2
V. glauerti	WAM	R103401	F	369	115	26	16.8	8	44	13.8	5.4	5.4
V. glauerti	WAM	R117770	F	530	159	38.6	23.6	11	60.4	19.1	6.9	8.3
V. glauerti	WAM	R133771	M	423	117	27.7	18.3	8.3	50.3	15	6.1	6.5
V. glauerti	WAM	R13790	M	556	140	38.5	25.2	10.5	55.5	10.9	8.8	9.1
V. glauerti	WAM	R141070	M	551	150	35.9	24.1	10.1	67.1	17.4	7.3	7.6
V. glauerti	WAM	R150366	M	479	126	29.2	18.8	10.7	49.8	15.8	7.1	8.1
V. glauerti	WAM	R158864	M	548	161	35.4	21.8	10.7	46.6	16.9	7.6	7.9
V. glauerti	WAM	R168232	M	232	112	27.3	16.5	8.5	44.7	12.8	5.4	5.5
V. glauerti	WAM	R168765	M	238	70	18.7	12.1	5.7	25.3	7.7	3.5	3.3
V. glauerti	WAM	R168852	F	410	127	33.4	21	10.2	41.6	16.1	6.9	7.4
V. glauerti	WAM	R172021	M	225	69	19.4	12.5	5.6	24.7	7.9	3.8	3.6
V. glauerti	WAM	R43044	M	185	51	15.8	9.6	4.4	21.2	5.9	2.1	2.1
V. glauerti	WAM	R44076	M	132	42	14.6	8.3	3.3	18.4	4.3	1.9	1.7
V. glauerti	WAM	R94839	M	429	125	31.1	19.2	9.2	60.9	15.7	6.4	6.6
V. glauerti	ZFMK	71708	M	221	70	19.7	12.1	5.4	25.3	7.7	3.9	3.9
V. glauerti	ZFMK	71709	M	122	45	15.4	9.1	4.4	16.6	5.6	1.8	1.8
V. glauerti	ZFMK	72874	M	272	80	23.4	12.2	7	31.6	9.8	4.9	4.8
V. glauerti	ZFMK	95451	M	293	86	25.6	13	6.3	34.4	9.9	4.6	4.1
V. glebopalma	ANWC	R00366	M	664	185	49.7	30.4	15.8	80.3	22.6	9.7	14.8
V. glebopalma	ANWC	R00545	M	496	162	38.9	24.2	12.2	58.9	18	7.3	11.9
V. glebopalma	ANWC	R00572	F	516	144	38.5	23.5	12.1	56.5	16.5	7.6	10.7
V. glebopalma	ANWC	R05983	M	221	65	21.1	12.8	6.2	23.9	7.2	2.9	3.9
V. glebopalma	NTM	R00306	M	176	53	19.2	11.5	5.9	22.8	6.8	2.4	2.8
V. glebopalma	NTM	R00307	M	194	55	20.1	11.1	6.5	22.9	7.2	2.8	2.5
V. glebopalma	NTM	R00357	M	199	60	20.3	11.6	6.1	21.7	7.2	2.8	3
V. glebopalma	NTM	R00785	M	166	50	19.3	11.5	5.8	22.7	6.5	3	3.5
V. glebopalma	NTM	R00896	M	642	188	50.4	31.3	16.3	79.6	25	11	12.8
V. glebopalma	NTM	R02252	M	780	210	51.2	34.5	17.3	91.8	30.3	11	11.8
V. glebopalma	NTM	R02411	M	587	165	46.6	27.6	13.7	62.4	25.8	8.6	11.6
V. glebopalma	NTM	R03779	M	172	53	19.4	11.1	6.5	21.6	6.3	2.1	3
V. glebopalma	NTM	R03780	M	174	49	20.3	11.8	5.9	20.7	6.3	2.2	3.1
V. glebopalma	NTM	R03781	M	160	51	19.9	10.2	6	20.1	6.5	2.6	2.9
V. glebopalma	NTM	R07083	M	197	55	21.9	14	6.6	23.1	9.2	2.5	3.8
V. glebopalma	NTM	R07533	M	590	168	51.2	30.4	14.4	79.8	24.5	10.7	13
V. glebopalma	NTM	R07550	M	531	179	46.2	27	14.1	78.8	23.1	8.5	11
V. glebopalma	NTM	R08673	M	605	185	46.4	29.4	15.3	84.6	25.1	10.5	12.8
V. glebopalma	NTM	R08681	M	149	75	23.8	14.7	7.7	32.2	10	3.6	5
V. glebopalma	NTM	R08741	F	363	164	39.2	23.3	13.2	62.8	22.5	7.7	9.2
V. glebopalma	NTM	R08942	M	497	165	39.7	26.9	13.1	70.3	22.8	9.6	12.1
V. glebopalma	NTM	R14212	M	290	89	26.9	17.2	8.4	36.1	13.1	4.3	5.2
V. glebopalma	NTM	R17941	M	639	170	47.7	29.7	15	85.3	24.5	7.8	10.4
V. glebopalma	NTM	R19116	M	578	188	47.5	28	15.5	92.5	25.1	8.1	11.5
V. glebopalma	NTM	R26434	M	114	60	20.4	12.4	6.5	24.6	7.3	2.2	3
V. glebopalma	NTM	R28021	M	660	211	51.1	31.1	16.6	82.9	27.9	11.6	13.8
V. glebopalma	NTM	R28022	F	491	151	39.8	23.4	13.6	67.2	20.6	9.4	10.7
V. glebopalma	NTM	R28102	M	337	151	39.8	24.8	13	57.2	19	9	9.6
V. glebopalma	NTM	R29095	M	543	147	40.7	26.4	13.2	73.3	19.8	6.2	8.4
V. glebopalma	NTM	R34375	F	408	138	34	22.1	11.9	56	19	6.7	8.9
V. glebopalma	NTM	R34377	M	526	147	42.1	26	13.7	71.9	22.1	7.8	10.4
V. glebopalma	NTM	R34378	F	489	199	44.3	27.5	15	61.7	25	8	9.3
V. glebopalma	NTM	R34379	M	421	122	34.9	21.2	10.2	54.1	16.6	5.6	7.2
V. glebopalma	NTM	R34380	M	573	156	48.1	28.8	14.9	87.9	18.8	7.6	11
V. glebopalma	NTM	R34381	M	475	141	37.7	22.4	12.1	53.3	18.4	7.6	8.4
V. glebopalma	NTM	R34383	M	595	222	50.4	37.2	18	89.6	27.8	9.1	11.8
V. glebopalma	NTM	R34420	M	687	178	48.6	31.5	16.1	77.4	25	9.6	11.1
V. glebopalma	SAMA	R15544	M	239	84	26.2	14.4	8.4	31.8	10.9	5.1	5.4
V. glebopalma	SAMA	R15546	M	616	202	52.5	31.7	16.2	75.5	26.5	8.5	13.4
V. gouldii	AMS	R.94629	M	541	248	72.8	51.1	26.3	58.2	30.1	24.6	35.8
V. gouldii	AMS	R.94661	M	539	236	61.4	40.4	19.8	57.6	27.8	19.2	28.5
V. gouldii	AMS	R.94672	M	439	198	51.3	32.6	16.1	46.7	22.6	15.4	21.9
V. gouldii	AMS	R.96718	M	488	204	59	37.2	17.5	67	26.8	15.6	25.1
V. gouldii	ANWC	R00259	M	446	165	41.5	25.7	15.7	56.5	18.8	10.8	19.8
V. gouldii	ANWC	R00298	M	345	141	36.2	22.8	14.5	48.8	16.6	9.9	15.9
V. gouldii	ANWC	R00544	M	396	162	49.1	30.5	18.9	48.9	18.6	15.3	21.1
V. gouldii	ANWC	R01444	M	344	135	35.4	20.9	11.7	47.6	15.5	7.9	13.4
V. gouldii	ANWC	R03070	M	240	112	31.8	17.6	11.7	28.2	12.5	8.4	12.6
V. gouldii	ANWC	R03412	M	649	309	69.6	42.5	23.9	87.4	36.1	17.9	28.6
V. gouldii	ANWC	R04623	M	155	68	22.2	13.9	8.5	34.8	7.1	3.3	5.4
V. gouldii	ANWC	R04672	M	171	67	21.8	12.9	7.6	20.2	7.1	2.8	4.4
V. gouldii	ANWC	R04745	M	160	67	23.9	13.5	8.3	28.1	7.2	3.3	4.8
V. gouldii	ANWC	R05286	M	436	188	49.3	31.1	18.7	49.7	19.9	13	23.3
V. gouldii	ANWC	R05316	M	539	237	53	31.5	19.2	63	24.2	14.1	22.8
V. gouldii	ANWC	R06167	M	194	82	26.3	16.5	9.6	26.7	7.3	4.7	7
V. gouldii	ANWC	R06190	M	226	88	27.7	17.6	9.6	29.3	10	4.8	7.5
V. gouldii	ANWC	R06191	M	199	98	26.5	19.6	10	24.5	9.2	5.1	7
V. gouldii	QM	J15696	M	848	369	90.4	62.6	32.3	140.6	52.3	33.7	56.7
V. gouldii	QM	J33146	M	539	252	66	45.1	22.5	58	33.5	24	32.9
V. gouldii	QM	J41579	M	269	104	32.2	18.9	11.3	31.8	12.2	5.7	9.6
V. gouldii	QM	J41857	M	306	121	34.1	21.9	13.4	40.9	14.4	8.4	12.6
V. gouldii	QM	J46768	F	566	227	53.4	34.6	21.5	76.6	33.4	20.8	35.9
V. gouldii	QM	J47135	M	222	95	25.8	17.5	9.3	38.2	11.8	5	8.2
V. gouldii	QM	J47137	M	148	62	21.2	12.7	8.1	18.8	7.2	3.1	4.5
V. gouldii	QM	J49849	M	197	80	27.1	18.4	10.2	27.9	9.9	3.9	8.2
V. gouldii	QM	J76098	M	750	357	79.4	52.2	30.7	146.6	51.3	39.8	56.5
V. gouldii	QM	J82180	M	188	89	24.9	15.7	9.4	28.1	9.7	5.4	6
V. gouldii	QM	J8374	M	90	42	19.1	11.2	6.3	15.9	5.7	2.1	4.5
V. gouldii	QM	J91905	M	657	283	63.5	55.3	26.5	106.5	40.2	33.8	37.1
V. griseus	AMS	R.107257	M	524	227	69.4	47.1	23.2	80.6	27.8	13.7	16.8
V. griseus	AMS	R.107258	F	371	170	51.9	35.2	19	42.1	20.2	8.6	10.7
V. griseus	AMS	R.115201	F	382	189	56.6	35.8	19.3	52.4	23.1	10.1	10.4
V. griseus	AMS	R.117860	F	549	283	70	58.2	26.1	61	31.8	17.3	20.8
V. griseus	AMS	R.4687	M	501	267	74.6	48.7	29.7	68.4	32.6	14.3	14.6
V. griseus	MNHN	0.6509	M	655	294	92.5	50.1	24.7	84.5	35.4	13.4	18.2
V. griseus	MNHN	1961.31	M	497	268	82.6	52.9	27.6	59.4	32.2	15.5	13.7
V. griseus	MNHN	1996.28	F	377	202	59.5	38.4	19.9	65.5	22.1	11.7	10.8
V. griseus	MNHN	50.205	M	460	215	67	43.6	22.3	60	28.6	11.5	11
V. griseus	MNHN	A.174	F	118	58	22.5	11.6	8.3	19.5	8.3	3.5	3.4
V. griseus	NHMUK	1.1.a	F	209	93	28.3	17.9	10.9	26.7	10.4	3.7	3.1
V. griseus	NHMUK	1096.7.25.1	F	201	84	29	17.9	10.1	27	9.9	4.7	3.2
V. griseus	NHMUK	1903.5.28.11	F	135	65	23.8	14.9	9.6	17.2	7.8	3.8	3.4
V. griseus	NHMUK	1912.11.9.55	F	206	100	29	19.5	11.6	31	12.1	4.7	3.9
V. griseus	NHMUK	1920.1.20.1108	F	157	69	26.9	17.5	10	17.1	8	3.7	3.1
V. griseus	NHMUK	1924.5.21.4	F	203	87	28.8	19.3	11.1	22.2	10.3	3.1	3.4
V. griseus	NHMUK	1951.1.1.99	F	225	93	29.3	21.1	11	25.7	10.6	3.5	3.9
V. griseus	NHMUK	1962.56	F	191	93	34.5	24.5	12.3	22.5	11.8	4.9	4.9
V. griseus	NHMUK	1969.21.14	M	463	243	77.5	50.4	25.5	69.5	31.6	13.3	13.9
V. griseus	NHMUK	1978.20.73	M	501	251	70.7	53.2	25.6	53.3	28.6	14.4	14.9
V. griseus	NHMUK	1982.13	F	145	65	26.4	16.7	9.7	18.6	8.3	3.4	3.1
V. griseus	NHMUK	1985.91	M	493	211	75.3	50.5	22.7	58.7	20.7	13.2	12.8
V. griseus	NHMUK	79.8.15.4	F	174	83	25.4	15.9	10.5	24.6	9.6	3.4	3.3
V. griseus	NHMUK	90.5.4.43	F	410	207	65.2	42.8	21.9	54.8	27.9	13.5	12.5
V. griseus	NHMUK	95.5.23.65-66 (1)	M	573	245	76.4	60	29.6	56.6	32.3	17.7	18.3
V. griseus	NHMUK	95.5.23.65-66 (2)	M	555	260	87.5	69.4	29.8	52.5	28.9	14.7	20.1
V. griseus	SAMA	R13811	F	385	179	51.7	31.9	18.5	60.3	23	9	9.5
V. griseus	SAMA	R15541	M	572	290	73.7	47.5	28.9	93.3	37.2	23.7	21.8
V. griseus	ZFMK	2778	M	481	285	80.9	53.8	28.7	80.1	38.3	13.1	13.1
V. griseus	ZFMK	2779	M	490	265	75.5	50.7	25	62.5	37.4	15.2	15.9
V. griseus	ZFMK	29885	F	607	316	79.9	64.1	30.1	102.1	45.5	20.3	25.2
V. griseus	ZFMK	70590	M	621	328	84.2	70.3	30.9	98.8	47	20.8	26.2
V. griseus	ZFMK	74279	M	534	331	86.4	68.3	32.8	96.6	41.5	20.4	19.7
V. hamersleyensis	AMS	R.177278	M	273	101	27.5	21.4	10	34.5	12.6	7.4	7.5
V. hamersleyensis	WAM	R125100	M	118	45	12.8	9.9	4.4	17.2	5.9	2.3	2.6
V. hamersleyensis	WAM	R125456	M	161	76	20.1	14.8	6.5	28.9	10.5	5.9	5
V. hamersleyensis	WAM	R125766	F	219	72	20.6	13.6	5.7	26.3	10	4.6	4
V. hamersleyensis	WAM	R129628	M	270	97	27.6	20.3	9	38.4	14.5	6.4	6.4
V. hamersleyensis	WAM	R140734	F	164	78	19.8	13.9	6	28.2	9.9	6.7	5.6
V. hamersleyensis	WAM	R145733	M	298	100	27.7	18.4	8.9	38.3	13.5	7.7	6.4
V. hamersleyensis	WAM	R14901	M	318	103	29.2	20.9	9.6	32.8	14.3	6.7	6.6
V. hamersleyensis	WAM	R164579	M	227	82	22.2	15.2	6.6	28.8	10.3	5.4	4.6
V. hamersleyensis	WAM	R174566	M	287	99	28.1	20.3	9.2	36.9	12.6	6.4	6.2
V. hamersleyensis	WAM	R69695	M	114	39	12.3	8.3	4.2	16.7	5.4	1.8	1.9
V. hamersleyensis	ZFMK	65120	M	245	108	26.7	17.8	9	38.3	14.8	6.9	5.9
V. indicus	MNHN	1962.11	F	435	173	49.8	32.1	17.4	47.2	21.8	10	15.7
V. indicus	WAM	R109448	M	408	215	60.6	40.2	19.7	45.4	26.5	9.8	17.2
V. indicus	WAM	R109474	F	322	171	47.6	31.1	17.4	58.4	22.4	9.9	17.5
V. indicus	WAM	R109475	F	401	204	56	36	19.6	61	25	7.5	15.8
V. indicus	WAM	R109476	F	248	193	53.1	33.2	19.6	55.9	25.5	9.4	17.8
V. indicus	WAM	R109481	F	448	185	51.4	31.3	17.4	66.6	23.6	8.1	15.7
V. indicus	ZFMK	70617	M	609	273	79.5	53.8	28.2	89.5	40.2	17.9	31.5
V. indicus	ZFMK	70618	M	554	222	63.3	39.7	22	85.7	31.1	12.7	22.4
V. indicus	ZFMK	70619	F	462	199	56.5	38.7	22	77.5	28	10.5	19.8
V. indicus	ZFMK	70651	M	152	62	21	13.3	8.5	24	8	2.6	5.6
V. jobiensis	AMS	R.115496	M	586	230	63.2	41.2	22	49.8	33	11.6	22.8
V. jobiensis	AMS	R.118957	M	484	190	54	34.6	18.9	66	27.4	9.4	18.9
V. jobiensis	AMS	R.122689	M	196	72	23.4	13.8	9.2	32.6	9.7	2.9	5.9
V. jobiensis	AMS	R.122850	M	274	103	33.3	23.5	12.5	30.7	13.2	4.8	10.3
V. jobiensis	AMS	R.124575	M	219	86	25.4	15.1	10.8	34.6	10.8	4.3	6.4
V. jobiensis	AMS	R.125265	M	150	53	19.5	13.6	8.3	33.5	7.2	3	5.4
V. jobiensis	AMS	R.125266	M	145	61	22.4	15.4	8	21.6	8.4	3	4.5
V. jobiensis	AMS	R.125267	M	109	48	19.7	11.9	7	13.3	6.2	1.9	3.3
V. jobiensis	AMS	R.20292	M	297	102	34.1	20.1	12.5	36.9	13.9	4.8	10.1
V. jobiensis	AMS	R.32	M	401	175	52.8	31	18.4	55.2	23.3	9.6	18.9
V. jobiensis	AMS	R.9573	M	158	65	22	14	8.4	23	8.6	2.8	5.5
V. jobiensis	BPBM	17250	M	470	190	49.7	31.1	17.4	71.3	23.1	7.9	17.4
V. jobiensis	BPBM	18694	F	545	204	58.2	34.3	18.9	63.8	30	9.2	19.7
V. jobiensis	BPBM	19510	M	167	68	22.2	13	7.6	23.8	8.2	2.3	4.6
V. jobiensis	BPBM	21462	M	738	325	79.1	49.5	24.9	80.9	43.8	15.5	29.4
V. jobiensis	BPBM	23157	M	704	294	78.1	49.3	23.9	87.9	42.1	11.7	25.1
V. jobiensis	BPBM	24093	F	451	177	49.4	28.6	17.2	55.6	27.4	7.2	17.3
V. jobiensis	BPBM	25548	M	562	234	57.8	40.3	20.2	75.2	31.9	11.5	22.7
V. jobiensis	BPBM	3470	M	400	175	44.7	26.8	15	69.3	22.3	7	15.4
V. jobiensis	BPBM	36156	F	652	277	72.6	46.1	23.3	63.4	36.1	11.7	23.9
V. jobiensis	BPBM	37714	M	177	69	22.2	13.4	7.8	26.8	8.4	2.8	4.8
V. jobiensis	BPBM	5526	M	355	153	45.7	27.9	15.6	56.3	20.3	8.7	15
V. jobiensis	MNHN	1986.08	F	440	192	57.3	29.6	16.9	71.7	26.3	8.9	17
V. jobiensis	MNHN	2001.01	M	426	167	45.7	27.9	14.4	60.3	22.8	6.7	13.7
V. jobiensis	MNHN	2001.01	M	421	152	42.1	23.5	15.3	50.9	23	6.9	14.3
V. jobiensis	NHMUK	1913.10.31-108	M	411	155	47.4	29.5	16.9	57.6	21.1	7	13.4
V. jobiensis	NHMUK	1917.10.21-107	F	337	204	57.8	36.9	21.2	72.2	29.1	8.3	20.3
V. jobiensis	NHMUK	1938.6.7.81	F	382	160	50.9	34.2	20.2	53.1	27.9	9.7	16.8
V. jobiensis	QM	J13960	M	151	63	22	14.2	8.3	24	8.3	3.5	5.1
V. jobiensis	SAMA	R33934	M	152	238	59	33.2	20.4	82	32	10.1	21.4
V. jobiensis	ZFMK	19212	F	544	214	62	33.7	19.5	71	32.9	7.8	20.5
V. jobiensis	ZFMK	47535	M	626	248	66.9	44.1	22.7	107.1	32.6	11	27.4
V. jobiensis	ZFMK	47536	M	592	242	70.8	39.8	22	73.2	33.9	11.1	25.1
V. jobiensis	ZFMK	48421	F	458	173	49.5	27	17.4	58.5	27.5	7.7	17.1
V. jobiensis	ZFMK	50090	F	538	210	55.1	31.7	19.7	61.9	31.8	8.5	18.3
V. jobiensis	ZFMK	53347	F	314	186	55	33.2	17.7	54	28.4	7.5	15
V. jobiensis	ZFMK	58214	M	190	76	26.9	15.4	9.2	26.1	10	2.6	7.5
V. jobiensis	ZFMK	61111	M	267	102	36.4	21.2	11.6	34.6	15	3.9	9.3
V. jobiensis	ZFMK	61112	M	245	98	35.7	19.4	10.3	31.3	13.3	3.9	7.9
V. jobiensis	ZFMK	61113	M	283	103	35.6	19.5	11.5	37.4	14.3	4.4	9.6
V. jobiensis	ZFMK	61114	M	199	86	30	16.2	10.3	29	11.5	3.2	6.5
V. jobiensis	ZFMK	61115	M	225	84	24.5	13.4	9.8	35.5	11.4	2.9	6.9
V. jobiensis	ZFMK	82836	F	393	169	53.5	31.5	17.5	46.5	24.9	8.6	17
V. jobiensis	ZFMK	85954	F	506	198	58.7	31.6	17.7	85.3	29	8.5	20.2
V. kingorum	NTM	R06681	M	193	58	15	10.5	4.6	17	6.9	4.6	4.2
V. kingorum	NTM	R06954	M	196	68	18.7	14.7	5.7	20.3	9.4	5.9	5.4
V. kingorum	NTM	R07288	F	170	65	16.6	11.5	5.9	16.4	7.8	4.8	4.4
V. kingorum	NTM	R08687	F	217	65	17.8	11.1	5	17.2	7.3	3.8	4
V. kingorum	NTM	R08688	M	233	64	16.9	11.5	5.7	18.1	8.6	4.9	4.8
V. kingorum	NTM	R17374	F	180	72	16.5	11.7	6.1	19.5	8.1	5.8	5.3
V. kingorum	NTM	R23697	M	188	57	14.3	10.5	4.4	15.7	6.8	4.1	4
V. kingorum	NTM	R28635	F	87	66	14.8	11.5	5.8	17.2	7.4	4.1	4
V. kingorum	NTM	R28709	F	91	69	13.5	11.1	6.2	17.5	9	5.8	4.5
V. kingorum	NTM	R37254	M	130	71	18.9	13.3	6.3	22.1	8.4	5.2	4.5
V. kingorum	NTM	R37411	M	158	47	13.1	8.8	4	12.9	5.6	2.7	2.7
V. kingorum	WAM	R103184	F	221	66	14.7	10.9	5.1	18.3	7.6	4.1	3.9
V. kingorum	WAM	R136382	M	200	60	14.7	10.2	5	19.3	7.9	4.6	3.5
V. kingorum	WAM	R140427	M	155	46	13.4	9.1	4.2	14.6	6	3.4	3.5
V. kingorum	WAM	R140428	M	264	76	18.7	15	7.1	24.3	9.8	6.4	5.5
V. kingorum	WAM	R151011	F	199	62	16.1	11.4	5.7	17.9	7.4	4.8	4.4
V. kingorum	WAM	R151012	F	186	53	13.1	10.4	5	18.9	6.9	3.7	3.5
V. kingorum	WAM	R151054	M	186	55	14.7	11.2	4.6	17.3	7.1	3.8	3.5
V. kingorum	WAM	R152258	F	209	62	15.7	10.4	4.7	19.3	6.7	4.2	3.4
V. kingorum	WAM	R174712	M	236	72	17.9	15.3	6.7	21.1	9.4	6.4	5.5
V. kingorum	WAM	R60374	M	306	78	19.3	15	6.6	24.7	8.3	5.4	4.9
V. kingorum	WAM	R63340	M	135	40	12.7	8.7	3.6	13.3	5.4	3.1	2.8
V. kingorum	WAM	R87199	M	227	68	15.7	12.4	6.1	22.3	8.6	5.1	4.8
V. kingorum	WAM	R87200	F	182	65	11.6	10.9	5.9	18.4	7.5	4.7	4.1
V. kingorum	ZFMK	71711	F	211	71	17	12.7	6.7	17	8.6	6.6	5.3
V. komodoensis	NHMUK	1946.4.4-72	F	942	652	181.1	145.4	71.2	179.9	124	71	104.5
V. komodoensis	NHMUK	1946.4.4-73	F	1070	706	212.6	155.2	84	256.4	140.4	76.7	145.3
V. komodoensis	NHMUK	NHM1	M	1088	755	244	183.4	95.3	241	137.7	122.4	135.7
V. komodoensis	QM	J93487	F	1172	674	209.2	146.7	81.1	136.8	110.3	54.3	85.1
V. komodoensis	USNM	519762	F	233	105	39.7	25.3	14.2	26.3	12.1	6.9	10.6
V. komodoensis	USNM	519763	M	238	104	39.3	25.7	13.5	33.7	12.4	7.3	11.4
V. komodoensis	USNM	519764	F	239	105	39.6	27.7	14.4	33.4	12.5	7	11.3
V. komodoensis	USNM	544374	M	1250	819	230.9	139.7	89	157.1	135.4	91.8	147.1
V. komodoensis	USNM	544375	F	876	544	181.2	122.1	59	138.8	99.7	65.5	89.9
V. kordensis	NHMUK	1946.9.1.92	M	503	163	47.4	33.7	16.4	44.6	20.1	8.2	7.9
V. kordensis	ZFMK	19008	F	490	165	42	27	14.9	45	20.4	6.6	7.4
V. kordensis	ZFMK	19009	M	501	160	40.6	25.5	15.5	49.4	17.8	6.3	7.4
V. kordensis	ZFMK	19217	F	549	175	47.4	25.6	14.5	46.6	18.7	5.9	7.8
V. kordensis	ZFMK	19218	F	513	170	41	23.3	15.1	50	21.2	7.1	7.2
V. kordensis	ZFMK	20325	M	451	153	37.5	22	13.9	45.5	19.2	6	6.5
V. kordensis	ZFMK	20334	M	465	144	41	22.7	14.1	41	17.2	6.5	6.3
V. kordensis	ZFMK	27106	M	468	146	43.7	29.1	15.4	40.3	17.7	8.2	8.8
V. kordensis	ZFMK	27107	F	451	148	40.1	24.6	13.6	40.9	17.2	7.1	7.8
V. kordensis	ZFMK	27406	M	528	177	48.4	32.7	17.3	37.6	20.6	7.4	8.8
V. kordensis	ZFMK	27407	M	474	169	46.3	29.7	15.8	47.7	18.7	7.5	8
V. kordensis	ZFMK	27409	M	577	180	48.3	31.2	16.7	49.7	20.4	8.7	8.7
V. kordensis	ZFMK	27410	M	496	164	47.8	29.3	15.9	46.2	20.1	6.8	6.9
V. kordensis	ZFMK	61124	M	517	165	51.2	29.4	14.8	40.8	19.4	7.4	7.7
V. kordensis	ZFMK	83081	F	488	170	39.2	23.3	14	58.8	18.1	6.3	6.7
V. kordensis	ZFMK	86557	M	151	59	17.7	11.3	7.3	17.3	6.6	2.5	2.6
V. kordensis	ZFMK	86558	M	154	60	17.6	10.8	7.2	19.4	6.5	2.5	3
V. marmoratus	MNHN	0.205	F	664	290	82.5	50.6	26.6	97.5	36.3	15.7	28.2
V. marmoratus	MNHN	0.651	M	549	223	63.3	36.8	19.5	66.7	26.8	11.6	21.6
V. marmoratus	MNHN	0.827	M	394	151	52.4	32.1	18.7	50.6	20.6	8.4	16.9
V. marmoratus	MNHN	0.8272	M	412	153	51.7	32.2	17.4	57.3	21.1	9.1	15.7
V. marmoratus	USNM	121476	M	183	85	28.5	17.9	10.6	26.5	8.3	4.2	7.4
V. marmoratus	USNM	228219	M	282	112	34.8	22.9	13.3	41.2	13.7	4.5	10.5
V. marmoratus	USNM	266593	M	226	89	31.8	20.5	12.2	32.2	11.7	4.6	9.7
V. marmoratus	USNM	266631	M	402	164	48.4	29.9	18.6	55.6	20	8.3	15
V. marmoratus	USNM	305361	M	636	245	77.4	50.8	24.4	61.6	32.7	15.2	26.8
V. marmoratus	USNM	498917	M	205	81	26.5	17.1	11.1	32.5	9.4	3.3	7.8
V. marmoratus	USNM	50403	M	293	117	41.7	24.9	14.4	35.3	14.6	6.5	12.9
V. marmoratus	USNM	50961	M	462	178	55.7	37.3	18.2	56.3	23.7	9.1	18.3
V. marmoratus	USNM	50962	M	496	180	57.1	32.1	19.7	55.9	22.9	8.7	17.7
V. marmoratus	USNM	56779	M	181	76	26.3	17	9.7	29.7	10	2.9	6.6
V. marmoratus	ZFMK	21093	M	626	293	86.5	46.6	28.4	93.5	37	10.2	21.1
V. marmoratus	ZFMK	73333	M	321	124	41.7	25	15.5	39.3	17.6	5.7	11.8
V. melinus	AMS	R.140775	M	541	193	58.4	34.2	18.5	68.6	27.4	8.9	18.6
V. melinus	NTM	R27090	M	145	67	23.6	15.1	8.5	20.4	8.2	3.6	6.1
V. melinus	ZFMK	65737	M	511	208	61.2	35	20.5	73.8	26.6	11.1	22.1
V. melinus	ZFMK	66357	M	585	215	62.4	35.4	19.1	82.6	29.3	10.3	22.5
V. melinus	ZFMK	70441	F	586	246	63.8	41.3	21.7	88.2	32	12.1	21.8
V. melinus	ZFMK	70595	F	436	173	49.4	27.8	16.5	65.6	21.5	7.5	15.3
V. melinus	ZFMK	72867	M	104	49	19.8	12.9	7.7	17.2	5.8	2.2	5
V. melinus	ZFMK	73483	M	138	59	24.3	15.5	8.4	18.7	9.1	2.6	6.2
V. melinus	ZFMK	73484	M	139	65	23.8	17.7	8.5	19.2	8.6	3	6.8
V. melinus	ZFMK	74274	M	141	67	20.4	13.2	8.1	22.6	8.5	2.6	6.6
V. melinus	ZFMK	74275	M	115	54	21.2	14.7	8.8	15.8	8.8	3	5.6
V. melinus	ZFMK	74276	M	112	52	23.1	15.6	8.4	14.9	8.3	3.2	5.5
V. melinus	ZFMK	74278	M	440	179	55.2	34.8	19.4	54.8	25	9.8	18.2
V. melinus	ZFMK	82981	F	579	255	72.2	46.9	24.8	71.8	32.6	14.6	25.9
V. melinus	ZFMK	83714	F	432	173	47.6	33.3	17.1	56.4	24.5	10.2	18.4
V. melinus	ZFMK	86631	F	516	268	70.6	47.5	23.5	100.4	39.2	11.3	23.5
V. melinus	ZFMK	86632	F	486	223	66.5	40.8	22.3	109.5	33.5	9.9	19.5
V. melinus	ZFMK	89181	M	159	69	23.5	15	8.6	21.5	8.4	2.9	6.3
V. melinus	ZFMK	91929	M	164	68	25.5	16.6	9.4	21.5	8.4	2.7	6.4
V. melinus	ZFMK	92194	F	406	164	44.7	30.3	15.9	53.3	20.3	8.6	17
V. melinus	ZFMK	96606	M	240	99	32.4	18.8	10.9	33.6	12.4	4	9.8
V. mertensi	ANWC	R00258	M	475	213	45.4	27	16.6	95.6	27.6	12.7	26.8
V. mertensi	ANWC	R00400	M	652	283	54.7	37.9	19.9	111.3	39.6	23.5	37.3
V. mertensi	QM	J10551	M	517	243	49.6	31.1	18.1	64.4	32.4	16.1	30.7
V. mertensi	QM	J14321	M	306	141	32.8	22.4	13	64.2	17.2	8.4	19.1
V. mertensi	QM	J20654	M	515	258	50.5	37.4	20.7	81.5	34	17.6	32.9
V. mertensi	QM	J25985	M	664	331	70.9	45.7	27.4	106.1	48.3	24.3	43.3
V. mertensi	QM	J37577	M	497	234	47.8	35.7	19.3	78.2	27.5	13.3	29.8
V. mertensi	QM	J44993	M	593	313	68.4	49	25.7	120.6	51.7	22.5	48.8
V. mertensi	QM	J47140	M	351	174	46.1	29.6	14.8	54.9	24	11.8	19.2
V. mertensi	QM	J47276	M	309	145	38.3	27.3	14.6	49.7	22	11.3	22.1
V. mertensi	QM	J48640	M	630	363	67.7	44.1	25.9	146.3	52.3	17.9	41.5
V. mertensi	QM	J48678	M	208	95	27.7	17.6	8.9	30.3	11.8	6.2	12.5
V. mertensi	QM	J54522	M	140	76	22.6	13.5	8.4	33.4	8.4	3.7	7.6
V. mertensi	QM	J57406	M	135	67	21	13.5	8.5	27	8.3	3.6	8
V. mertensi	QM	J57407	M	146	57	24.2	15.2	8	16.8	8.2	3.8	7.2
V. mertensi	QM	J57408	M	146	65	21.7	13.4	8.7	26.3	8	3.6	7.3
V. mertensi	QM	J57409	M	145	66	23.6	14.6	8.2	17.4	8	3.8	7.8
V. mertensi	QM	J58778	M	170	76	23.5	16	9.6	30.5	10.1	4.6	7.7
V. mertensi	QM	J58822	M	437	294	66.4	42	22.1	101	43.2	19.5	35.4
V. mertensi	QM	J58823	M	437	211	47.1	33.4	17.4	90.9	28.3	14.7	28.6
V. mertensi	SAMA	R15543	F	533	226	52.9	27.8	17.6	72.1	30.6	15.2	22.2
V. mertensi	SAMA	R19227	M	517	245	54.9	34.2	20.1	96.1	34.4	15.4	28.6
V. mertensi	SAMA	R25531	M	707	253	61.5	40.2	20.2	98.5	36	24.6	32.5
V. mertensi	SAMA	R31729	M	511	239	51.9	34.7	17.8	97.1	35.3	17.8	27
V. mertensi	SAMA	R3517	M	210	86	27.7	15.7	9.4	30.3	10.1	3.5	9.4
V. mertensi	WAM	R111817	M	439	199	48.5	35.4	16.7	79.5	27.4	16.5	24.9
V. mertensi	WAM	R12333	F	420	182	42.5	30.4	16.3	57.5	27.6	14.6	22.3
V. mertensi	WAM	R136189	M	510	206	48.6	33.3	17.3	83.4	27.1	14.5	26.1
V. mertensi	WAM	R50602	M	502	185	41.4	29.3	14.6	87.6	25.7	12	19.8
V. mitchelli	AMS	R.9913	F	291	111	29.8	20.1	10.1	34.2	13.2	6.1	9.6
V. mitchelli	ANWC	R00933	M	274	102	25.8	17.3	8.9	36.2	11	5.7	9.2
V. mitchelli	ANWC	R00944	M	377	135	32.6	21.5	10.9	40.4	14.7	7.1	10.8
V. mitchelli	ANWC	R00945	M	255	104	26.6	15.5	8.2	37.4	10.4	4.6	7.5
V. mitchelli	ANWC	R01655	M	249	99	23.4	16.5	8.5	39.6	10.4	5.6	8.4
V. mitchelli	ANWC	R04577	F	373	114	31.2	19.5	10.3	40.3	14.7	5.8	10.2
V. mitchelli	ANWC	R05944	M	240	87	23.6	14.8	8.2	28.4	9.2	4.6	6.7
V. mitchelli	NTM	R02299	M	341	151	39.1	25.6	13.5	41.9	18	8.6	12.6
V. mitchelli	NTM	R02300	F	359	165	40.5	28.9	14.1	48.5	17.6	10.3	13.2
V. mitchelli	NTM	R03065	M	444	165	41.8	27.9	14.5	49.2	18.5	9.9	13.8
V. mitchelli	NTM	R03443	F	390	150	34.7	23.6	12.2	45.3	16.5	7.4	12.8
V. mitchelli	NTM	R03782	M	247	95	25.8	16.1	8.7	40.2	10.7	5.1	7.5
V. mitchelli	NTM	R05268	M	527	210	60.9	41.8	16.2	47.1	21.2	10.4	17.5
V. mitchelli	NTM	R06357	M	134	50	17.7	10.4	5.2	16.3	5.9	1.7	3.3
V. mitchelli	NTM	R09272	M	278	107	30.7	19	9.1	30.3	11.5	4.8	7.9
V. mitchelli	NTM	R18709	M	282	101	28.8	17.7	8.1	29.2	11.3	4.2	7.2
V. mitchelli	NTM	R18710	M	469	184	51.8	33.6	13.8	41.2	20.8	10.1	17.6
V. mitchelli	NTM	R18716	M	105	42	14.7	8.5	4.5	12.3	4.6	1.7	2.4
V. mitchelli	NTM	R18719	M	103	41	14.4	8.4	4.9	13.6	4.8	1.5	2.9
V. mitchelli	NTM	R18720	M	108	41	14.9	8.4	4.9	13.1	4.5	1.6	2.6
V. mitchelli	NTM	R18723	M	96	38	13.6	8.1	4.8	14.4	3.9	1.4	2.6
V. mitchelli	NTM	R21745	M	123	43	14.8	8.8	4.8	15.2	4.7	2.1	2.6
V. mitchelli	NTM	R24257	M	368	135	31.4	22.2	10.2	47.6	14.4	6.6	9
V. mitchelli	NTM	R26276	F	322	141	31	20.7	10.8	37	14.1	7.2	10
V. mitchelli	NTM	R27587	M	167	60	18	12.4	6.3	20	6.4	2.9	5
V. mitchelli	NTM	R34442 (R94 on tag)	M	276	100	26.4	16.2	9.1	30.6	11	5.4	8.1
V. mitchelli	SAMA	R15539	M	432	191	45.8	28.5	15.4	53.2	22.5	9.5	14
V. mitchelli	SAMA	R22508	M	433	154	38.3	21.7	12.1	49.7	16.1	7.7	12.1
V. mitchelli	SAMA	R22527	M	416	169	39.5	25.6	12.7	50.5	19.4	7.8	12.4
V. mitchelli	SAMA	R34266	M	422	166	41.6	29.8	13	43.4	18.6	9	13.7
V. mitchelli	SAMA	R5920	M	227	116	32.7	18.1	11.2	32.3	13.1	6.4	11
V. mitchelli	WAM	R50544	M	435	166	42.3	29.2	13.6	70.7	19.4	9.5	14.3
V. nebulosus	BPBM	43903	M	509	262	62.1	42.7	28	101.9	40.6	17.9	27.7
V. nebulosus	BPBM	43915	F	583	261	69.4	44	27.9	95.6	42.2	18.4	31.6
V. nebulosus	BPBM	43933	M	838	325	88.8	62.1	34.4	96.2	52.6	25.4	40.8
V. nebulosus	MNHN	0.2483	F	431	174	51.5	32.8	18.1	56.5	25.5	10.4	20.6
V. nebulosus	MNHN	0.5193	F	387	167	50.8	30.1	18.1	45.2	22.8	13.2	18.5
V. nebulosus	MNHN	0.5193A	M	200	85	32.1	20	12.3	28.9	12.4	6	9
V. nebulosus	MNHN	0.5615	M	299	119	39.8	24.1	15.3	34.2	17.1	8.2	13.5
V. nebulosus	MNHN	0.812	M	335	186	56.2	34.5	20.8	52.8	27.2	10.6	19.5
V. nebulosus	MNHN	1892.26	M	151	77	24.2	16.1	10	20.8	9.2	2.8	4.4
V. nebulosus	MNHN	99.258	M	180	75	25.5	16.6	11	22.5	10.9	5.1	6.9
V. nebulosus	NHMUK	1.14.a	F	462	172	52.9	34.3	19.7	52.1	23.6	13.8	22.4
V. nebulosus	NHMUK	1903.4.13.53	F	299	132	41.9	26.9	16.9	42.1	17.2	10	15.7
V. nebulosus	NHMUK	1906.2.28.11	M	236	90	33.3	21.8	13.4	28.7	13.2	6	9.4
V. nebulosus	NHMUK	1908.1.29.7	M	161	72	24.8	17.5	10.9	22.2	10.5	5.3	7.5
V. nebulosus	NHMUK	1908.12.28.37	M	397	138	47.6	28.3	18.4	50.4	19	11.3	17.9
V. nebulosus	NHMUK	1915.5.3.5	M	301	180	60.6	39.2	22.5	46.4	28.8	14.9	20.8
V. nebulosus	NHMUK	1921.4.1.141	F	347	139	45.3	28.6	19.2	39.7	21.1	9.7	15.6
V. nebulosus	NHMUK	1924.5.20.24	M	585	236	78.8	50.6	24	57.2	35.3	16.1	27.2
V. nebulosus	NHMUK	1967.28.42	F	299	108	41.8	26.2	15.7	34.2	15.9	9.3	13.6
V. nebulosus	NHMUK	1974.5	M	156	67	26.3	17	10.6	21.7	9.6	4.5	6.1
V. nebulosus	NHMUK	1982.15	F	353	133	48.6	26.5	16.8	39.4	20.2	9.2	15.1
V. nebulosus	NHMUK	60.3.19.1099	F	291	122	41	27.2	16.3	38	17.4	8.2	11.8
V. nebulosus	NHMUK	68.4.3.58	F	346	139	44.4	26.2	16.8	43.6	19.8	6.9	14.4
V. nebulosus	NHMUK	86.12.28.4-6 (1)	F	450	181	55.6	37.9	21.7	54.4	27.3	14.7	21.1
V. nebulosus	NHMUK	86.12.28.4-6 (2)	M	438	186	53.3	33.1	19	48.7	22.8	13	17.7
V. nebulosus	NHMUK	86.12.28.4-6 (3)	F	358	125	42.9	26.6	16.8	43.1	19.1	11.5	16
V. nebulosus	NHMUK	92.6.30.4	M	376	144	48.1	29.1	18.8	49.9	18.5	10.6	14.8
V. nebulosus	NHMUK	97.3.31.9	F	260	164	49.7	31	19.7	44.3	21.8	10.7	16.5
V. nebulosus	NHMUK	I146	M	155	70	26.1	17.5	10.4	21.9	9.3	2.9	4.7
V. nebulosus	SAMA	R15716.A	M	262	109	32.6	18.4	12.9	48.4	15.1	5.9	11.1
V. nebulosus	SAMA	R15716.B	F	218	89	30.9	14.9	11.5	25.1	11.6	4.6	8.9
V. nebulosus	SAMA	R22474	M	180	100	30.8	20	13.4	47.2	13.8	6	9.5
V. nebulosus	ZFMK	26668	M	626	267	70	48	27.8	108	44.7	19.7	31.3
V. nebulosus	ZFMK	33627	M	958	401	79	61.8	37.5	170	75.9	32.2	56.1
V. nebulosus	ZFMK	40784	M	608	281	74.1	50.6	31.5	91.9	47.8	23.2	46
V. niloticus	AMS	R.76353	M	291	101	31	20.5	12.5	39	13	5.2	12.6
V. niloticus	AMS	Tag missing	M	303	111	35.5	23.9	13.9	33.5	14	6.3	11.9
V. niloticus	MNHN	1896.38	M	201	84	26.8	16.9	10.9	26.2	10.1	4.5	9.4
V. niloticus	MNHN	1896.38	M	183	72	25.7	16.6	10.3	25.3	9.2	3.2	8.6
V. niloticus	MNHN	1966.47	M	180	67	24.7	16	10.6	23.3	8.8	3.4	8.7
V. niloticus	MNHN	1966.47	M	184	71	26.3	17.2	10.8	20.7	9.5	5.6	8.4
V. niloticus	MNHN	1966.47	M	194	74	26.7	15.8	11.2	19.3	9.2	3.3	6.9
V. niloticus	MNHN	1977.1	M	199	66	23.3	14.6	10.1	25.7	10.1	3.5	8.1
V. niloticus	MNHN	1986.89	M	551	187	64.7	37.3	24.1	47.3	29	13.1	25.9
V. niloticus	MNHN	96.374	M	311	129	39.4	26.7	15.4	39.6	16.2	7	15.9
V. niloticus	NHMUK	1905.10.16.5	M	532	229	63.9	46.1	25.9	57.1	29.3	15.2	30.4
V. niloticus	NHMUK	1906.7.25.3	M	635	294	82	52	31.5	90	45.9	20.7	44.2
V. niloticus	NHMUK	1906.8.25.1	M	705	354	102.5	63.9	36.9	101.5	54.2	28.1	54.2
V. niloticus	NHMUK	1913.2.24.11-13 (1)	M	903	406	91.8	61.4	39.1	104.2	52.8	24.3	51.4
V. niloticus	NHMUK	1913.2.24.11-13 (2)	F	661	277	74.7	48.8	29.6	91.3	44.4	20.2	41.4
V. niloticus	NHMUK	1932.12.13.194	M	560	226	58.4	40.6	25.7	61.6	33.2	13.2	30
V. niloticus	NHMUK	1961.42	M	741	373	96.6	74.9	41.8	145.4	57.7	37.4	54
V. niloticus	NHMUK	1969.24	F	677	286	73	53.5	28.1	82	38.3	19.7	36.8
V. niloticus	NTM	R28050	M	221	84	32	16	11.4	29	11.4	4.6	9.1
V. niloticus	SAMA	R15545	F	351	140	46.8	31.1	16.8	48.2	21	12.3	21.4
V. niloticus	SAMA	R66665	M	310	108	40.4	21	14	31.6	16.1	6	9.8
V. niloticus	USNM	63344	M	852	367	101.2	78.7	41.1	34.8	57.6	31.8	50.4
V. niloticus	USNM	63508	M	868	373	96.7	70.1	37	99.4	54.5	27.8	49.4
V. niloticus	ZFMK	1913	M	363	128	45.6	32.2	16.7	31.4	17.6	7.1	14.2
V. niloticus	ZFMK	32389	M	547	234	69.2	42.1	24	60.8	32.7	16.8	33.2
V. niloticus	ZFMK	5821	M	269	103	34.3	22.6	13.7	27.7	13.3	4.6	9.3
V. niloticus	ZFMK	58217	M	679	294	90.8	56.7	34.6	82.2	40.5	17.1	34.5
V. niloticus	ZFMK	68885	M	158	80	27.8	18.6	11.3	20.2	9.5	3.3	8.8
V. niloticus	ZFMK	69016	M	234	85	30.7	21.2	12.8	24.3	11.4	3.9	7.5
V. niloticus	ZFMK	69622	M	1018	404	121.1	87.9	50.8	95.9	64.6	35.5	54.5
V. niloticus	ZFMK	73221	M	966	344	107.3	70.4	41	92.7	52.5	20.4	43.6
V. niloticus	ZFMK	87635	M	239	84	30.6	19	11.9	26.4	10.8	3.6	8.2
V. nuchalis	AMS	R.6106	M	186	83	32	18.5	11.4	25	10.2	3.6	8.8
V. nuchalis	NHMUK	1872.8.20.3	M	387	167	53.1	32.4	17.4	72.9	21.3	8.3	15.3
V. nuchalis	NHMUK	1936.6.81	M	344	123	43.9	28.9	15.9	41.1	17.1	6.8	12
V. nuchalis	NHMUK	1946.1.17	M	848	390	100.4	60.3	31.3	14.6	48.1	19	38.3
V. nuchalis	NHMUK	72.10.11.1	M	330	126	41.8	26.3	15	41.2	15.7	7.9	12.1
V. nuchalis	NHMUK	72.8.20.1-2 (1)	M	630	244	78.7	51.6	26	81.3	32.6	15.2	26.4
V. nuchalis	NHMUK	72.8.20.1-2 (2)	M	635	227	73.5	47.1	23.4	74.5	30.9	13.7	25
V. nuchalis	NHMUK	72.8.21.23	M	723	287	85.7	57.1	28.3	101.3	41.8	18.7	31.4
V. nuchalis	NHMUK	77.10.9.3	F	389	181	58	36.6	19.8	64	26.6	11	17.4
V. nuchalis	NHMUK	77.12.13.3-4 (1)	F	508	262	86.9	57.1	24.3	68.1	36.8	12.7	20.9
V. nuchalis	NHMUK	77.12.13.3-4 (2)	M	377	135	46.7	27.1	16	45.3	16.8	7.4	12.6
V. nuchalis	USNM	228305	M	382	140	42.4	26.8	15.8	50.6	17.6	6.4	11.7
V. nuchalis	USNM	80573	M	284	105	37.1	22.3	13.3	32.9	13	3.8	8.7
V. olivaceus	NHMUK	1946.8.30.98	F	317	134	48.6	32.2	16.2	30.4	18.3	7.1	10.3
V. olivaceus	ZFMK	50438	F	351	157	53.6	30.7	17.9	38.4	22.7	7.4	12.7
V. olivaceus	ZFMK	57688	M	813	380	103.1	66.9	38.1	96.9	56.7	22.2	32.9
V. olivaceus	ZFMK	57689	F	692	336	99.6	60.5	34.3	92.4	55.9	19.9	30
V. olivaceus	ZFMK	Tag missing	M	1031	456	133.8	87.8	45.9	167.2	76.7	27.9	42.9
V. panoptes	ANWC	R00550	M	307	128	25	15.6	14.1	53	12.7	6.5	13.8
V. panoptes	ANWC	R01443	M	264	99	21.2	12.2	11.4	54.8	11	4.7	11.5
V. panoptes	BPBM	3098	M	202	87	26.3	18.2	10.4	34.7	10.5	5.8	9.5
V. panoptes	NHMUK	97.12.10.17	M	252	106	29.1	19.7	12.8	36.9	14.1	7	13.3
V. panoptes	QM	J20641	M	862	423	108	65.6	36.3	172	59.4	32.6	64.3
V. panoptes	QM	J32798	M	251	121	34.3	23	13.1	38.7	15.7	5.9	12.9
V. panoptes	QM	J45864	M	175	74	27	19.3	10.3	24	9.7	5.5	8.3
V. panoptes	QM	J45865	M	180	78	24.5	18.8	9.6	27.5	10.1	4.8	8.9
V. panoptes	QM	J46292	M	170	69	20.1	15.8	8.2	28.9	8.3	3.4	7.2
V. panoptes	QM	J46770	M	420	319	84.1	50.2	33	125.9	46.3	25.6	50.4
V. panoptes	QM	J5131	M	132	56	21.7	12.4	9.1	17.3	6.7	2	5.1
V. panoptes	QM	J55347	M	949	443	80.4	50.1	27.9	168.6	49.2	19.9	56.8
V. panoptes	QM	J57214	M	850	403	92.5	58.3	33.1	116.5	54.5	41.3	51.6
V. panoptes	QM	J76100	M	127	131	35.5	22.6	13.9	44.5	15.8	6.4	14.3
V. panoptes	QM	J82145	M	324	127	34.2	26	12	34.8	17	9.8	15.8
V. panoptes	QM	J83567	M	325	132	35.7	24.6	13.3	42.3	15.7	10.5	15.3
V. panoptes	QM	J91594	M	539	276	64.2	41.5	21.2	87.8	36.3	26.8	37.6
V. panoptes	QM	J92674	M	272	115	29.9	22.4	11.4	37.1	13.2	15.9	18
V. panoptes	QM	J93149	M	761	345	76.6	49.7	26.7	132.4	51.3	35.5	56.4
V. pilbarensis	WAM	R100766	M	309	112	29.8	21.1	9.7	38.2	15.4	7.2	6.6
V. pilbarensis	WAM	R102103	M	297	102	27.5	18.9	9.3	38.5	12.9	5.9	6.3
V. pilbarensis	WAM	R13082	M	248	80	21.6	14.8	6.9	26.4	10.7	5.7	4.7
V. pilbarensis	WAM	R132659	M	225	70	19.2	12.4	5.6	25.8	8.8	3.7	3.3
V. pilbarensis	WAM	R170132	M	231	97	28.9	20.5	8.3	35.1	13.8	7.3	6
V. pilbarensis	WAM	R20017	M	292	93	26.3	19.7	8	28.7	12.8	6.1	5.8
V. pilbarensis	WAM	R28011	M	300	110	28.6	23.6	8.1	34.4	13.9	7.1	6.7
V. pilbarensis	WAM	R28012	M	313	99	31.4	22.1	10.5	36.6	15.2	7.2	6.3
V. pilbarensis	WAM	R39782	M	280	101	27.1	20.6	9.4	33.9	13.5	7.7	6.3
V. pilbarensis	ZFMK	59612	M	70	27	11.3	8	3.8	10.7	3.8	1.7	1.7
V. pilbarensis	ZFMK	59613	M	77	28	9.8	7.5	3.6	13.2	3.9	1.8	1.8
V. pilbarensis	ZFMK	72872	M	182	65	21.2	12.8	6.4	18.8	8.4	5.4	5.1
V. prasinus	AMS	R.16760	M	496	168	47.8	31.8	15.8	45.2	16.8	6	8.1
V. prasinus	AMS	R.24343	M	343	124	36.2	21.6	13	45.8	13.8	5.7	6.1
V. prasinus	AMS	R.40708	M	447	170	37	24.6	15.3	52	16.7	6.2	8.6
V. prasinus	AMS	R.40713	M	578	182	52.4	28.9	18.2	45.6	21.6	6.7	8.2
V. prasinus	AMS	R.40714	M	460	160	38.8	22.6	13.3	38.2	16.4	4.8	6.8
V. prasinus	AMS	R.64790	F	489	162	41.9	23	13.7	46.1	17.4	5.9	7.7
V. prasinus	AMS	R.65300	M	522	194	50.1	26.4	18.6	55.9	19.8	6.9	8.8
V. prasinus	ANWC	R01065	F	225	172	40.6	22.1	14	55.4	17	6.8	9.2
V. prasinus	ANWC	R10983	M	416	146	39.7	22.3	12.5	42.3	14.3	5.9	7
V. prasinus	ANWC	R10984	F	497	177	42.6	25.3	15.2	47.4	18.2	7.1	8.2
V. prasinus	ANWC	R10985	M	424	163	41.8	28	12.6	40.2	16.2	6.6	7.5
V. prasinus	ANWC	R10986	M	441	170	38.1	22.4	13	42.9	15.8	6.7	7.9
V. prasinus	BPBM	3297	F	484	177	44	26.7	15.9	46	18.9	8.7	9.1
V. prasinus	QM	J2118	M	565	180	54.9	35.3	17.5	47.1	21.1	8.8	10.2
V. prasinus	QM	J81737	M	556	205	47	23.4	13.7	68	18	7.2	8.1
V. prasinus	USNM	195735	M	523	180	51.7	32.8	16.4	50.3	18.3	8	9.8
V. prasinus	USNM	195775	F	448	147	35.8	22	14.2	44.2	15.9	5.9	7.5
V. prasinus	USNM	524174	F	508	176	42.7	23.9	14.4	41.3	17.2	5.3	6.4
V. prasinus	USNM	524175	M	421	151	37.3	21.5	13.8	41.7	14.4	5.7	6.6
V. prasinus	ZFMK	83767	M	569	193	44.4	26.7	16.1	55.6	21.6	7.1	8.7
V. prasinus	ZFMK	83768	M	534	180	50.8	31.8	16.6	60.2	19.5	7.2	8.7
V. prasinus	ZFMK	84207	M	558	181	50.4	29	15.5	51.6	17.3	6.5	8.1
V. prasinus	ZFMK	87398	M	158	62	18.7	12	8	27.3	6.9	2.9	3.5
V. prasinus	ZFMK	91925	M	565	182	50.9	27.2	16.9	47.1	19.7	7	8.2
V. prasinus	ZFMK	98802	M	282	105	27	15.2	10.7	36	11.9	3.9	5.4
V. prasinus	ZFMK	98803	M	132	58	17.5	10.1	6.8	17.5	7.1	2.5	2.5
V. primordius	NTM	R00175	M	107	46	12.8	9.3	5.1	13.2	5.9	3.9	3.9
V. primordius	NTM	R00176	M	100	46	13.3	7.9	5.1	12.7	5.3	3.5	3.2
V. primordius	NTM	R00177	M	93	43	12.3	8.4	4.7	11.7	4.9	3.1	2.9
V. primordius	NTM	R00178	M	96	41	12.4	7.7	4.7	11.6	5.1	3.2	3
V. primordius	NTM	R03397	M	148	66	16.8	11.4	7.2	16.2	7.3	5.3	4.6
V. primordius	NTM	R03398	M	177	75	19.4	13.1	7.5	19.6	8.7	6.5	5.1
V. primordius	NTM	R04176	M	158	68	17.7	12.3	8	20.3	7.8	5.5	4.9
V. primordius	NTM	R04736	M	73	32	10.2	5.8	3.1	8.8	4.3	2.3	2.3
V. primordius	NTM	R05853	M	149	61	17.2	12.5	6.5	17.8	8.3	5.6	5.1
V. primordius	NTM	R06344	M	110	48	15.7	9.6	4.5	11.3	6	4.1	3.5
V. primordius	NTM	R06359	M	80	40	12	6.5	4.6	10	4.6	3.1	2.6
V. primordius	NTM	R08126	M	97	44	13.5	7.6	4.8	13.5	5.2	3.6	2.9
V. primordius	NTM	R08127	M	77	36	10.9	7.8	4.7	6.1	4.5	2.9	2.9
V. primordius	NTM	R08128	M	69	32	10.9	6.8	4.5	11.1	4.4	2.6	2.6
V. primordius	NTM	R08345	M	175	79	20.7	13.4	8.2	22.3	9.2	6.1	5.6
V. primordius	NTM	R12594	M	81	36	11.5	7	5	10.5	4.6	2.7	3
V. primordius	NTM	R12595	M	81	38	11.6	5.7	4.8	9.4	4.8	3.1	2.5
V. primordius	NTM	R20792	M	111	74	17.9	14.2	7.9	22.1	9.3	6.1	6
V. primordius	NTM	R26878	M	144	60	17.1	12	6.4	16.9	7.4	5.4	5.2
V. primordius	NTM	R26922	M	158	74	17.4	12.9	7.7	18.6	8.2	6.3	6.3
V. primordius	NTM	R27211	M	155	81	19.2	14.3	8.2	21.8	8.6	6.5	6.3
V. primordius	NTM	R27864	M	145	65	18.7	14.3	7.7	17.3	7.6	6.5	6.7
V. primordius	NTM	R28278	M	164	71	18.4	13.3	8.1	20.6	8	6.4	6.5
V. primordius	SAMA	R20588	M	134	58	16.3	11.6	6.3	17.7	7.2	4.7	4.7
V. primordius	SAMA	R30265	M	140	62	19.7	13.3	5.8	16.3	7.5	5.4	4.4
V. primordius	SAMA	R58359	M	85	38	12.9	8.5	4.7	12.1	4.8	3.2	3
V. rainerguentheri	MNHN	0.5157	M	175	82	25	15.1	9.8	25	9.3	3.2	6.9
V. rainerguentheri	USNM	215906	F	545	214	63	39.5	21.7	68	33	14.5	25.1
V. rainerguentheri	USNM	215907	M	171	72	23.3	15.2	7.9	25.7	8.6	3.4	6.5
V. rainerguentheri	USNM	215908	M	189	76	25.7	14.9	9.3	25.3	9.8	4.2	6.5
V. rainerguentheri	USNM	237438	F	233	100	28.6	20	11.1	36.4	12.1	4.8	8.7
V. rainerguentheri	USNM	237441	F	548	210	64.9	42	20.6	63.1	33.1	10.1	20.8
V. rainerguentheri	USNM	237442	M	532	214	63.6	45.3	23	60.4	34.4	10.5	21.1
V. rainerguentheri	USNM	306185	M	175	67	24.2	15.4	8.5	27.8	9.1	3.9	7.8
V. rainerguentheri	ZFMK	85404	M	414	180	50	33.3	19.2	62	26	10.9	20.7
V. rosenbergi	AMS	R.102312	M	352	251	70.2	60.2	28	107.8	32.9	20.4	35.7
V. rosenbergi	AMS	R.103531	M	311	123	33.6	22.2	13.4	44.4	13.9	5.5	13
V. rosenbergi	AMS	R.105600	M	536	233	66.6	41.9	21.5	60.4	28.3	14.8	27.8
V. rosenbergi	AMS	R.105608	F	525	255	61.6	50.1	25.7	76.4	35	23.4	36.2
V. rosenbergi	AMS	R.107267	M	630	283	79	57	28.7	76	38.1	17.9	35.8
V. rosenbergi	AMS	R.11109	M	205	81	27.5	19.2	10.3	26.5	9.1	4.3	7.1
V. rosenbergi	AMS	R.119494	M	472	226	72.1	50.8	26.2	82.9	29.6	18.7	29.8
V. rosenbergi	AMS	R.127397	M	92	41	19.1	9.2	6.3	10.9	3.5	1.3	2.4
V. rosenbergi	AMS	R.127398	M	100	41	19.4	10.7	6.4	13.6	4.5	1.3	3.1
V. rosenbergi	AMS	R.131191	M	329	127	38.8	24.5	14.1	41.2	16.1	7.1	13.5
V. rosenbergi	AMS	R.132056	M	589	230	58.6	41.5	21.5	65.4	28.4	15.7	27.7
V. rosenbergi	AMS	R.133750	M	573	272	68.5	44.6	23.6	78.5	34.7	25.1	36.9
V. rosenbergi	AMS	R.143983	M	552	195	59.7	40.1	19.8	65.3	26.3	14.5	26.2
V. rosenbergi	AMS	R.144656	M	602	277	67.7	56.4	24.8	82.3	31.9	18.6	32
V. rosenbergi	AMS	R.146188	M	559	203	58.3	43.3	20.4	76.7	28.2	15.3	20.5
V. rosenbergi	AMS	R.152284	M	541	274	68.6	43.4	26.5	82.4	27.5	14.5	28.5
V. rosenbergi	AMS	R.152794	M	544	206	51.6	35.4	21	67.4	25.7	17.2	21.1
V. rosenbergi	AMS	R.15965	M	179	77	23.3	14	9.2	24.7	7.5	3	5.6
V. rosenbergi	AMS	R.162056	M	474	174	52.8	37.3	15.3	55.2	21.7	11.1	18.8
V. rosenbergi	AMS	R.166925	F	569	236	63.5	40.4	22.3	69.5	31.5	15.1	23
V. rosenbergi	AMS	R.171181	M	176	73	22.2	14.4	8.4	24.8	8.2	3	5.4
V. rosenbergi	AMS	R.179968	F	519	242	60.5	45	23.9	72.5	32.5	20.7	30.7
V. rosenbergi	AMS	R.179969	M	440	178	42.6	31.1	19.1	56.4	24.2	10.8	23.9
V. rosenbergi	AMS	R.86871	M	164	72	23.7	14.4	8.3	24.3	7.5	2.7	5.1
V. rosenbergi	AMS	R.86872	M	170	80	24.9	14.2	9.3	28.1	8.4	2.7	5.1
V. rosenbergi	ANWC	R00260	M	538	248	64.8	40	22.1	69.2	29.9	20	30.3
V. rosenbergi	ANWC	R05155	M	197	76	26.9	15.8	10.8	31.1	9.4	3.9	7.2
V. rosenbergi	SAMA	R6328.A	M	106	47	20.4	12.6	7.8	16.6	6.3	2.3	4.4
V. rosenbergi	SAMA	R6328.B	M	104	46	21.3	13	7.4	16.7	6.2	2.4	4.4
V. rosenbergi	ZFMK	41438	M	403	263	69.6	44	25.4	107.4	34.2	17.2	37.3
V. rosenbergi	ZFMK	60690	F	616	288	78.1	44.6	26	86.9	37	19.1	39.2
V. rudicollis	BPBM	43901	M	337	185	62	34.3	19.8	92	26.4	9.1	14.1
V. rudicollis	BPBM	43917	M	204	95	32.9	17.7	11.9	42.1	11.6	4.6	7.3
V. rudicollis	BPBM	43919	M	515	212	79.1	49.7	24.3	61.9	32	13.6	19.8
V. rudicollis	BPBM	43921	M	148	65	24.6	15.3	9.7	28.4	7.5	2.6	5
V. rudicollis	MNHN	1974.63	M	202	86	33.2	19.1	12.8	36.8	10.4	5	7.2
V. rudicollis	NHMUK	86.12.28.7	F	506	222	74.7	39.5	22.4	70.3	31.2	12.1	19.8
V. rudicollis	NHMUK	87.2.7.19	M	269	118	37.5	21.1	14.2	46.5	14.3	5.2	8.9
V. rudicollis	NHMUK	92.10.75	M	259	110	39.2	20.7	14.2	42.8	13.9	5.6	9.3
V. rudicollis	NHMUK	93.5.30.6	F	699	270	102.7	53.2	30.6	191.3	48	16.5	26.3
V. rudicollis	USNM	259133	M	231	105	35.9	22.7	12.5	36.1	12.1	5.4	7.9
V. rudicollis	ZFMK	15622	M	321	149	49.4	24.3	16.7	59.6	19.8	6.9	10.9
V. rudicollis	ZFMK	15623	M	325	139	46.5	25	16	56.5	19.2	6.4	9.7
V. rudicollis	ZFMK	21102	M	469	182	63.6	39.4	22.3	90.4	30.4	10	16.8
V. rudicollis	ZFMK	21103	M	617	240	76.2	41	26.3	114.8	36.3	13.3	21.7
V. rudicollis	ZFMK	21104	M	581	247	83	44.5	26.2	99	37.9	12.6	21.3
V. rudicollis	ZFMK	25616	M	111	53	21.1	13.5	8.9	19.9	7.5	2.4	4.7
V. rudicollis	ZFMK	25617	M	78	37	16.3	9.5	6.4	15.7	5.5	1.2	1.9
V. rudicollis	ZFMK	26666	M	789	336	108.1	61.8	37.6	156.9	54.8	15.8	30.3
V. rudicollis	ZFMK	26667	F	682	310	93.5	52.9	30.7	134.5	48.2	14.4	23.7
V. rudicollis	ZFMK	61107	M	242	105	38.5	18.5	11.9	35.5	14.5	4.5	7.6
V. rudicollis	ZFMK	61108	M	233	100	38.4	20.2	13	35.6	13.8	4.2	7.3
V. rudicollis	ZFMK	62800	F	523	224	83.3	40.6	24.5	69.7	36.9	12.7	20.1
V. rudicollis	ZFMK	62942	M	520	219	76.9	39.6	24.3	102.1	32.7	11.1	17.3
V. rudicollis	ZFMK	66297	M	364	160	56.1	30.6	17.9	59.9	22.3	8.8	13.1
V. rudicollis	ZFMK	66298	M	290	165	52.7	31.2	17.7	54.3	23.8	8	14.1
V. rudicollis	ZFMK	66299	M	268	120	42.4	22.9	15.7	42.6	17.3	5.2	9.5
V. rudicollis	ZFMK	66300	M	211	94	35.7	18.6	11.9	38.3	13.3	3.8	6.7
V. rudicollis	ZFMK	72260	M	176	84	27.7	17.2	9.9	29.3	10.5	2.7	5.4
V. rudicollis	ZFMK	72261	M	171	77	28.6	15	10.4	30.4	10.1	2.6	5.9
V. rudicollis	ZFMK	78784	M	111	52	20.1	14.2	8.5	20.9	7.3	2	3.8
V. rudicollis	ZFMK	91265	M	365	147	56	29.4	28.1	69	22.2	7.6	12.9
V. rudicollis	ZFMK	91266	M	232	105	40.1	22.4	14.1	35.9	15.4	4.4	8.2
V. rudicollis	ZFMK	91267	M	249	106	38.7	20.7	13.7	37.3	14.9	4.3	7.6
V. salvadorii	AMS	R.24205	M	402	116	38.8	19.5	12.2	37.2	11.4	3.6	4.8
V. salvadorii	NHMUK	1904.3.17	M	1122	333	115.1	69	36.3	91.9	41.1	12.5	19.1
V. salvadorii	NHMUK	1938.6.7.82	M	724	216	71.2	42.3	22.8	55.8	24.1	8	11.2
V. salvadorii	ZFMK	47533	M	1650	520	175	121.3	55.4	130	68.7	30.8	38.2
V. salvadorii	ZFMK	47534	F	1573	521	194.9	109.2	51.3	108.1	60.2	32.1	34.2
V. salvadorii	ZFMK	53348	M	459	131	43.4	24.7	16.6	39.6	13.1	6.1	7.3
V. salvadorii	ZFMK	57686	F	1074	345	120.9	69.4	37.2	80.1	41.8	19.8	22.2
V. salvadorii	ZFMK	58210	F	1302	410	140.6	87.2	39.8	77.4	51.7	25.6	27.1
V. salvadorii	ZFMK	64699	M	1146	315	111.9	66.6	32.5	103.1	41.5	12.4	16.5
V. salvadorii	ZFMK	72258	M	794	243	77.5	43.2	24.2	83.5	29.5	11.3	13.7
V. salvadorii	ZFMK	72259	M	235	74	28.7	18	11.6	23.3	8.8	3.9	4.3
V. salvator	AMS	R.165236	M	196	86	31.3	19.1	10.5	30.7	10	3.7	8.7
V. salvator	MNHN	84.74	M	1043	466	115.8	79.9	39	145.2	59.7	23.9	45.7
V. salvator	MNHN	91.63	M	845	268	80.8	49.7	27.3	96.2	36.9	16.9	34.2
V. salvator	NHMUK	1967.28.43	M	895	333	105.1	59	34.8	114.9	48.4	18.7	43.9
V. salvator	NHMUK	71.7.20.159	M	818	448	113.7	88.3	42.2	154.3	62.9	30.1	53.7
V. salvator	NTM	R13099	M	316	128	43.7	19.9	14.6	39.3	16.8	5.9	12.9
V. salvator	NTM	R13100	M	498	223	66.8	42.6	22.5	90.2	30.7	11.5	23.7
V. salvator	SAMA	R15542	M	236	95	36.7	18.8	11.8	25.3	11.6	4	7.8
V. salvator	SAMA	R15717.A	M	214	88	33.1	18	11.5	28.9	11	3.9	8.3
V. salvator	SAMA	R15717.B	M	222	82	34	17.9	11.8	33	10.5	3.2	7.9
V. salvator	SAMA	R22465	M	414	178	58.5	30	18.4	56.5	20.9	9	19.7
V. salvator	SAMA	R40630	M	333	128	52.9	25.4	15.3	47.1	16	6.3	12.7
V. salvator	USNM	193912	F	827	369	101.3	64.3	32.1	106.7	49.2	19.6	36
V. salvator	USNM	200486	M	710	418	112.6	65.5	35.3	144.4	61	22.5	41.5
V. salvator	ZFMK	22092	M	304	121	40.3	22.3	15.1	36.7	15.2	4.3	12.5
V. salvator	ZFMK	22096	M	268	107	37.3	23.5	13.1	32.7	13.2	4	10.7
V. salvator	ZFMK	22098	M	257	98	33.3	18.7	12.6	35.7	13	3.7	9
V. salvator	ZFMK	41890	M	601	337	89.7	58.7	33.7	125.3	56.2	17	35.4
V. salvator	ZFMK	49289	M	1018	390	113.8	62.4	34.4	142.2	48.8	18.9	45.6
V. salvator	ZFMK	55943	M	622	424	117.1	67.8	39.8	158.9	57.6	19.6	40.1
V. salvator	ZFMK	64714	M	226	88	34.8	20.9	11.4	24.2	11.3	3.5	8.5
V. salvator	ZFMK	64718	M	202	85	28.3	17.4	10.8	27.7	10.1	3.2	8.3
V. salvator	ZFMK	65794	F	597	308	88.2	54.6	29.9	90.8	47.2	23.7	43
V. salvator	ZFMK	65795	M	292	115	42	23.5	13.8	36	14.4	5	12.4
V. salvator	ZFMK	65796	M	335	142	48.8	26.1	16.5	48.2	18.3	6.3	15.7
V. salvator	ZFMK	65797	M	268	113	37.8	23.7	12.1	36.2	13.5	5	11.8
V. salvator	ZFMK	66645	M	416	179	53.5	31.4	18	52.5	24.9	10.4	18.7
V. salvator	ZFMK	66646	M	479	194	58.9	33.3	21.2	57.1	24	11.5	21.6
V. salvator	ZFMK	81433	M	473	177	61.2	38.8	19.7	77.8	25.5	11.3	22.7
V. salvator	ZFMK	81434	M	865	328	100.9	57.1	30.9	108.1	49.8	21.7	46.7
V. salvator	ZFMK	82838	M	360	132	47.2	31.2	17.9	41.8	16.8	6.8	14.3
V. salvator	ZFMK	90606	M	458	183	56.7	35.2	20	62.3	26.1	11.5	20
V. salvator	ZFMK	91937	M	664	304	84.9	49.2	28.2	85.1	43.5	11.6	28.1
V. salvator	ZFMK	94993	M	531	246	69.8	41.9	24.7	67.2	34	12.8	22.9
V. scalaris	AMS	R.10207	M	267	116	27.4	17.7	10.9	38.6	12.3	8.5	7.7
V. scalaris	AMS	Tag missing	M	117	46	13	9.3	5.2	17	5.1	2.4	2.5
V. scalaris	ANWC	R00447	F	273	125	27.1	15.1	9.9	40.9	10.5	6.9	8.5
V. scalaris	ANWC	R00640	F	259	129	28.7	16.6	10.7	38.3	11.6	6.9	9.3
V. scalaris	ANWC	R00642	F	289	119	28	17.8	11.1	45	11.3	7.2	9.5
V. scalaris	ANWC	R00643	M	282	159	33.5	19.9	12.2	55.5	14	9.4	10.7
V. scalaris	ANWC	R00886	M	195	82	21.3	12.7	8.4	28.7	7.1	4.4	4.5
V. scalaris	ANWC	R00923	M	373	162	35.4	21.7	12.3	53.6	14.7	12.5	14.8
V. scalaris	ANWC	R00924	F	152	104	27.6	13.6	9	35.4	9.6	6	6.8
V. scalaris	ANWC	R00925	M	202	95	23.4	16.2	9.4	36.6	9.4	7.2	7.4
V. scalaris	ANWC	R00926	F	295	127	29.1	18.4	11	39.9	12.5	8.5	10.4
V. scalaris	ANWC	R00936	F	294	138	31.9	19.5	10.7	42.1	14.4	9.7	12.1
V. scalaris	ANWC	R00937	F	216	103	23.3	13.5	8.6	33.7	9.4	5.2	6.6
V. scalaris	ANWC	R00938	M	184	93	21.6	13.2	7.8	26.4	7.9	5.2	6.6
V. scalaris	ANWC	R00942	M	307	143	31.8	21.7	12.1	53.2	13.1	9.4	12
V. scalaris	ANWC	R00943	F	273	135	27.7	18.1	10.4	43.3	11.1	6.4	8.4
V. scalaris	ANWC	R01206	F	326	163	33.6	20.2	11.7	43.4	15	10	11.9
V. scalaris	ANWC	R02078	F	209	104	23.2	14	8.5	35.8	9.4	6.2	6.9
V. scalaris	ANWC	R03305	M	267	115	25.3	16.1	9.5	41.7	10.2	7.8	8
V. scalaris	ANWC	R03306	F	222	89	21.9	12.9	7.6	27.1	8.6	5.4	5.7
V. scalaris	ANWC	R03307	M	285	116	26.5	18	10.7	38.5	11.4	5.7	7.3
V. scalaris	ANWC	R03310	M	282	117	24.9	16.4	9.8	42.1	10	7.5	8.3
V. scalaris	ANWC	R03311	M	332	128	31.4	20.3	12	53.6	12.9	10.6	10
V. scalaris	ANWC	R03312	M	181	75	19.5	13.1	7.6	30.5	7.1	4.9	4.2
V. scalaris	ANWC	R03522	M	320	106	26.9	15.2	10.3	49.1	11	6.4	6.4
V. scalaris	ANWC	R03523	F	339	118	33	17.9	12.1	51	13.1	9.2	7.5
V. scalaris	ANWC	R03664	M	353	137	31	21.9	12.4	48	12.9	8.4	9.9
V. scalaris	ANWC	R03665	M	280	109	30	17.4	10.7	42	11.9	7.4	8
V. scalaris	ANWC	R03666	M	297	133	32.3	20.5	12.9	45.7	12.3	10.6	11
V. scalaris	ANWC	R03760	F	334	146	32.2	19.8	11.9	49.8	13.5	8.2	9.6
V. scalaris	ANWC	R03761	F	286	117	26.2	16.8	10.3	40.8	11	9	8.8
V. scalaris	ANWC	R03762	M	300	124	30.9	19.4	12	48.1	12.7	11.9	12.2
V. scalaris	ANWC	R03820	F	297	132	28.4	16.3	10.3	45.6	10.5	10.1	11.8
V. scalaris	ANWC	R05945	M	188	73	22	12.7	7.3	25	7.7	4.4	5.4
V. scalaris	ANWC	R06796	M	282	110	28.3	18	10.3	41.7	11.7	7	7.8
V. scalaris	ANWC	R10935	F	283	145	32.4	20.8	12.7	46.6	14.6	9.2	10.2
V. scalaris	ANWC	R10936	F	336	167	36.3	21.9	13	45.7	15.8	9.9	10.1
V. scalaris	ANWC	R10937	M	281	160	35.7	23	14.2	47.3	14.6	8.8	11
V. scalaris	ANWC	R10938	F	266	154	34.1	21.7	12.8	41.9	14	10.8	11.6
V. scalaris	ANWC	R10939	M	320	148	35.6	24.4	13.6	42.4	14.1	7.9	9.4
V. scalaris	ANWC	R10940	M	330	152	36.1	23.2	15	46.9	15.9	10.7	12.1
V. scalaris	ANWC	R10941	M	275	146	36.2	23.9	13.7	46.8	14.8	10	11.6
V. scalaris	ANWC	R10942	M	263	155	38	22.6	13.7	44	15.1	10.2	11.8
V. scalaris	ANWC	R10943	F	262	121	28.1	16.7	10.3	34.9	11.2	8.6	10.1
V. scalaris	ANWC	R10944	F	239	136	32.3	20.3	11.9	39.7	13.9	9.7	10.5
V. scalaris	NTM	R36765	M	332	143	30.5	23.3	13	51.5	14.5	10.7	12.2
V. scalaris	QM	J10873	M	174	75	18.9	12.2	6.1	23.1	7.7	6.1	6
V. scalaris	QM	J11171	F	147	82	18.5	12.1	7.5	29.5	8.7	5.6	5.6
V. scalaris	QM	J11218	F	240	123	27.3	20.4	9.9	37.7	12.2	8.5	9.4
V. scalaris	QM	J21013	M	121	53	16.1	9.8	5.9	16.9	5.7	3.3	3.2
V. scalaris	QM	J28863	F	289	119	26.1	19.2	11.1	39.9	12.7	10.4	11
V. scalaris	QM	J45277	M	339	167	36.1	25.6	13.9	51.9	19.2	13.4	15.8
V. scalaris	QM	J45357	M	297	129	28.7	18.9	12.9	50.3	13.9	10.7	10.9
V. scalaris	QM	J54013	M	284	135	34.5	23.3	11.8	37.5	14.8	9.3	10.8
V. scalaris	QM	J58994	M	315	135	33.8	24.5	13.1	40.2	14.8	13.1	11.7
V. scalaris	SAMA	R11431	F	245	132	29.5	18.6	10.9	47.5	13.7	7.2	8.7
V. semiremex	ANWC	R05497	M	119	54	17.6	8.6	5.5	17.4	6	2.6	3.3
V. semiremex	ANWC	R05536	M	221	101	25.9	14.3	9.5	33.1	9.1	4.3	6.5
V. semiremex	NTM	R02107	M	330	140	35	19.8	12.7	34	15.7	7.6	10.2
V. semiremex	QM	J12454	M	373	180	41.9	31.8	16.2	50.1	20.8	9	14.1
V. semiremex	QM	J2151	M	453	178	44.5	32.9	16.7	51.5	20.5	12.6	18
V. semiremex	QM	J2152	M	309	144	30.1	20.9	11.4	32.9	13.4	6.8	10.4
V. semiremex	QM	J2172	M	267	113	27	17.3	10	31	11.5	13.9	13.5
V. semiremex	QM	J35334	M	140	174	35.4	29.2	13.7	41.6	17.6	10.3	12.7
V. semiremex	QM	J37592	M	395	190	43.8	32.6	19	19.9	19.5	12.8	16.9
V. semiremex	QM	J38268	M	336	150	33.8	26.6	13.6	45.2	15.4	10.3	12
V. semiremex	QM	J46793	M	328	149	34.9	28.5	12.4	37.1	15.5	8.2	10.8
V. semiremex	QM	J79750	M	437	205	47.3	34.7	17.8	45.7	21.6	12.3	18.2
V. semiremex	QM	J81149	M	341	169	36	24.9	12.4	44.3	16.5	9.9	13.4
V. semiremex	QM	J82341	M	76	41	13.4	7.3	4.7	13.6	3	1.4	2.1
V. semiremex	QM	J82342	M	112	35	15.2	10	6	13.8	5	2.2	3.6
V. semiremex	QM	J82343	M	102	43	13.9	8.2	5.7	15.1	5.1	1.8	2.6
V. semiremex	QM	J82344	M	85	40	13.9	8.3	5.1	13.1	4.1	1.4	2
V. semiremex	QM	J82345	M	111	47	15	9.2	4.9	21	5.5	2	2.5
V. semiremex	QM	J84623	M	351	168	42.9	30.3	14.7	41.1	18	11.3	14.1
V. sp. Solomon Islands	AMS	R.134949	F	662	280	78.1	53.4	31.3	93.9	42.6	19.2	33.3
V. sp. Solomon Islands	AMS	R.134950	M	620	264	83.9	52	27.6	82.1	38.9	16.8	32.5
V. sp. Solomon Islands	AMS	R.134952	M	739	338	102.5	66.1	31.1	87.5	47.8	27.1	48.4
V. sp. Solomon Islands	AMS	R.134953	M	577	310	77.3	57	29.1	98.7	37.2	17.1	31.2
V. sp. Solomon Islands	BPBM	1508	M	353	138	43.4	25.7	14.9	44.6	18.5	8	14.4
V. sp. Solomon Islands	BPBM	3364	M	289	118	32.1	22.1	12.4	47.9	13.1	4.2	6.6
V. sp. Solomon Islands	SAMA	R5258.B	M	209	80	28.6	17.1	9.8	28.4	9.6	3.9	7.3
V. sp. Solomon Islands	SAMA	R5258.C	F	235	94	33.5	18.5	10.5	31.5	12	3.6	8.6
V. sp. Solomon Islands	SAMA	R5258.D	M	201	82	29.6	17	9.9	28.4	10.5	3.5	6.8
V. sp. Solomon Islands	SAMA	R5258.E	M	193	75	24.1	16.8	9.8	28.9	9.2	3.1	6.3
V. sp. Solomon Islands	SAMA	R5258.F	M	146	62	22.8	14.2	8.1	23.2	7.6	2.9	5.2
V. spenceri	AMS	Tag missing	M	115	69	20.6	15.3	9.3	25.4	8.7	4.9	5.6
V. spenceri	NTM	Tag missing	M	390	293	71.1	52.7	25.9	126.9	46.2	41.7	42.2
V. spenceri	NTM	Tag missing	M	445	261	59.5	44.3	23.9	114.5	41.5	24.7	33.6
V. spenceri	NTM	Tag missing	M	427	231	57.7	37.1	21.3	79.3	31.9	19.5	29.1
V. spenceri	NTM	Tag missing	M	498	290	65.9	45.4	24.8	108.1	42.8	25.7	34.8
V. spenceri	NTM	R05239	M	518	319	88.5	61.1	27.5	117.5	51.1	29.8	41.5
V. spenceri	NTM	R28049	M	432	241	62.6	43.8	23.5	100.4	39.5	22.8	30.4
V. spenceri	QM	J15695	M	604	320	64.4	43.4	26.8	163.6	51.1	30.1	45.8
V. spenceri	QM	J60593	M	682	317	88.3	58.9	25.9	114.7	44.7	29.5	41.9
V. spenceri	QM	J95008	M	205	111	29.9	22.1	13	44.1	14.8	9.3	12.8
V. spenceri	QM	J95032	M	194	123	37.6	21.6	11.1	44.4	16.6	8.5	12.5
V. spenceri	ZFMK	95724	M	535	375	81.4	68.2	30.6	138.6	59.1	37.3	48.2
V. stellatus	MNHN	0.8746	M	197	72	27.8	14.9	9	24.2	8.7	3	8
V. stellatus	MNHN	0.8859	F	399	143	39.3	24.8	14.7	58.7	18	7.9	16.5
V. stellatus	MNHN	1951.84	M	221	75	30.5	18.9	10.6	21.5	10.1	3.5	8.3
V. stellatus	MNHN	1951.85	M	186	64	27	16.1	10.7	22	8.5	3.5	7.4
V. stellatus	MNHN	1965.47	M	165	62	24.2	16.2	9.1	20.8	8.5	3.2	7
V. stellatus	MNHN	1965.48	M	154	62	21.2	13	9.4	24.8	7.9	3	6.3
V. stellatus	MNHN	1965.48	M	175	69	21.3	13.9	9.9	26.7	8	3.8	6.8
V. stellatus	MNHN	1966.99	F	637	226	70.5	41.1	24.4	73.5	32.1	12.1	24.7
V. stellatus	MNHN	1967.18	M	207	69	27.1	16.6	10.6	23.9	8.7	3.5	7.2
V. stellatus	MNHN	1973.16	M	225	70	25.9	16.9	11.3	26.1	8.9	3.4	7.3
V. stellatus	MNHN	1978.21	F	533	254	68.5	39.1	24.1	79.5	33.7	18	34.1
V. stellatus	MNHN	1982.46	F	478	185	47.7	31.4	18.9	69.3	26.4	13.4	22.5
V. stellatus	MNHN	1983.47	M	865	313	74.8	46.2	27.4	86.2	45.2	21.6	40.7
V. stellatus	MNHN	1990.46	M	175	67	22.4	14.2	9.2	25.6	8.4	2.6	7.1
V. stellatus	MNHN	1999.85	F	642	225	64.5	42.7	24.5	85.5	33.2	22.1	33.7
V. stellatus	MNHN	2000.25	M	635	270	94	63.6	31.3	93	40.5	20.8	36.4
V. stellatus	NHMUK	1860.6.19.3	M	177	69	24.8	17.8	9.3	24.2	6.7	4.5	8.3
V. stellatus	NHMUK	1907.7.16.9	M	178	68	21.4	13.7	9	24.6	7.6	2.9	7.5
V. stellatus	NHMUK	1913.5.9.15	M	146	56	20	13.1	8.3	25	7.2	2.9	5.6
V. stellatus	NHMUK	1920.1.20.3400 (1)	M	582	227	58	36.8	22.5	71	29.5	16.1	32.2
V. stellatus	NHMUK	1920.1.20.3400 (2)	F	447	187	52.2	34.2	19	52.8	24.8	14	26.3
V. stellatus	NHMUK	1920.1.20.3787	F	485	179	49.2	32.9	18.9	56.8	23.6	10.7	23.4
V. stellatus	NHMUK	1920.1.20.66	F	504	170	50.9	31.1	16.4	56.1	22.4	11.6	23.2
V. stellatus	NHMUK	1945.8.6.1-2 (1)	M	149	73	25.2	15.4	10.5	23.8	8.7	2.7	7.5
V. stellatus	NHMUK	1945.8.6.1-2 (2)	M	212	76	26.5	17	11.4	26.5	9.4	3.3	8.4
V. stellatus	NHMUK	1948.1.7.15	M	195	78	28.6	18.3	10.5	23.4	8.5	3.6	7.8
V. stellatus	NHMUK	1960.1.4.62	M	201	73	25.1	15.3	10.8	24.9	9.5	3.2	7.2
V. stellatus	NHMUK	1968.11.53	M	181	63	20.7	13	9.2	25.3	7.8	3	7.1
V. stellatus	NHMUK	1972.21.56	F	523	240	63.4	38.8	20.8	81.6	30.5	11.8	22.7
V. stellatus	NHMUK	1972.21.57	M	273	110	29.9	19.2	12.9	33.1	11.1	6.8	11.2
V. stellatus	NHMUK	1972.21.59	M	158	63	22.2	14.2	8.3	17.8	6.7	2.8	4.7
V. stellatus	NHMUK	1972.22	M	156	72	25.4	15.7	9.6	25.6	8.3	3.6	7.4
V. stellatus	NHMUK	1972.22.26	M	191	66	25.3	15.7	11	21.7	8.9	3.4	8.3
V. stellatus	NHMUK	1972.22.27	M	197	69	25.9	17	11.2	23.1	9.4	4.1	7.9
V. stellatus	NHMUK	2016.91	F	383	133	39.5	23.8	14.5	38.5	17.5	9.2	18
V. stellatus	ZFMK	17521	M	786	398	89.9	54.2	30.6	99.1	50.6	23.9	42.3
V. stellatus	ZFMK	17522	M	656	404	87.7	57.6	30.5	85.3	53.8	27.4	47.2
V. stellatus	ZFMK	66628	M	619	289	71	42.3	26.5	96	36.7	18.9	32.5
V. stellatus	ZFMK	73815	F	684	282	64.1	46.7	23.4	99.9	36.3	20.8	39.5
V. stellatus	ZFMK	73816	F	828	290	70.3	42.9	28.1	98.7	44.7	23.3	40.4
V. stellatus	ZFMK	75006	F	680	351	101	68.3	42.8	118	58.4	34.7	48.4
V. storri	ANWC	R02044	M	213	107	25.6	19	11.2	33.4	12.7	11.6	8.6
V. storri	ANWC	R02045	F	157	70	17.8	13.1	7.7	24.2	7.9	8.1	6.1
V. storri	ANWC	R02904	F	146	74	17.1	12.6	7.4	19.9	7.6	8.6	7
V. storri	ANWC	R03252	M	197	90	22.6	14.8	9.1	27.4	10.3	9.6	6.9
V. storri	ANWC	R03253	F	151	73	17.7	12.8	6.9	19.3	8	7.9	6.3
V. storri	ANWC	R10128	M	148	72	20.3	15.4	8	20.7	9.4	7.4	6
V. storri	NTM	R25747	M	94	44	14.2	9.4	4.9	10.8	5.8	4.2	4.1
V. storri	QM	J14240	M	168	69	22	15.8	8.4	21	11.6	8.1	5.8
V. storri	QM	J2144	F	149	70	15.9	13.1	7	20.1	8	7.5	5.4
V. storri	QM	J24492	F	160	63	17.7	13	6.6	18.3	9	7.5	5.9
V. storri	QM	J32296	M	200	92	21.3	15.2	8.1	23.7	12	9.2	7.5
V. storri	QM	J32301	M	156	61	18	12	6.7	19	7.7	6.6	5.7
V. storri	QM	J37291	F	202	88	21.8	15.5	8.7	23.2	10	8.9	7.3
V. storri	QM	J38907	F	170	72	18.4	13.7	7.8	21.6	10.1	8.3	6.7
V. storri	QM	J38908	F	189	81	18.5	15.2	8	23.5	10.4	8.2	6.8
V. storri	QM	J47105	M	231	103	24.6	18.8	10.9	27.4	14.4	11.3	8.7
V. storri	QM	J47113	M	135	58	14.4	10.4	5.4	21.6	7.4	6	4.3
V. storri	QM	J47116	M	142	60	14.7	10.8	6	17.3	7	6.2	3.7
V. storri	QM	J51764	F	176	79	18.7	14	8.9	10.3	10.1	7.2	6.1
V. storri	QM	J52761	M	179	77	19.3	13.2	7.9	23.7	9.6	7.2	5.1
V. storri	QM	J52773	F	196	80	18.8	13	7.7	22.2	10.1	8.6	7.1
V. storri	QM	J52889	M	143	61	16.8	13.1	6.7	15.2	8.4	6.1	4.9
V. storri	QM	J53890	F	151	74	17	14.1	6.8	19	9.6	7.9	6.1
V. storri	QM	J60080	M	209	90	21.9	20.9	11.4	20.1	12.1	10.2	9.8
V. storri	QM	J60998	M	238	100	26.7	18.8	10.5	28.3	13	13.6	9.4
V. storri	QM	J61776	M	227	89	22.6	18.6	10.4	31.4	14.3	11.2	7.8
V. storri	QM	J62548	M	150	66	20.1	13.6	7.5	14.9	8.8	6.3	5.3
V. storri	QM	J67867	M	262	113	28	19.8	9.9	39	16	13.3	9.9
V. storri	QM	J69456	M	163	66	19.2	13.9	6.5	19.8	8	6.4	4.8
V. storri	QM	J70673	F	160	69	18.8	14	7.8	21.2	9.1	7.4	5.9
V. storri	QM	J74566	F	163	72	19.7	13.4	7.8	19.3	9.8	8.5	6.2
V. storri	QM	J74891	F	175	76	17.5	12	7.3	21.5	9.6	7.6	5.5
V. storri	QM	J75269	M	195	81	22.6	16.6	9.1	24.4	11	9.4	7.2
V. storri	QM	J75270	F	173	79	16.9	12.9	7.6	27.1	9.8	7.3	5.9
V. storri	QM	J75418	M	107	46	14.6	9.6	4.5	14.4	6.1	4.5	2.9
V. storri	QM	J75535	M	164	76	19.3	14.7	7.2	20.7	10.1	7.8	6.2
V. storri	QM	J76133	F	188	78	18.9	13	7.6	24.1	10.2	9.2	7.6
V. storri	QM	J78808	M	214	84	22.8	17.4	9.8	25.2	11.8	9.6	8.6
V. storri	QM	J79769	M	136	58	15.5	11.9	6	17.5	7.7	6.4	5.6
V. storri	QM	J80775	M	192	103	23.6	18	10.5	31.4	13.7	12.2	8.6
V. storri	QM	J84944	M	202	87	21.7	17.2	9.1	28.3	11.3	9.1	7.3
V. storri	QM	J85478	M	138	52	15.5	11.3	6.1	16.5	6.9	4.8	4.2
V. storri	QM	J88183	M	236	92	24.1	16	8.7	28.9	12.3	8.8	7.2
V. storri	QM	J88621	M	218	86	21.1	15.6	9.1	24.9	11.6	8.3	7.3
V. storri	QM	J94635	M	123	52	14.5	10.2	5.2	15.5	6.2	5.1	4.2
V. storri	WAM	R42717	M	209	91	21.6	16.8	8.8	23.4	10.8	9.4	7
V. storri	WAM	R75359	M	203	78	23	19.9	8.5	18	10.3	7.2	5.7
V. storri	WAM	R75362	M	185	76	20.7	19.2	9.2	17.3	9.9	7.6	6.7
V. storri	WAM	R75416	M	222	81	22.9	19.8	10	24.1	10.8	7.3	6.7
V. timorensis	BPBM	2152	M	92	40	13.1	8.9	5	13.9	4.6	2	2.3
V. timorensis	MNHN	.02207A	M	194	80	21.1	13.4	7.5	26.9	8.9	4.5	5.3
V. timorensis	MNHN	0.2184	M	346	162	31.3	22.5	14	52.7	18.6	12.9	13.4
V. timorensis	MNHN	0.2184A	M	300	114	29.6	18.9	10.5	40.4	14	7	8.1
V. timorensis	MNHN	0.2185	F	213	136	29.7	19	10.4	40.3	11.1	8.1	7.8
V. timorensis	MNHN	0.2207	F	276	119	26.2	16.7	10.1	36.8	13.9	8.5	8.8
V. timorensis	NHMUK	1926.10.30.54	M	215	78	21.2	14.7	8	27.8	9.7	5.1	6.4
V. timorensis	NHMUK	51.4.14.48	M	332	140	29.6	20.8	11.5	39.4	14.1	11.2	11.9
V. timorensis	NHMUK	55.10.16.270	M	200	92	21.2	16	9	29.8	9.9	6	6.7
V. timorensis	NHMUK	55.10.16.35	M	316	161	33.8	23	12.1	44.2	16	7	10.2
V. timorensis	NHMUK	97.6.21.15.16 (1)	M	378	138	37.8	26	14.3	45.2	18.7	10.5	12.1
V. timorensis	NHMUK	97.6.21.15.16 (2)	F	316	126	28.7	17.8	10.2	35.3	14.3	8	8.7
V. timorensis	NTM	R25981	M	304	127	29	21.5	10.2	40	14.4	5.8	6.6
V. timorensis	WAM	R105535	M	339	157	38.5	27.3	13.8	55.5	17	11.1	11.6
V. timorensis	WAM	R105711	M	378	170	41.3	31.1	15.9	45.7	20.9	13.6	14.1
V. timorensis	ZFMK	14302	F	284	137	34	20.2	9.8	40	16.1	9	9.7
V. timorensis	ZFMK	14785	M	295	139	34.1	20.4	10.9	46.9	17.2	9.3	10.3
V. timorensis	ZFMK	14786	F	298	139	34.5	20.2	11.1	36.5	16	10	10.7
V. timorensis	ZFMK	14787	M	307	121	32	19.9	10.7	43	16.1	7.5	9
V. timorensis	ZFMK	16149	F	300	123	30	17.3	10.5	36	14.7	7.6	9.8
V. timorensis	ZFMK	16150	M	309	138	35.8	24.2	12.4	41.2	16.9	9.4	12.4
V. timorensis	ZFMK	16151	F	255	124	28.5	20.4	10.1	34.5	14.6	7.3	10.2
V. timorensis	ZFMK	16152	F	278	118	28.9	17.7	10	38.1	14.3	6.8	8.8
V. timorensis	ZFMK	16153	M	292	123	30.4	20.3	10.9	35.6	14.4	7.5	10.2
V. timorensis	ZFMK	16154	F	267	120	29.5	17.1	10	32.5	14.8	6.3	9
V. timorensis	ZFMK	20260	F	217	142	32.8	20.7	11	41.2	17.1	10.5	10.6
V. timorensis	ZFMK	20261	M	321	127	32.2	21.8	11.2	44.8	16.5	9.3	10.7
V. timorensis	ZFMK	20262	M	244	102	25.3	15.7	8.7	27.7	13	7.4	8.4
V. timorensis	ZFMK	22084	M	284	147	37	21.8	11.8	43	19.5	10.1	10.8
V. timorensis	ZFMK	52920	M	379	191	51.5	33.3	16.5	49.5	25.4	14.9	14.2
V. timorensis	ZFMK	52921	F	317	156	40.3	23.2	11.8	40.7	17.8	9	10.9
V. timorensis	ZFMK	57855	F	279	154	33.8	20.6	13	47.2	17.8	10.7	12.9
V. timorensis	ZFMK	62608	M	222	97	28.8	18.2	10.5	30.2	14	8	8.4
V. timorensis	ZFMK	64706	M	282	127	35.3	24.7	12.1	40.7	17.5	10.5	11.6
V. timorensis	ZFMK	64707	M	324	130	36.6	23.1	11.9	38.4	16.5	10.6	10.2
V. timorensis	ZFMK	68576	F	264	108	24.1	18.1	9	33.9	13.9	8.6	8.4
V. timorensis	ZFMK	70608	M	271	98	25.2	15.7	8.8	31.8	12.1	4.8	6.1
V. timorensis	ZFMK	74560	M	210	116	24.7	18.3	9.8	36.3	14.5	9	9.6
V. timorensis	ZFMK	82825	M	128	50	14.9	9.7	5.7	17.1	6.6	2.8	3
V. timorensis	ZFMK	87483	F	289	122	34.2	23.1	11.9	34.8	15.2	9.3	10.3
V. timorensis	ZFMK	87484	F	256	110	28.3	17.4	9.3	35.7	13.1	8.1	8.6
V. timorensis	ZFMK	91229	M	248	112	29.9	18.1	9.7	40.1	14.4	6.1	7.5
V. timorensis	ZFMK	91930	F	312	138	35.9	24.5	11.7	39.1	18	10.6	10.4
V. tristis	AMS	R.164913	F	330	120	30.2	17.7	10.8	41.8	14	9.3	8.8
V. tristis	AMS	R.5313	M	244	110	27.3	17.1	9.8	34.7	12.5	8.8	8.2
V. tristis	AMS	R.5328	M	254	86	23	16.4	8.1	34	9.7	6	6.6
V. tristis	AMS	R.5398	M	200	82	18.7	15.7	5.7	24.3	7.6	5.7	5.2
V. tristis	ANWC	R00263	M	421	139	37.8	28.1	12.6	55.2	14.9	11.2	12.3
V. tristis	ANWC	R00264	F	350	122	31.8	20.3	11	55.2	11.4	8.9	8.9
V. tristis	ANWC	R00377	M	406	146	37.6	22.8	12.5	59.4	13.2	8	9.7
V. tristis	ANWC	R00515	M	386	141	37.2	22.8	12.4	53.8	15	9.6	10.3
V. tristis	ANWC	R00641	F	328	101	28.3	18	8.7	43.7	11.2	5.2	6.4
V. tristis	ANWC	R00887	F	338	116	31.3	17.9	10.5	49.7	12.7	6.7	7.8
V. tristis	ANWC	R00939	F	365	127	31.5	20.3	11.2	39.5	13.2	6.9	7.8
V. tristis	ANWC	R00940	M	334	106	31.6	18.4	10.6	45.4	11.3	6.3	6.9
V. tristis	ANWC	R03308	M	457	159	37.2	25.2	13.2	65.8	14.5	10.1	12.2
V. tristis	ANWC	R05424	M	314	118	31.1	20	10.9	43.9	12.4	10.4	10.5
V. tristis	ANWC	R05487	M	283	102	27.5	17.3	5.8	36.5	11.1	2.5	3.7
V. tristis	ANWC	R05530	M	136	53	16	10.4	5.3	22	6.2	3.5	3.7
V. tristis	ANWC	R05947	F	341	131	33.8	18.2	12.1	50.2	12.4	6.4	8.2
V. tristis	ANWC	R05954	F	384	138	33.5	20.3	11.7	50.5	13.5	10.9	8.4
V. tristis	NHMUK	I.3.a	M	387	134	35.3	24.6	13.2	46.7	13.6	10.9	10.8
V. tristis	NTM	R00788	M	116	38	13.8	8.7	4.7	16.2	4.7	2	2.3
V. tristis	NTM	R00789	M	128	42	15.1	9.7	4.5	16.9	5.3	2.4	1.8
V. tristis	NTM	R00790	M	127	40	15.8	9.6	4.7	14.2	5.1	2.4	2.3
V. tristis	NTM	R00791	M	124	44	15.6	9.3	5	14.4	5.1	2.2	2
V. tristis	NTM	R00792	M	125	44	15.9	9.4	4.7	15.1	5.3	2.5	1.9
V. tristis	NTM	R00793	M	121	42	15.1	9.1	4.8	16.9	4.7	2.1	2.1
V. tristis	NTM	R00794	M	117	41	12.8	7.4	5	19.2	4.9	2	1.9
V. tristis	NTM	R00795	M	121	43	15.4	8.4	4.9	15.6	5	1.8	2.1
V. tristis	NTM	R01533	M	475	177	41.8	28.6	16.3	78.2	18.1	11.5	12.6
V. tristis	NTM	R07996	M	527	190	44.7	32.7	18.5	77.3	21.7	14.2	16.8
V. tristis	NTM	R08588	M	575	198	48.1	33.7	15.7	77.9	23.2	16.2	14.9
V. tristis	NTM	R10760	M	98	43	14.2	7.3	4.2	14.8	4.2	2.8	1.8
V. tristis	NTM	R12450	M	432	149	41.3	28	15.7	52.7	17.9	12.1	14.2
V. tristis	NTM	R12731	F	398	124	32.1	21	11.8	40.9	15	7.3	8.7
V. tristis	NTM	R16460	M	410	140	36.6	24.3	12.4	47.4	15.9	11.1	10.7
V. tristis	NTM	R16461	M	169	59	15.9	10.8	5.8	22.1	5.8	3	3.4
V. tristis	NTM	R17906	F	365	137	33.4	18.1	10.5	46.6	15.2	8.7	8.5
V. tristis	NTM	R18135	M	415	152	35.8	26.5	14.7	63.2	17	12.2	14.9
V. tristis	NTM	R18277	F	275	85	24.3	16.4	8.2	34.7	11.7	5.7	6.2
V. tristis	NTM	R20649	M	375	136	32.6	21	11.4	27.4	14.6	7.9	9.7
V. tristis	NTM	R22442	F	231	95	21.5	13.6	8.1	27.5	9.2	6	6.7
V. tristis	NTM	R22743	F	260	78	22.7	13.8	7.1	30.3	9	3.8	4
V. tristis	NTM	R24484	M	438	157	41.1	29.1	15.3	51.9	18.9	13.2	13.8
V. tristis	NTM	R25558	M	148	54	17	10.2	5.5	15	5.7	2.9	2.8
V. tristis	NTM	R26870	F	216	93	22	14.2	8.5	31	8.4	6.5	6.5
V. tristis	NTM	R27857	M	308	104	25.7	16.5	9.4	39.3	11.4	4.6	5.3
V. tristis	NTM	R27884	F	307	105	26.4	16.4	9.1	35.6	11.1	6.4	6.7
V. tristis	NTM	R28057	M	303	127	38.1	23.5	11.2	42.9	12.9	8	8.8
V. tristis	NTM	R35764	M	439	156	36.2	28.8	14.2	45.8	16	9.3	11
V. tristis	NTM	R37047	M	423	140	36.9	23.1	11.9	46.1	15.4	10	9.3
V. tristis	NTM	R37142	M	412	136	35	23.7	12.3	42	14.1	6.9	7.9
V. tristis	NTM	R37300	F	361	131	33.5	20.8	10.8	41.5	15	7.3	8.7
V. tristis	QM	J47158	M	348	140	31.3	20.8	12.1	49.7	15.7	10	10.4
V. tristis	QM	J60014	F	280	103	25.9	16.6	8	32.1	9.8	8.1	7.2
V. tristis	QM	J60054	F	310	131	32.2	21.1	9.8	41.8	13.1	9.4	9
V. tristis	QM	J640	M	286	99	26.2	18.3	10.6	44.8	12.2	7.7	6.8
V. tristis	QM	J67508	M	193	70	18.4	12.3	6.4	23.6	7.6	5.2	4.8
V. tristis	QM	J67513	F	233	78	19.7	13.9	6.8	27.3	8.6	4.9	5.1
V. tristis	QM	J76104	M	336	144	31.7	23.1	13.2	54.3	15.5	11.2	11.5
V. tristis	QM	J76257	M	391	132	33.8	23.4	11.5	41.2	15.3	10.5	8.9
V. tristis	QM	J81072	M	95	39	13.8	8	4.4	13.2	4.4	1.9	2.1
V. tristis	QM	J83846	F	266	104	27.4	15.4	8.6	42.6	10.5	7.9	7.2
V. tristis	QM	J86970	M	155	113	31.6	19.3	9.9	34.4	12.4	7.1	6.3
V. tristis	QM	J87311	M	353	132	36.9	25.5	12.5	45.1	14.4	10.5	9.4
V. tristis	QM	J88034	M	358	132	31	23.7	11.5	40	16.1	11.2	10.3
V. tristis	QM	J90787	M	125	46	16.5	9.4	4.6	14.5	5.2	2.6	2.5
V. tristis	QM	J91895	M	470	165	37.9	27.1	13.7	53.1	18.5	16.8	17.5
V. tristis	QM	J92663	F	457	165	36.4	23	13.3	50.6	18.4	13.9	14.1
V. tristis	SAMA	R1112.A	M	120	54	15.7	9.1	5.5	22.3	5.3	3.3	3.4
V. tristis	SAMA	R1112.B	F	158	74	19.2	10.3	6.5	24.8	7.5	4	4.3
V. tristis	SAMA	R13398	M	176	64	17.2	11.6	5.1	18.8	6.7	3.4	3.1
V. tristis	SAMA	R13783	F	337	124	32.3	20.8	13	43.7	14.1	10	10.5
V. tristis	SAMA	R13784	F	279	104	26.1	17.2	9.9	30.9	11.6	9.4	8.7
V. tristis	SAMA	R13813	M	467	180	43.5	29.6	15.7	54.5	21.1	15.2	15.7
V. tristis	SAMA	R14495	F	361	113	32.5	19.3	10.4	38.5	13.7	7.3	7.5
V. tristis	SAMA	R25532	M	367	122	36.1	21.9	12.4	42.9	13.3	9.8	9.9
V. tristis	SAMA	R3085	M	479	174	47.6	30.6	16.5	50.4	20.4	13.6	14.5
V. tristis	SAMA	R3224.A	M	313	93	28	17.4	9.3	33	11.2	5.8	6.6
V. tristis	SAMA	R3224.B	F	233	72	21.6	12.2	7.1	22.4	7.8	4.1	4.4
V. tristis	SAMA	R3224.D	M	286	93	25.5	15.5	9.3	30.5	9.9	6.6	7.9
V. tristis	SAMA	R3224.E	M	42	92	26.1	16	8.4	33.9	9.4	6.6	6.7
V. tristis	SAMA	R3224.F	M	175	57	18.7	10.9	5.8	19.3	6.2	3.8	3.7
V. tristis	SAMA	R3224.G	M	329	116	34.9	20.9	12	52.1	14.1	8.9	10.5
V. tristis	SAMA	R32491	M	355	130	35.1	20.1	9.6	34.9	14.2	9.7	10.1
V. tristis	SAMA	R38779	M	226	150	42.1	26.7	13.8	49.9	18.8	10	10.7
V. tristis	SAMA	R4039	F	381	138	34.7	20.1	11	50.3	14	9.4	8.7
V. tristis	SAMA	R41855	F	314	108	25.1	17.7	9.5	35.9	11.6	7.1	7.6
V. tristis	SAMA	R42868	M	324	116	28.7	16	10.1	28.3	11.6	7.3	7.6
V. tristis	SAMA	R42885	M	274	88	27	15.1	7.5	29	9.7	5.5	6.1
V. tristis	SAMA	R42896	M	350	119	33.9	19	10.7	37.1	13.9	8.2	8.7
V. tristis	SAMA	R44819	F	300	107	25.1	16.3	8.6	36.9	11.5	5.6	6.4
V. tristis	SAMA	R50152	M	362	112	31.2	20.2	9.6	37.8	14.1	7.3	7.2
V. tristis	SAMA	R50154	F	315	110	31.6	19.1	7.5	30.4	13.8	8	6.7
V. tristis	SAMA	R51589	M	351	116	31.7	19.5	9.5	47.3	14.2	7.7	7.7
V. tristis	SAMA	R5290.A	M	186	67	20.3	11.9	6.4	19.7	6.9	4.3	4.1
V. tristis	SAMA	R5290.B	F	213	67	19.5	12.6	6.6	23.5	7.7	4.6	4.6
V. tristis	SAMA	R53922	F	301	106	29.4	18.1	8.3	34.6	11.4	5.9	6.4
V. tristis	SAMA	R54476	M	242	82	25.1	14.4	8.3	25.9	10.5	5	6.4
V. tristis	SAMA	R55672	M	99	51	16.7	10	5.8	18.3	5.9	2.9	2.9
V. tristis	SAMA	R56498	M	384	134	33.8	21.5	11.8	43.2	14.5	9	8.1
V. tristis	SAMA	R6014.A	M	155	52	17.5	10.8	5.7	18.5	6	3.6	3.3
V. tristis	SAMA	R6014.B	M	116	40	15.1	9.4	4.9	12.9	4.6	2.3	2.5
V. tristis	SAMA	R6015	M	197	70	21.7	13	7.9	28.3	7.5	4.3	4.8
V. tristis	USNM	64952	M	252	83	23	15.5	8.6	30	10.2	5.5	5.4
V. tristis	WAM	R102140	M	171	57	16.9	11.5	6.3	22.1	6.3	2.9	3.4
V. tristis	WAM	R102272	M	127	73	19.2	13.4	6.9	28.8	8.3	4.6	5
V. tristis	WAM	R102507	F	367	119	30.9	20.2	10.6	40.1	14.6	8.5	7.9
V. tristis	WAM	R115773	F	479	203	48.2	32.6	15.9	61.8	22.7	16.4	15.5
V. tristis	WAM	R123942	F	366	124	32.1	20.6	11.5	41.9	14.7	8.8	9.4
V. tristis	WAM	R135245	M	362	118	27.8	20.7	9.8	41.2	13.9	8.5	7.8
V. tristis	WAM	R140426	M	446	158	37.8	29.6	13.3	50.2	19.7	13	13
V. tristis	WAM	R157621	M	126	40	14.7	9.8	4.9	17.3	5.1	2.1	2.4
V. tristis	WAM	R172840	M	213	67	18.4	11.6	6.3	24.6	7.1	3.7	3.5
V. tristis	WAM	R28016	F	388	157	35	23.4	12.4	58	16.1	7.1	8.2
V. tristis	WAM	R56140	M	435	145	34.2	24.1	12.2	48.8	16	9.8	10
V. tristis	WAM	R58675	M	336	119	31.5	21.3	9.7	39.5	11.5	7.2	7
V. tristis	WAM	R75013	M	393	128	38.1	29.5	12.2	38.9	15.7	9.1	8.6
V. varius	AMS	R.93192	M	487	183	47.1	28.3	14.9	61.9	14.9	9.5	13.1
V. varius	ANWC	R02683	M	935	415	105.8	71.1	37.2	161.2	53.1	27.4	41
V. varius	ANWC	R04104	M	1005	469	126.3	69.7	42.4	131.7	65.1	28.3	45.2
V. varius	ANWC	R04105	M	918	419	116.7	69.8	40.2	135.3	52.3	29.4	45.2
V. varius	ANWC	R04108	M	979	408	121	77.7	41.6	111	50.2	24.9	39.2
V. varius	ANWC	R05212	M	775	424	129.8	75.4	37.8	128.2	61.2	27.6	42.9
V. varius	ANWC	R05477	M	717	355	104.8	62.2	38.5	132.2	44.5	24.3	36
V. varius	ANWC	R06076	M	1164	395	115.8	65	38.9	142.2	55.2	26.8	39.9
V. varius	ANWC	R06168	M	1073	386	110.5	69.7	40.9	157.5	54.3	26.4	44.1
V. varius	BPBM	1260	M	736	241	73.2	41.3	21.9	76.8	35.5	11.1	19.8
V. varius	NHMUK	76.3.4.2	M	686	247	74.9	41.6	22.2	66.1	29.1	11.4	19.9
V. varius	NHMUK	90.9.23.5-6 (1)	M	605	221	66.7	40.4	23.8	62.3	24.4	10.1	16.9
V. varius	NHMUK	90.9.23.5-6 (2)	M	354	120	39.4	22.1	13.3	40.6	14.4	4.5	8.3
V. varius	NHMUK	96.6.17.4	M	599	232	76.7	45.6	22.8	59.3	27.1	12.7	18.5
V. varius	QM	J13932	M	194	76	28.6	18	8.6	21.4	8.3	2.8	4.6
V. varius	QM	J14393	M	162	62	25.3	14.3	8.7	22.7	7.2	2.3	3.6
V. varius	QM	J14865	M	158	56	25.6	13.2	8	20.4	7	2.3	3.7
V. varius	QM	J14866	M	150	55	23.5	12.2	7.7	19.5	6.1	1.9	2.7
V. varius	QM	J2145	M	186	72	26.2	16.4	9.3	23.8	7.5	3.2	5.6
V. varius	QM	J2543	M	165	60	22	12.9	8.2	26	8.3	2.6	4.6
V. varius	QM	J33352	M	334	128	43.3	26.4	13.7	39.7	15.3	5.5	9.7
V. varius	QM	J33353	M	262	94	28.9	17.4	10.7	34.1	10.4	3.5	6.1
V. varius	QM	J3732	M	176	70	25.1	13.3	8.8	23.9	8	2.7	5.8
V. varius	QM	J41391	M	199	73	30	18.5	9.1	24	8.4	3.1	5.6
V. varius	QM	J4223	M	167	62	24.2	15.1	9	20.8	8.1	2.6	4.5
V. varius	QM	J5052	M	158	57	27.4	13.9	8.6	20.6	6.9	2.7	4.1
V. varius	QM	J54521	M	170	72	25.7	13.7	8.4	34.3	8.2	2.5	4.8
V. varius	QM	J57359	M	175	71	26.1	13.6	8.7	19.9	7.2	2.6	4.4
V. varius	QM	J89284	M	204	75	24.1	13.1	8.6	27.9	8.1	2.9	4.9
V. varius	QM	J89285	M	205	77	24.9	15	8.9	29.1	9.1	3	4.2

## Sheet: S3
Table S3. Linear morphometric data describing limb shape (in mm). Collection acronyms follow Sabaj (2019).
Species	Collection	Voucher	Sex	Upper arm length	Lower arm length	Hand length	Finger IV length	Hand width	Upper leg length	Lower leg length	Foot length	Toe IV length	Foot width
L. borneensis	BPBM	46698	M	11	9.7	5.6	6.1	5.3	14	11.5	7.1	7	5.9
L. borneensis	BPBM	46699	M	12.2	11	5.3	6.1	6.3	15.5	12.8	8.8	7.2	7.2
L. borneensis	MNHN	0.997	F	8.8	8.9	5.6	3.9	4.8	10.6	9.9	6.9	5.4	5.7
L. borneensis	NHMUK	1906.2.7.1	M	10.5	12.1	6.1	7.1	7	13.7	13.9	9.8	8.9	7.2
L. borneensis	NHMUK	1909.3.4.1	M	10.9	12.6	7	6.3	6.2	14.7	13.8	9.1	6.4	7.5
L. borneensis	NHMUK	1920.4.6.1	M	8.9	9.7	5.7	5.7	5.2	13.6	11.1	7.7	6.4	4.7
L. borneensis	ZFMK	96629	M	12.9	13.7	6.9	6.6	8.3	16.5	14	9.2	6.7	7.6
L. borneensis	ZFMK	97200	F	4.3	3.8	2.3	2.4	2.4	5.1	4.3	3.2	2.9	2.1
S. crocodilurus	AMS	R.130773	M	14.6	15.1	7.8	10	6.4	13.7	15.8	9.8	14.1	6.6
S. crocodilurus	AMS	R.130774	F	6.5	5.8	4.4	5.1	3.1	7.1	6.1	4.6	7.2	2.7
S. crocodilurus	MNHN	1990.5	F	15.9	14.7	7.9	12.1	7.4	17.5	14.9	10.6	15.4	7.2
S. crocodilurus	MNHN	1990.498 (1)	F	5.1	5.3	2.7	4.2	2.7	5.3	4.9	4.2	5.5	2.8
S. crocodilurus	MNHN	1990.498 (2)	F	4.9	4.2	4	4	2.2	4.7	4.1	4	4.7	2.3
S. crocodilurus	MNHN	1990.498 (3)	F	4.9	4.8	2.9	4.4	2.4	6.1	4.9	3.6	5.4	2.8
S. crocodilurus	MNHN	1990.498 (4)	F	4	4	3	3.5	1.8	5.2	4.3	3.3	4.3	2.2
S. crocodilurus	MNHN	1990.498 (5)	F	5.1	3.9	3	3.6	2.3	5.5	4.1	3.1	4.9	2.2
S. crocodilurus	MNHN	1991.3	M	13.7	14.4	9.7	11.4	8.3	16.6	14.6	11	16	8.2
S. crocodilurus	MNHN	1991.3	F	14.9	13.9	9	12.7	8.1	17.5	16.1	10.9	16	7.9
S. crocodilurus	MNHN	1996.27	M	14.5	13.8	6.9	13	8	17.1	15.4	11.3	13.8	8.2
S. crocodilurus	MNHN	1996.27	F	6.6	4.8	3.4	5.3	2.6	6.9	5.5	4.6	6.4	2.3
S. crocodilurus	MNHN	1996.27	F	5.7	5.7	3.3	5.1	2.8	7.5	5.9	4.2	6	2.3
S. crocodilurus	NHMUK	1935.12.4.35	M	13.3	14.1	8.5	13.8	8.4	16.6	15.7	11.3	17.4	8.1
S. crocodilurus	NHMUK	1988.11	F	12.7	11.6	7.5	11.2	6.9	14	12.7	9.1	14.3	6.8
S. crocodilurus	NHMUK	1988.7	M	16.7	17	8.5	13.5	8	19.8	17.9	11.6	19.1	8.7
S. crocodilurus	NTM	R16586	F	5.3	5.7	4.2	5.2	2.9	6.7	6.3	4.8	7.3	2.9
S. crocodilurus	NTM	R16594	F	5.7	5.3	4	4.9	3.4	5.6	5.6	4.1	5.8	3.1
S. crocodilurus	SAMA	R55099	F	5.6	5.6	4.1	4.9	2.9	6.8	5.6	4.6	7.9	2.8
S. crocodilurus	SAMA	R66666	F	15.1	13.5	7.5	12.4	7.7	18.8	15.6	10.2	14.6	7.5
S. crocodilurus	ZFMK	41332	M	15.9	16.4	10.7	12.3	8.6	20.1	17.3	11.6	16	8.4
S. crocodilurus	ZFMK	43188	M	18.3	16.1	10.1	15.3	8.7	20.1	18	12	19.8	9.4
S. crocodilurus	ZFMK	44308	M	16.3	15.8	9.9	13.9	7.8	18.5	16.4	11.6	17	8.5
S. crocodilurus	ZFMK	57856	M	15.1	14.6	8.4	11.8	7.9	18.2	15.4	11.7	16	8.4
S. crocodilurus	ZFMK	57857	F	17.4	15	8.7	10.5	8.3	22.3	16.5	10.6	17.5	9
S. crocodilurus	ZFMK	78802	F	7.3	6.4	3.9	5.7	3.1	7	6.6	5.4	6.8	3.4
S. crocodilurus	ZFMK	83902	M	15.7	15.3	8.1	12.5	7.9	19.7	17	12.2	17.1	8.2
V. acanthurus	AMS	R.141728	M	4.9	4.7	3.3	4	2.3	5.8	6.1	4	5.8	2.8
V. acanthurus	ANWC	R00516	M	15.9	16.6	8.9	13.4	8.8	24.4	21.4	13.7	18.3	9.1
V. acanthurus	ANWC	R02227	M	7.9	8.2	4.8	5.1	3.7	9.5	10.7	6.5	8	4.4
V. acanthurus	ANWC	R02776	M	18.7	19.3	11.2	11.5	10.1	21.6	24.7	14.1	16.4	10.6
V. acanthurus	ANWC	R05016	F	9.1	9.2	5	8.1	4.3	9.4	12.7	6.6	10.3	4.5
V. acanthurus	ANWC	R05017	F	9.8	9.6	5.3	6.7	4.5	12.9	13.6	7	9	5.2
V. acanthurus	ANWC	R05018	F	9.1	11.3	7.4	8.4	5.8	12.6	14.4	9	10.9	6.1
V. acanthurus	ANWC	R05019	M	5.5	6.4	3.9	4.7	3.7	7.4	8.8	5.3	6.9	3.9
V. acanthurus	ANWC	R10218	F	8.3	9.9	5.5	6.3	3.5	10.4	11.4	7.1	9.1	5
V. acanthurus	NHMUK	1946.8.30.97	M	20.7	20.9	11.5	13	10.9	30.5	24.8	16.8	18.1	12
V. acanthurus	NTM	R00625	M	6.9	6.9	5.1	5.1	3.4	8.7	8.7	5.2	6.1	3.5
V. acanthurus	NTM	R00858	M	6	6.5	4.7	4.7	3	6.4	7.4	5.8	6.5	2.5
V. acanthurus	NTM	R00859	M	5.8	5.8	4.4	5	2.7	6.3	7.5	5.1	6.8	3.2
V. acanthurus	NTM	R01486	M	15.3	17.6	10.8	10.8	8.8	19.6	22.1	16.8	16.1	10
V. acanthurus	NTM	R01780	M	5.5	6.7	4.1	4.9	3.1	8.3	7.1	5.5	7	3.4
V. acanthurus	NTM	R02592	M	11.9	13.4	8.5	8.5	6.2	16.7	16.7	12.1	13.1	7.6
V. acanthurus	NTM	R06439	M	8.1	9.1	6.9	6.9	4.9	11.3	11.4	8.6	8.1	5.5
V. acanthurus	NTM	R06441	M	9.3	10	6.7	7	4.7	12.7	13.5	9.1	9.6	5
V. acanthurus	NTM	R06605	M	19.4	22.6	11.4	12.4	12.1	27.4	25.5	18.8	18	15.1
V. acanthurus	NTM	R06701	F	14.4	16.7	11.6	10.6	8.5	19.4	20.2	14.5	13.9	9.4
V. acanthurus	NTM	R07222	M	15.7	17.6	11.1	10.8	10.3	21.7	23.1	16.1	16	12.3
V. acanthurus	NTM	R14097	M	17.4	20.4	12	12.4	12.3	22.8	24.9	18	17	13.4
V. acanthurus	NTM	R15471	F	13.8	14.7	9.2	7.9	7.3	18.4	18.8	12.2	11.3	9.2
V. acanthurus	NTM	R16377	M	8.6	7	4.2	5.1	3.5	10	8.6	6.6	7.1	3.2
V. acanthurus	NTM	R16395	F	20.4	20.1	11.5	10.7	9.6	26.1	27	19	16.4	10.9
V. acanthurus	NTM	R16411	M	10	9.6	5.8	6.5	4.6	13	12.1	9	9.9	5.7
V. acanthurus	NTM	R18049	F	12.9	13.2	9.7	9.7	6.5	17.6	16.8	11.4	12.4	6.6
V. acanthurus	NTM	R21151	F	9.1	11.1	7.2	8.4	6.3	12.7	14.8	9.1	10.3	10.4
V. acanthurus	NTM	R23853	F	10.6	11	8.2	8.3	4.8	14.7	14.4	10.4	12.3	5.6
V. acanthurus	NTM	R27250	F	15.2	17.8	11.1	10.8	7.8	21.9	20.5	15.9	15.3	10.1
V. acanthurus	NTM	R34624	F	9.7	10.5	6.6	7.4	5.1	14.9	13.9	10.3	10.3	5.2
V. acanthurus	NTM	R35726	M	8.5	8.8	5.6	5.6	4.1	9.9	10.7	6.7	8	3.9
V. acanthurus	NTM	R35727	M	8.8	9.4	5.1	6.6	4.6	12.2	11.5	7.8	8.7	4.6
V. acanthurus	NTM	R37279	M	14.3	13.1	10	9.1	7.8	18.9	19.1	14.2	15.3	10.3
V. acanthurus	QM	J90720	M	5.5	5.6	4.4	5.3	2.4	5.9	6.6	4.6	6.2	3.1
V. acanthurus	SAMA	R13787	M	16.3	14.9	9.2	10.8	8.9	19.7	20.6	10.5	13.6	9.3
V. acanthurus	SAMA	R13788	M	15.2	13.7	5.5	8.8	8	19.7	17.6	11.6	13.4	8.4
V. acanthurus	SAMA	R13789	M	14.5	17	10.5	10.7	9.3	23.4	21.1	14.9	15.7	10.6
V. acanthurus	SAMA	R15715	M	7.9	7.7	5.3	5.3	3.8	10.3	9.3	6.9	7.5	4.3
V. acanthurus	SAMA	R1754	F	14.9	15.4	9.5	10.4	8.5	20.9	20.7	13.9	13.2	9.8
V. acanthurus	SAMA	R1855.A	M	13.2	12.6	7.9	8.9	6.6	15.8	16.4	11.1	12.5	6.4
V. acanthurus	SAMA	R1855.B	F	13.9	13.2	9.1	8.5	8.1	18.8	19.3	13	13.7	8
V. acanthurus	SAMA	R18719	M	9.7	9.6	5.8	8	5.3	12.8	12	9.6	10.2	6.8
V. acanthurus	SAMA	R29309	F	14	16.3	11.4	10.9	8.9	20.4	21.8	13.7	14.2	9.5
V. acanthurus	SAMA	R34210	F	13.9	14.4	8.6	11	7.7	19.4	16.9	11.8	14.9	7.6
V. acanthurus	SAMA	R34211	F	9.3	8.9	5.1	6.7	4.7	10.9	10.3	7.8	8.9	3.9
V. acanthurus	SAMA	R34212	M	11.3	12.9	7	9	5.6	18.1	15.1	9.9	12.1	6.4
V. acanthurus	SAMA	R34213	F	15.2	15.3	9	10.7	7.3	20	18.1	9.3	15.7	8.3
V. acanthurus	SAMA	R34233	F	15.7	17	8.3	9.5	8	17.9	19.5	12.4	14.1	8
V. acanthurus	SAMA	R3530	F	17.9	14.7	8.5	9.7	7.2	18.3	18.6	12.7	14.4	8.4
V. acanthurus	SAMA	R38816	F	10.1	9.2	6.1	7.2	5.3	12.5	11.9	8.3	9.6	5.3
V. acanthurus	SAMA	R38817	M	11.6	10.4	7.2	7.2	6.2	15.5	13.1	9.9	11	6.8
V. acanthurus	SAMA	R38818	M	18.1	16.7	10.7	10.5	9	24.7	21.1	13.6	15.8	9.5
V. acanthurus	SAMA	R38828	M	13.8	13.8	8.2	9	7.1	13.7	16.5	13.3	12.8	7.7
V. acanthurus	SAMA	R3899	F	12.9	14.4	8.8	10.3	7.7	21.2	18.7	13.7	13.7	8.6
V. acanthurus	SAMA	R42677	M	7.4	8.5	5.4	5.6	3.9	11.7	9.4	7.2	8.4	4.3
V. acanthurus	SAMA	R42680	M	12.2	10.7	6.4	7.3	5.8	14.1	14.4	10	11	6.4
V. acanthurus	SAMA	R42688	M	12.9	13.9	8	10.1	6.1	16.3	17.9	11.7	13.5	7.4
V. acanthurus	SAMA	R42694	M	11.5	11.8	8	8.5	5.8	16.9	16.1	11.4	12.4	7
V. acanthurus	SAMA	R42700	M	15	15.6	9	10.3	7.9	20.5	18.7	13	16	9.2
V. acanthurus	SAMA	R51088	M	10.3	10.2	6.8	7.3	5	12.8	13.4	9	9.6	6.3
V. acanthurus	SAMA	R53921	F	9.6	9.6	6	6.2	4.5	12.6	11.3	8.3	8.9	5.5
V. acanthurus	SAMA	R53976	M	9.4	8.6	6.1	6.2	4.5	11.7	10.8	8.4	8.8	5.1
V. acanthurus	SAMA	R53986	M	14.7	15.7	10.4	9.5	8.1	20	19.4	12.7	14.2	8.9
V. acanthurus	SAMA	R54451	F	11.3	11.4	7	10.1	5.8	14.3	14.2	9.4	12.9	7
V. acanthurus	SAMA	R56447	F	19.1	19.2	10	11.7	8.7	25.5	23.3	13.7	16.9	9.1
V. acanthurus	SAMA	R6012.A	M	15.9	17.8	9.2	11	9.2	23.4	21.3	14.3	14.4	11.3
V. acanthurus	SAMA	R6012.B	F	15.4	13.5	9.5	9.7	7.3	18.9	20.1	13.4	12.4	7.9
V. acanthurus	SAMA	R6012.C	M	14	13.5	7.8	9.7	7.1	17.9	17.6	11.6	12.5	8.5
V. acanthurus	SAMA	R6120	F	18.3	17.1	11.3	13.9	11.3	29.1	25.7	15.8	18.8	11.3
V. acanthurus	SAMA	R6121	F	17.5	15.3	9.4	11.2	8.9	22	20.9	10.1	13.6	9.2
V. acanthurus	SAMA	R6124.A	M	14.8	13.7	9.6	10.4	7.8	19.4	19.1	11.8	13.9	8.7
V. acanthurus	SAMA	R6124.B	M	12.8	11.9	7.3	8.1	6.2	16.8	14.3	10.9	12	6.5
V. acanthurus	SAMA	R6124.C	M	9.6	9.6	6.3	7.8	4.5	12.3	11.5	8.7	9.3	5.1
V. acanthurus	SAMA	R63350	F	10.2	10.9	5.9	7.5	4.8	13.1	13.2	9	10.6	5
V. acanthurus	SAMA	R65344	M	5.8	5.9	3.3	5.1	2.9	7.3	8.8	4.6	6.2	3.1
V. acanthurus	WAM	R102484	F	10.8	11.4	6.5	7.9	6	16	13.2	9.8	9.9	6
V. acanthurus	WAM	R102823	M	13.3	12.4	7.5	8.6	6.1	14.5	14.5	9.9	11.4	6.1
V. acanthurus	WAM	R104956	M	9	8.6	5.6	5.6	4	10.7	10.7	7.9	7.8	4.5
V. acanthurus	WAM	R110751	M	14.7	14.2	8.6	9.7	6.3	19.5	17.3	13.9	14.5	7.7
V. acanthurus	WAM	R113071	M	14.2	13.6	7.8	8.7	7.5	17.1	16.8	11.4	12.1	7.3
V. acanthurus	WAM	R113611	F	10.9	11.1	6.8	7.8	6	14.1	13.8	9.4	9.8	6.1
V. acanthurus	WAM	R117063	M	9.1	8.4	4.9	6.2	4.1	10.3	9.7	7.4	8	4.6
V. acanthurus	WAM	R117242	F	11.1	11.1	7.1	7.2	6.2	13.7	13.3	9.5	10.3	5.8
V. acanthurus	WAM	R117268	M	8.8	8.8	5	5.9	4.4	10.9	10.6	8.2	8.4	4.1
V. acanthurus	WAM	R118000	M	22.5	22.6	11.4	14	10.3	29.1	26.5	18	20.7	12.5
V. acanthurus	WAM	R119340	M	11.7	11.2	6.5	7.8	5.2	13.5	13.9	9.9	10.9	5.4
V. acanthurus	WAM	R125099	F	9.2	10	5.7	7	5	12.4	12	8.6	9.6	5.5
V. acanthurus	WAM	R129914	F	11.1	10.3	6	7.2	4.8	11.9	11.4	8.5	10.3	5.8
V. acanthurus	WAM	R131086	F	13.7	12.9	7.8	7.5	5.7	17.1	15.4	11.2	10.1	6.1
V. acanthurus	WAM	R132554	M	12.6	11.3	6.8	7.3	5.8	13.9	13.3	9.3	10.5	5.8
V. acanthurus	WAM	R135352	M	15.6	14.6	8.1	8.7	6.3	19.3	16.5	11.2	12	6.2
V. acanthurus	WAM	R135362	M	14.8	12.3	8.4	8.5	5.7	17.2	16.6	11.7	11.3	6.8
V. acanthurus	WAM	R140022	M	17.4	15.9	10.9	10.8	8.3	21.7	18.4	14.1	14.1	8.1
V. acanthurus	WAM	R141394	M	10	10.2	6.9	7.4	5	11.5	11.7	9.7	10	5.5
V. acanthurus	WAM	R145525	M	9.9	9	5.5	6.2	4.1	10.9	10	7.7	9.1	4.7
V. acanthurus	WAM	R157385	F	12.7	12.6	7.2	8.4	5.8	16.5	16.5	11.2	11	6.7
V. acanthurus	WAM	R157697	M	10.6	10.3	6.9	6.2	4.4	12.1	12.3	8.4	9.7	5.2
V. acanthurus	WAM	R158049	F	11.2	10.3	6.6	8.5	5.7	13.9	13.1	10.3	11.8	5.6
V. acanthurus	WAM	R158054	F	17	16.8	9.3	11.3	8.3	23.1	20.1	14.2	15.1	8.5
V. acanthurus	WAM	R158690	M	19.8	18.5	10.4	12.7	10.7	25.8	22.7	15.6	17	9.5
V. acanthurus	WAM	R158807	M	23.1	20.5	11.3	13.2	9.7	29.1	24.6	18.3	17.3	11.4
V. acanthurus	WAM	R158977	F	14.6	16.8	10.7	13.6	9.3	22.4	22.4	17.1	17.8	10.5
V. acanthurus	WAM	R158990	M	21.4	19.9	12.2	13.8	10.8	27.7	26.4	17.9	19	11.6
V. acanthurus	WAM	R161142	M	10.5	10.5	6.5	8.4	5.6	13.9	13.2	9.5	11.2	5.9
V. acanthurus	WAM	R161291	M	7.9	6.8	4.2	4.9	3.3	7.7	7.8	6	6.7	3.7
V. acanthurus	WAM	R161299	M	8	7.2	5.5	5.6	3.8	9	9	7.3	7	3.5
V. acanthurus	WAM	R162065	M	14.9	14.4	8.8	9.5	7.7	17	16.2	11.9	12	8.7
V. acanthurus	WAM	R162107	M	11.3	13	7.6	8.4	6.6	15.1	14.6	11.2	12.1	7.3
V. acanthurus	WAM	R162735	M	6.1	6.1	3.9	4.4	2.7	7.2	6.4	4.9	5.9	2.9
V. acanthurus	WAM	R163075	M	8.5	7.6	5.2	5.6	3.3	9.5	8.3	6.3	7.1	3.6
V. acanthurus	WAM	R163080	M	7.4	6.2	4.3	5	2.8	7.1	7.2	5.3	6.5	3.1
V. acanthurus	WAM	R164424	M	21.3	21.3	12.5	13.1	10.5	28	26.2	19.4	18.1	11.5
V. acanthurus	WAM	R164425	M	17.8	16.5	10.1	10.7	7.8	21.5	20.6	15	13.8	8.7
V. acanthurus	WAM	R164426	M	19.9	19.1	11.7	11.6	10.3	26.1	24.1	16.2	18	11
V. acanthurus	WAM	R164575	M	5.3	4.2	3.4	4	2	5.4	5.3	3.9	5.1	2.6
V. acanthurus	WAM	R165045	M	6.8	6.3	4.2	5.1	2.9	8.1	7.3	5.8	5.6	2.9
V. acanthurus	WAM	R165049	M	7.1	7.5	4.9	5.3	3.5	8.5	9	6.6	7.8	3.9
V. acanthurus	WAM	R166962	M	10.7	11.1	5.9	6.4	4.9	12.9	13.1	9.6	9.8	5.1
V. acanthurus	WAM	R166964	F	19.4	19.1	12.2	12.4	9	25.4	23.8	16.3	17.6	17.7
V. acanthurus	WAM	R167151	M	22.4	20.9	12.7	14.5	12	28.3	24.9	17.6	19.4	11.3
V. acanthurus	WAM	R167227	F	16.7	16	9	12.1	8.1	21.3	20.2	14.7	14.5	9.4
V. acanthurus	WAM	R170054	M	7.4	6.8	4.8	5	3.5	7.7	8.1	5.9	6.4	3.8
V. acanthurus	WAM	R170220	M	10.9	10.1	6.3	7.2	4.6	11.6	11.7	8.8	9.8	5.2
V. acanthurus	WAM	R170263	F	10.7	10	6.8	7.2	5.1	12.9	11.8	8.7	9.1	5
V. acanthurus	WAM	R170783	M	10	9.2	5.2	5.8	4.2	9.3	9.8	7.6	8.1	4.3
V. acanthurus	WAM	R170788	M	11	10.6	7.2	7.3	4.5	12.7	12.5	9.5	10	4.9
V. acanthurus	WAM	R171386	F	13.5	13	8.4	8.4	6.5	17.2	16	11.5	12	7.1
V. acanthurus	WAM	R173124	M	11.2	12.4	7.6	9	6.2	17.1	15.6	10.5	11.8	7
V. acanthurus	WAM	R175431	F	14.5	14.9	8.6	8.3	7.2	18.4	17.8	13	12.3	7.4
V. acanthurus	WAM	R175945	M	11.8	8.8	7.5	8	6.1	14.4	13.2	9.7	10.5	6.6
V. acanthurus	WAM	R90574	F	12.6	10.7	6.6	8.5	5.3	14.1	13.1	10	11.2	54
V. albigularis	AMS	R.76355	M	20.4	25.4	15.8	13.2	13.4	27.1	25.3	19.5	16.6	12.3
V. albigularis	MNHN	1885.42	F	45.3	49.5	26.9	28.7	26.5	51.7	51.1	31.1	33.4	24.6
V. albigularis	MNHN	84.645	M	12.8	13.7	7.9	8.7	6.3	16.2	14.8	9.6	9.5	5.5
V. albigularis	NHMUK	1877.7.2.1	M	13.8	17.7	10.7	10.9	9.2	20.7	19.3	13.9	14.2	7.8
V. albigularis	NHMUK	1901.4.27.34	M	36.8	40.6	21.9	19	21.8	41.7	42.1	28	22.5	21.3
V. albigularis	NHMUK	1905.11.10.1	M	68.5	76.6	32.4	37	45.3	87.5	75.7	49.7	47	42.5
V. albigularis	NHMUK	1905.3.7.99-101 (1)	M	9.3	10.2	7.5	8.8	6.5	12.2	12.3	9	11	5.6
V. albigularis	NHMUK	1905.3.7.99-101 (2)	M	10.1	10.9	7.8	7.9	6.2	11.9	11.8	8.3	9.5	5.5
V. albigularis	NHMUK	1905.3.7.99-101 (3)	M	9.8	10.2	7.1	7.4	6.2	11.3	10.9	8.5	8.6	4.9
V. albigularis	NHMUK	1907.4.17.27	M	8.8	9.1	6.4	7.3	5.9	11.5	11.5	8.8	8.9	5.2
V. albigularis	NHMUK	1907.7.2.2	F	43.4	48.3	23.7	26.6	27.5	46	47.4	33	33.2	26
V. albigularis	NHMUK	1908.12.28.36	M	9.9	10.9	7.5	8.3	6.2	12.7	10.7	8.8	9.4	6.2
V. albigularis	NHMUK	1908.15.16	M	10.2	10.3	7.3	7.9	5.5	11.6	10.5	8.9	9.3	6.2
V. albigularis	NHMUK	1909.4.30.43	M	9.1	11	6.5	7.8	6	10.5	12	9.4	8.5	5.6
V. albigularis	NHMUK	1928.10.19.57	M	11.2	12.7	8.4	8.2	6.8	14.3	12.7	10.2	10	6.4
V. albigularis	NHMUK	1932.12.13.192-193 (1)	M	58.9	68.7	52.4	45.9	38.3	76.7	72.8	67.1	43.7	39.9
V. albigularis	NHMUK	1932.12.13.192-194 (2)	F	50.9	50.2	30.3	26.6	25.4	57.6	55.2	35.3	30.1	25
V. albigularis	NHMUK	1939.9.4.33	M	11.8	14.6	9	8.6	8.1	16.3	13	10.5	9.4	7.8
V. albigularis	NHMUK	1952.1.8.85-87 (1)	F	37.2	45.8	24.4	21.4	24.5	50.6	50.2	27.6	26.8	23.8
V. albigularis	NHMUK	1952.1.8.85-87 (2)	F	36.6	39.3	20.4	18.5	17.5	40	38.2	25.8	22.6	17.1
V. albigularis	NHMUK	1975.1	F	25.4	28	16.3	14.6	16.4	35.6	31.7	20	21.3	16.7
V. albigularis	NHMUK	1975.1	M	10.7	10.6	6.7	8.2	6.6	12.1	10.9	9	8	5.6
V. albigularis	NHMUK	1992.43	M	63.2	68.4	36.6	28.6	37.2	66.8	73.6	43.6	36.3	36.9
V. albigularis	NHMUK	93.11.20.1	M	11.1	12.7	7.7	7.8	6.4	12.5	11.7	9.4	8.8	6.5
V. albigularis	SAMA	R15547	F	14.5	16.5	10	10.4	9	17.1	16.5	12.9	13	9
V. albigularis	SAMA	R66662	M	18.1	20.4	14.5	14.3	11.4	24	21.7	16.1	15.6	10.5
V. albigularis	USNM	163393	F	39.5	34.9	25.1	22.3	24.7	50.9	45	30.1	25.8	23.5
V. albigularis	ZFMK	22046	M	12.4	12.8	7.5	8.6	6.8	12.6	13.2	9	9.6	6.9
V. albigularis	ZFMK	46509	M	12.7	14.4	7.9	8.7	6.5	15.7	14.9	9.9	9.7	6.7
V. albigularis	ZFMK	60748	M	7.8	7.7	4.9	4.6	4.4	7.9	7.9	5.3	5.4	3.6
V. albigularis	ZFMK	60749	M	8.1	8	5.5	5	3.8	7.5	7.9	5.9	5.6	3.9
V. albigularis	ZFMK	77833	M	10.9	9.9	6.7	7.2	5.9	11.7	10	7.4	7.8	4.9
V. albigularis	ZFMK	77834	M	8.5	8.3	5.7	6.3	5	9.9	8	6.3	7.1	4.1
V. albigularis	ZFMK	88500	M	6	71.1	35.9	34.7	36.8	75.8	68.7	45	40	38.8
V. albigularis	ZFMK	Tag missing	M	14.9	16.6	9.1	9.8	9.3	18.5	16.6	12.4	11.3	7.5
V. auffenbergi	ZFMK	71707	M	16	16.2	9.7	11.3	6.7	21.6	19.9	13.2	16.7	7.6
V. auffenbergi	ZFMK	82824	M	13.4	13.8	8.4	10.5	6.8	19.1	17.6	12.7	15.1	6
V. auffenbergi	ZFMK	85955	M	22.4	22.6	14.2	16.9	10.4	29	24.2	19.4	22.7	11.5
V. auffenbergi	ZFMK	95557	M	7.1	6.3	4.5	6.4	2.8	8.6	8.1	6.2	8.5	3.2
V. auffenbergi	ZFMK	96701	F	18.4	18.1	11.1	15.8	8.2	25.2	20.3	14.6	19.6	9.3
V. baritji	AMS	R.51912	M	20	22.9	13.1	13.7	12.2	25.3	27.5	18.2	21.5	14.6
V. baritji	AMS	R.88844	M	21.6	24.6	14.2	13.8	12.3	31.6	30.8	18.8	20.2	14.5
V. baritji	ANWC	R01142	F	16.3	16.1	9.9	12.6	9.3	24.8	25.9	12.3	20.8	10.5
V. baritji	NTM	R03107	F	15.9	16.8	8.5	10.2	8.2	20.5	20	13.6	14.2	9.2
V. baritji	NTM	R06531	M	10.6	10.7	7.5	7.2	4.9	14.7	13.3	9.3	10.2	5
V. baritji	NTM	R08346	F	13.3	13.7	9.8	9.8	6.9	17.5	17.3	12.2	14.5	7.6
V. baritji	NTM	R08347	F	16.9	18	10.6	11.3	8.3	21.9	21.4	14.8	15.2	9.3
V. baritji	NTM	R08348	M	12	14.1	8.5	8.6	7	18.1	17.6	12.4	13.6	8
V. baritji	NTM	R08364	M	13.9	15.6	10.6	10.4	8.1	20.6	19.4	13.6	14.7	8.4
V. baritji	NTM	R08931	M	15.6	15.9	10	11	7.6	21.1	20.2	15.8	15	8.1
V. baritji	NTM	R13934	F	14.7	16.9	10.2	10.9	9.1	20.4	19.9	12.9	14.3	9.5
V. baritji	NTM	R16201	M	27.3	23.1	13.2	13.5	12.5	31.5	29.1	19.6	18.9	14.4
V. baritji	NTM	R16202	F	14.8	21.1	11.1	11.7	10.6	28.4	24.6	11.8	17.5	13.1
V. baritji	NTM	R16902	M	9.2	9.3	7	7.4	4.8	11.3	12.1	8.3	9.9	5.9
V. baritji	NTM	R20573	M	17.8	20.7	11.1	13	10.6	26.6	24.3	17.9	18.7	12.5
V. baritji	NTM	R21832	M	8.4	8.8	6.5	6.7	3.9	11.4	10.9	7.9	8.8	5
V. baritji	NTM	R26272	M	19.6	22.1	12.2	11.8	10.5	25.7	25.4	18	19.7	13
V. baritji	NTM	R27414	M	8	8	6.8	6.9	4.3	10	10.1	7.4	8.3	4.8
V. baritji	NTM	R36090	M	20.1	21.4	12.3	13.9	11.8	27.6	26.3	17.1	17.9	12
V. baritji	NTM	R37308	M	11.7	12.1	8.4	9.5	6.2	16.5	14.7	10.6	12.5	6.1
V. baritji	QM	J84456	M	16.7	19.4	10.6	10.8	9.5	24.3	23	15.2	14.1	11
V. beccarii	NHMUK	1905.11.29.4	M	40.8	39.6	19	27.3	11.8	44	36.7	25.1	34.4	12.7
V. beccarii	NHMUK	1910.4.26.25-26 (1)	F	32.6	34.7	16.3	25.6	11.3	42.7	33.5	23.5	31	11.5
V. beccarii	NHMUK	1910.4.26.25-26 (2)	M	32.3	33.8	16.3	23.9	10.2	34.6	31.8	22.4	28	11.3
V. beccarii	ZFMK	46097	M	37.4	37.3	19.4	26.7	8.4	38.4	33.8	22.8	32.1	10.8
V. beccarii	ZFMK	46098	F	37.5	34.8	19.6	25.5	10	38.5	34.5	23.4	31.9	11.8
V. beccarii	ZFMK	46099	F	35.3	36.5	16.8	23.4	9.6	37	32.7	22.1	30.1	11.5
V. beccarii	ZFMK	46100	F	31.7	32.9	16.5	21.1	8.9	34.6	29.5	21.6	26.7	10.1
V. beccarii	ZFMK	47541	M	40.6	38.3	19.5	27.6	11.4	41.5	36.3	22	34.4	11.8
V. beccarii	ZFMK	47542	M	38	36.5	19.5	23	10.5	38.2	33.7	23.7	28.9	11.7
V. beccarii	ZFMK	47543	F	34.6	33.6	18.1	24.2	9.1	36.9	33.1	21.9	31.1	10.7
V. beccarii	ZFMK	47544	M	32.8	31.2	16.6	23.4	8.4	35.7	30.5	19.3	29.4	9.6
V. beccarii	ZFMK	56402	M	24.5	22.2	13.5	17.1	7.3	24.7	21.7	15.4	19.9	8
V. beccarii	ZFMK	61125	F	35.4	33.5	16.8	23.5	9.6	37.8	32	22.7	29.3	10.5
V. beccarii	ZFMK	61126	F	35.4	34.4	17.4	23.9	9.7	38.9	32.7	22.5	30.5	9.9
V. beccarii	ZFMK	61127	F	31.6	32	14.7	22	7.1	32.5	29.7	20	27.8	9.3
V. beccarii	ZFMK	61128	F	36	33.8	18.2	25	9.3	37.4	33.1	22	31.6	9.4
V. beccarii	ZFMK	62609	M	35.8	34	17.7	24.3	10.1	36.7	31.5	21.7	31.6	11.1
V. beccarii	ZFMK	64704	F	39.7	38.4	18.7	27.4	9.4	42.2	36.3	24.1	33.8	11.9
V. beccarii	ZFMK	64705	M	27.5	27	13.5	18.2	7.7	27.6	24.9	18.1	24.7	8.4
V. beccarii	ZFMK	70596	M	34.7	36.7	19.4	27.4	8.9	41.6	35.4	24	33.7	11.2
V. beccarii	ZFMK	70597	F	34.1	33	17.8	23.6	8.6	37.6	31.3	20.8	29.8	10.6
V. beccarii	ZFMK	72868	F	34.4	33.3	17.9	23.9	9.1	38.9	32.3	21.6	29.9	12.6
V. beccarii	ZFMK	73282	M	10.1	10.1	5.7	8.2	4.3	11.7	9.8	7.1	9.3	4.2
V. beccarii	ZFMK	76310	M	22.5	21.1	12.7	15.8	6.1	23.5	21.4	14	19.6	7
V. beccarii	ZFMK	76311	M	22.6	23.5	14.7	19	7.8	27.5	23.4	17.2	23.4	7.8
V. bengalensis	AMS	R.4944	M	17.2	18.8	11.1	13	8.5	24.2	22.1	17	17.5	8.8
V. bengalensis	MNHN	0.1022	M	21.3	19.7	13.3	15.5	10.8	29.1	26.9	21.3	19.3	12.2
V. bengalensis	MNHN	0.2179	M	54.8	57.3	34.5	26.9	28.2	66.4	68.6	45.6	40.1	29.2
V. bengalensis	MNHN	0.2198	M	11.6	11	7	7.8	5	13.7	13.4	10.5	10.6	5.7
V. bengalensis	MNHN	0.22	M	13.6	14.5	9.5	9.2	6.8	19.1	17.8	13.2	13	6.9
V. bengalensis	MNHN	0.6021	M	17.3	18.7	10.8	10.6	9.8	22.5	23.6	16.4	15.6	10.6
V. bengalensis	MNHN	0.6528	F	31.7	33.1	19.8	19.4	15.8	42.7	40.5	27.7	26	15.4
V. bengalensis	MNHN	0.8256	M	15.7	16.3	11.1	10.7	7.5	21.4	20.2	14.5	14	7.6
V. bengalensis	MNHN	1962.75	M	15.2	16.5	10.5	10.6	8.5	21.4	19.7	13.8	13.6	8.2
V. bengalensis	MNHN	7.265	M	35.6	37.3	23.7	22.3	17.1	42.9	45.5	28.4	28.1	18.5
V. bengalensis	MNHN	93.34	F	23.7	24.7	13.8	14.7	11.1	31.4	30.6	20.8	18.2	12.6
V. bengalensis	MNHN	Tag missing	F	28	29.6	18.5	17.2	14.2	35.6	36.3	25.1	23.8	13.3
V. bengalensis	NHMUK	1883.11.26.103-104 (2)	M	9.2	10.1	6.4	6.8	5.2	11.9	11.6	7.7	8.4	5.1
V. bengalensis	NHMUK	1883.11.26.103-104 (1)	M	39.2	36.9	22.5	23	22.9	46.9	52	36.3	31.5	20.3
V. bengalensis	NHMUK	1910.3.16.5	M	18.5	21	12.6	11.8	9.9	24.8	26.8	18.8	18.9	10.8
V. bengalensis	NHMUK	1947.3.2.36	M	9.5	10.5	6.7	6.9	4.8	12.4	11.9	8.7	9.4	4.7
V. bengalensis	NHMUK	1961.17.14	M	17.6	20.1	13.3	12.2	10.3	26.2	23.1	18.5	16.3	11.3
V. bengalensis	NHMUK	1974.74	M	14.4	15.1	10.4	10.6	7.9	19.6	18.1	14	14.6	8.1
V. bengalensis	NHMUK	19908.6.23.1	M	7.1	7.9	5.5	6.9	4.1	8.1	7.8	7	8.9	4.8
V. bengalensis	NHMUK	55.12.26.313	M	15.1	14.8	9.5	9.7	6.9	18.2	18.7	12.8	13.1	6.6
V. bengalensis	NHMUK	60.3.19.1024	M	8.6	10.5	6.8	8	5.1	13.3	12.1	8.5	10.4	5.2
V. bengalensis	NHMUK	60.3.19.1054 (2)	M	8.8	10.7	6.5	6.6	3.8	10.7	11.8	8.7	8	4.1
V. bengalensis	NHMUK	60.3.19.1054 (1)	M	9.7	8.4	6.9	6.7	4	9	11.2	8	8.2	4.1
V. bengalensis	NHMUK	60.3.19.986	F	24.8	27.8	18.2	15.8	14.4	32.8	33.7	23.4	20.8	14.4
V. bengalensis	NHMUK	61.12.30.89	M	9.5	10.9	7.2	7.4	5	12	10.8	9.8	9.5	4.7
V. bengalensis	NHMUK	61.12.30.93	M	15.3	18.5	10.3	12.6	8.3	21.9	21	15.5	17.1	9.1
V. bengalensis	NHMUK	66.1.24.1	M	9.5	10.3	6.4	5.9	4.7	12.8	12.3	8.4	10	5.1
V. bengalensis	NHMUK	70.3.19.984	M	31.6	39.7	24.6	25.3	23	55.5	51.8	37.6	32.6	24
V. bengalensis	NHMUK	74.4.29.959	F	29.2	33.7	18.9	18	16.4	37.2	37.3	26.4	24	18.1
V. bengalensis	NHMUK	80.11.10.1	M	21.6	24.9	15.1	14.8	11.4	30.4	31.8	21.7	22.6	13.7
V. bengalensis	NHMUK	80.11.10.2.5 (1)	M	18.6	20.2	12.4	12.3	9.8	25.7	24.2	17.3	15.7	10.3
V. bengalensis	NHMUK	80.11.10.2.5 (2)	M	8.8	9.7	6.3	6.3	4.5	9.9	10.6	7.3	8.6	4.6
V. bengalensis	NHMUK	83.8.2.27	M	42.2	46.1	26.8	25.8	22.9	55.4	53.1	35.9	31.9	23.6
V. bengalensis	NHMUK	93.11.17.12	M	16.9	10.9	11	9	9.6	23.4	20.9	15.4	16	9
V. bengalensis	USNM	122196	M	52.3	50.1	30.6	31.7	28.6	63.5	57	37.9	42.1	30.2
V. bengalensis	ZFMK	62435	M	52.4	56.2	30.7	25.8	26.8	62.1	61.2	39.7	33.7	29.3
V. boehmei	ZFMK	67837	M	34.9	35.1	18.4	23.6	10.5	42.3	34.2	22.4	32.3	12.4
V. boehmei	ZFMK	82827	F	33.5	34	14.9	21.3	10.4	41.7	33	20.7	28	12.1
V. boehmei	ZFMK	82828	M	37.9	38.4	17.4	23.8	10.7	45.7	37.4	24.1	33.3	11.7
V. boehmei	ZFMK	82829	F	34.5	34.3	15.7	25.2	10.2	40.9	32.1	21.3	30.5	12.1
V. boehmei	ZFMK	82830	F	30.3	29.7	14.1	22.7	8.6	36.4	29.9	19.3	27.8	8.8
V. boehmei	ZFMK	82831	M	25.9	27	14	19.4	7	30.6	27.2	17.6	25.3	8.8
V. boehmei	ZFMK	82836	F	32.2	34.3	17.1	21	9.8	39.9	31.7	20.5	28.9	11
V. boehmei	ZFMK	84000	M	34.4	36.5	15.6	27	13.1	40.4	35.7	23.3	35.5	14.7
V. boehmei	ZFMK	84215	M	36.2	37	19.7	25.7	11.9	40.9	34.3	21.4	34.1	12.3
V. boehmei	ZFMK	84220	F	32.6	34.3	14.2	23.1	9.4	34.4	32.7	20.3	28.1	10.9
V. boehmei	ZFMK	84221	M	39.7	37.6	19	25	12.3	43.6	36.7	24.7	33.3	13
V. boehmei	ZFMK	84228	M	33.8	33.1	16.6	23.1	10.1	37.3	32.7	21.6	28.9	11.2
V. boehmei	ZFMK	84232	F	31.5	31.2	14.2	21.8	8.7	34.3	31.2	21.1	27.4	9.7
V. boehmei	ZFMK	87399	M	12.2	11.1	6	8.2	3.3	12.3	11.1	7.6	9.7	3.7
V. boehmei	ZFMK	87400	M	12.8	11.3	6.2	7.9	3.4	13.4	11.1	7.6	9.3	3.7
V. boehmei	ZFMK	91921	M	33	35.6	19.4	24.9	14.1	42.2	33.7	24.7	34.7	14.6
V. boehmei	ZFMK	91922	F	32.2	32.9	14.4	21.1	10.5	37.7	32.7	21.1	28.8	10.8
V. boehmei	ZFMK	91923	F	28.2	29.5	15.7	19.9	9.7	34.1	29.9	18.6	28.1	10.4
V. boehmei	ZFMK	91924	M	35	35.8	16	25.3	10.6	42.3	34.3	22.4	32.9	12.2
V. bogerti	BPBM	16053	M	18.4	16.6	10	12.8	6.7	19.2	18	12	16.4	6
V. bogerti	NHMUK	76.7.62	M	37.8	38.3	21.6	26.7	15.2	43.6	39	31.5	35.6	15.1
V. bogerti	NHMUK	95.4.26.14.16	M	10.2	9.5	5.8	9.4	4.1	10.3	9.9	7.9	10	4.2
V. bogerti	NHMUK	95.4.26.14.16	M	10.9	11.3	6.4	10.2	4.5	13.4	11.7	8.7	12.1	4.5
V. bogerti	NHMUK	95.4.26.14.16	M	11	11.1	6.6	9.9	4.7	12.2	11.3	7.6	12.5	4.2
V. bogerti	NHMUK	96.7.8.1	M	13.6	14.5	7.8	11.4	4.9	16.9	14.8	10	15	6
V. brevicauda	AMS	R.134751	M	5	4.8	3.4	4.7	3	5.3	5.2	4	3.7	2.1
V. brevicauda	AMS	R.49090	M	3.6	3.5	2.7	3.2	2.6	3.9	3.6	3.2	3.2	2
V. brevicauda	ANWC	R03056	M	5.1	5.2	2.6	3.2	2	4	5.3	2.9	3	2
V. brevicauda	QM	J45037	M	6.4	7.8	4.2	4.6	4.3	8.1	8.1	4.8	4.6	3.7
V. brevicauda	QM	J73991	M	3.4	3.9	2.9	2.7	2.1	2.6	4.3	2.6	2.5	1.9
V. brevicauda	QM	J73992	M	6.8	7.9	4.6	5.3	4.6	8	9.1	6.3	4.8	3.6
V. brevicauda	QM	J81798	M	6.3	6.2	4.2	3.7	3.3	6.9	7.3	5.1	4.2	2.4
V. brevicauda	QM	J81799	M	4	3.9	3.1	3.5	2.1	4	4.3	3.4	3.8	1.5
V. brevicauda	QM	J81800	M	4.3	3.7	3.6	3.1	2.1	4	4.3	3.6	3	2
V. brevicauda	SAMA	R36239	M	7.5	6.9	4.6	5.5	4.6	8.1	8.4	4.5	4.6	3.9
V. brevicauda	SAMA	R48810	M	5.9	6.3	4.1	4.7	4.3	6.9	7.4	4.6	4.8	3.5
V. brevicauda	SAMA	R48822	M	5.8	7.1	4.3	4	4.4	6.9	7.4	5.2	4.3	3.7
V. brevicauda	SAMA	R61897	M	6.2	6.5	3.6	4.5	4.5	7.4	7.6	4.9	4.7	3.7
V. brevicauda	SAMA	R62299	M	6	6.8	4.1	4.6	4.1	7.3	7.7	5.3	5.2	3.6
V. brevicauda	SAMA	R62300	M	7	7.6	4	4.6	4.8	8.1	8.7	5.5	4.2	3.9
V. brevicauda	SAMA	R62377	M	6.3	7.6	4.2	4.8	4.2	7.9	7.6	5.4	4.7	3.6
V. brevicauda	WAM	R134626	M	8.6	9.5	5.5	5.7	5.5	9.8	10.4	5.8	5.6	4.6
V. brevicauda	WAM	R137343	M	6.3	6.5	3.7	3.4	2.8	5.2	5	4	4	2.5
V. brevicauda	WAM	R13837	M	7.4	8	4.7	5.2	4.7	9.8	7.7	5.2	4.5	4.3
V. brevicauda	WAM	R14915	M	5	4.7	3.2	3.6	2.9	5.5	5.4	3.4	4.3	2.6
V. brevicauda	WAM	R170533	M	8.9	8.8	5.5	5.3	4.7	9.9	9.4	6.6	5.8	5
V. brevicauda	WAM	R41058	M	3.6	3.6	2.1	2.4	2.1	3.4	3.4	2.6	2.8	1.6
V. brevicauda	WAM	R46168	M	7	7.3	4.3	4.5	4.2	8.9	8.2	5.3	5.6	3.7
V. brevicauda	WAM	R54347	M	4.6	4.5	2.6	3.6	2.6	3.8	4.1	3.3	3.6	2.2
V. brevicauda	WAM	R60874	M	8.1	7.5	4.1	4.9	4	8.3	8.3	5.4	5.1	4.1
V. brevicauda	WAM	R62864	M	4	3.5	2.6	3.3	2.4	4	3.8	2.8	3.1	1.8
V. brevicauda	WAM	R66326	M	7.8	8.4	5.4	5.4	4.7	9.4	9	6.3	6	4.2
V. brevicauda	WAM	R69778	M	4.4	3.9	2.5	2.6	2.4	3.8	4.1	2.9	3.3	1.8
V. brevicauda	WAM	R81191	M	8.4	8.8	5.7	4.8	5.6	10.3	10.4	6.2	5.8	5.1
V. brevicauda	WAM	R90600	M	7.2	8.3	5.5	5.8	4.5	8	7.1	6	5.9	3.8
V. brevicauda	WAM	R99199	M	8.7	8.5	5.1	4.9	4.8	8.7	8.3	6.5	5.5	4.2
V. bushi	WAM	R108999	M	9.6	12.2	6.3	8	4.9	13.1	11.8	9.1	10	5.5
V. bushi	WAM	R110888	F	10.8	11	6.2	8.8	4.1	12.6	12.4	8.8	11.5	4.7
V. bushi	WAM	R125105	M	7.5	7.9	4.8	6	3.4	9.7	9.1	6.4	7.9	3.1
V. bushi	WAM	R125520	M	10.2	9.7	6.2	7.4	4.3	11.7	11	7.9	9.8	4.5
V. bushi	WAM	R125521	M	9.4	9.6	6.1	7	3.6	11.7	10.9	7.9	8.3	4.1
V. bushi	WAM	R127789	M	10.5	10.7	6.4	8.2	4.2	13.7	12.6	9	11.1	4.9
V. bushi	WAM	R129632	M	12.6	11.7	7.2	8.5	5.3	15.1	12.7	9.3	10.7	5.5
V. bushi	WAM	R129912	M	9.3	9.3	5	7	3.8	11.2	11.3	7.6	8.5	4.4
V. bushi	WAM	R131037	F	8.1	8.5	5.4	6.2	3.4	10.1	9.1	7.2	7.7	3.4
V. bushi	WAM	R131751	M	5.3	6.2	4	4.3	2.6	6.6	6.8	5.1	6.5	3.1
V. bushi	WAM	R135340	F	10.8	10.6	6.4	8	4.4	12.3	12.3	8.5	9.7	4.5
V. bushi	WAM	R135467	M	9.8	9.1	5.3	7.1	4.1	10.8	10.9	7.8	8.9	4.1
V. bushi	WAM	R138169	M	10.4	11.6	6.2	9.2	5.1	13.9	12.9	8.7	11.4	5.2
V. bushi	WAM	R138949	M	6.4	6.3	4.3	4.9	2.8	7.6	7.1	5.5	6.5	2.9
V. bushi	WAM	R145260	M	10.6	10.6	6.8	8.2	4.1	13.7	10.6	7.9	10.1	4.6
V. bushi	WAM	R145507	M	10.4	8.9	6.6	8.3	3.9	9.8	8.6	6.6	8	3.7
V. bushi	WAM	R156471	M	11.9	11.4	6.7	7.8	4.4	13.2	12.4	8.9	10.8	4.8
V. bushi	WAM	R156491	M	6.1	6.8	4.4	5	2.7	8	7.9	6.2	7.1	2.7
V. bushi	WAM	R156709	F	10.6	10.6	6.1	7.8	4.5	12.4	11.6	7.7	9.5	4.7
V. bushi	WAM	R156881	M	10.9	10.4	6.4	7.9	4.4	12.4	12.7	8.6	9.7	4.5
V. bushi	WAM	R157710	M	11	10.4	6.5	8.1	4.7	12.2	12.3	8.7	10.8	4.5
V. bushi	WAM	R164095	M	5.5	4.7	2.8	4.7	2.2	5.1	5.4	4	5.4	1.8
V. bushi	WAM	R164219	M	11	11.8	7.3	8.4	5.2	14.1	13.8	9.3	11.1	5.7
V. bushi	WAM	R164308	M	8.4	8.7	5	6.3	3.3	10.7	9.6	6.8	8.5	3.4
V. bushi	WAM	R164365	F	9.7	9.5	5.9	6.9	3.6	11.8	10.5	7.1	9.2	4.4
V. bushi	WAM	R165031	M	7.3	6.8	4.4	5	3	9.1	7.8	5.5	6.4	3
V. bushi	WAM	R165844	M	12.2	12.6	7.2	8.4	5.6	14.9	14.2	9.3	10.9	5.3
V. bushi	WAM	R170174	M	7.1	7.3	4.5	5.7	3	9.3	8	5.9	7.3	3.4
V. bushi	WAM	R170541	M	11.1	10.9	6.5	7.5	4.6	13.4	12.5	8.6	9.9	5.2
V. bushi	WAM	R170716	M	10.2	10.1	6.5	7.1	3.9	11.9	11.1	7.9	9.6	4.7
V. bushi	WAM	R174632	F	9.8	9.8	5.9	7.3	4	12.3	10.7	7.6	9.6	4.1
V. bushi	WAM	R20241	F	9.6	11.1	5.8	8.4	4.3	12.1	11.6	8.3	10.8	4.3
V. bushi	WAM	R4288	F	9.2	10.5	5.7	7.2	4.3	12.1	11.7	8.4	9.4	4.7
V. bushi	WAM	R54230	M	10.5	11.5	6.9	8.1	4.7	12.3	12.6	9	9.9	5.4
V. bushi	WAM	R56834	M	9.7	10.3	5.9	7.4	4.5	12.3	11.4	8.6	9.1	4.5
V. bushi	WAM	R62171	M	5.5	5.2	3	3.5	2.2	6.6	6.1	4.4	4.9	2.5
V. bushi	WAM	R73142	M	6.6	7.2	4.9	5.8	3.2	8.9	8.2	6.2	7.3	3.1
V. bushi	WAM	R73143	F	9.5	10.4	5.8	7.3	4.2	12.6	10.8	8.2	9.8	4.2
V. bushi	WAM	R75834	M	6.9	7	4.1	5.1	2.8	7.8	6.8	5.5	5.8	2.7
V. bushi	WAM	R76453	M	9.6	10.4	5.9	7.6	4.8	12.4	11	7.2	10.3	4.3
V. caudolineatus	ANWC	R02040	M	8.6	8.9	4.1	6.6	4.5	10.6	10.5	6.1	7.7	4.1
V. caudolineatus	ANWC	R02171	M	3.7	4.3	2.8	3.8	2.3	6	6	4	4.6	2.5
V. caudolineatus	ANWC	R02172	M	4	5.3	3	3.7	2.1	5.4	5	3.7	4.4	2.5
V. caudolineatus	ANWC	R02173	M	3.2	4.3	2.7	3.8	2.1	5.5	5.5	4	3.9	1.9
V. caudolineatus	ANWC	R02174	M	4.4	4.6	2.8	4	2.4	5.5	5.4	3.4	4.2	1.9
V. caudolineatus	ANWC	R02176	M	3.6	5.3	3.2	3.6	2.7	5.3	5.5	3.1	5.2	2.4
V. caudolineatus	ANWC	R02208	M	7.2	8.3	5	5.6	4.9	11.3	9.6	6.1	7.5	4.2
V. caudolineatus	ANWC	R02215	F	6.7	8.8	4.6	5.9	3.3	8.3	9.6	5	6.6	3.6
V. caudolineatus	SAMA	R22808	F	6.7	7.8	4.5	5.3	3.7	8.5	8.1	6.4	7	4
V. caudolineatus	SAMA	R22809	F	5.4	7.2	4.4	5.2	3.7	8.6	8.9	6.2	6.9	3.6
V. caudolineatus	SAMA	R29254	F	7.5	8.1	5.5	5.6	3.6	10.4	8.8	7.3	7.8	3.5
V. caudolineatus	SAMA	R29255	F	6.7	8.1	4.9	5.3	3.7	9.3	9.5	6.4	7.4	5.7
V. caudolineatus	SAMA	R29256	M	7.2	7.8	5	5	3.6	9.9	9	7.1	7.8	4.1
V. caudolineatus	SAMA	R29401	F	6.7	7.4	4.6	5.1	3.7	9.1	9.2	6.1	6.9	3.8
V. caudolineatus	SAMA	R31202	F	7.3	8.2	5.7	6.4	4.2	11.1	10.5	6.7	7.9	4
V. caudolineatus	SAMA	R31203	F	8.5	8.7	6.4	6.9	4.2	10.3	9.2	7.2	8.2	3.6
V. caudolineatus	SAMA	R3448	M	7.3	9.6	6.3	7.2	4.2	11.6	10.5	8	9.2	4.6
V. caudolineatus	SAMA	R42428	M	6.7	7.8	4.6	6.1	3.4	9.2	8.4	6.2	6.8	3.3
V. caudolineatus	SAMA	R59035	M	6.8	7.4	5.4	5.8	3.9	10	10.1	6.2	7	3.8
V. caudolineatus	SAMA	R59080	M	4.6	5.3	3.4	4	2.4	6.7	6.4	4.3	5.2	3.1
V. caudolineatus	SAMA	R6122	F	6.9	7.1	4.8	5.7	3.6	8.9	8.7	6.1	7.1	3.5
V. caudolineatus	SAMA	R6123.A	F	8.1	8.5	5	6.1	4.2	10.2	10.1	7.3	7.9	3.9
V. caudolineatus	SAMA	R6123.B	M	7.9	8.9	6.4	7.3	4.9	11.9	10.9	8	8.8	4.7
V. caudolineatus	SAMA	R6123.C	F	7.6	8.9	5	6.3	4	9.6	10.4	6.7	8	4.8
V. caudolineatus	SAMA	R61904	F	6.5	7.4	4.6	5.4	3	9.3	8.9	6.5	7.4	3.6
V. caudolineatus	WAM	R170302	M	10.9	10.3	6.5	6.3	5.1	13	11.9	8.2	9.4	5.2
V. caudolineatus	WAM	R175622	M	9.7	10.3	5.5	7.7	5.3	13.8	13.9	10.1	10.8	6.1
V. caudolineatus	WAM	R65886	M	8.7	9.4	7	7.9	4.5	12.4	11.9	7.7	8.8	4.3
V. caudolineatus	WAM	R69295	F	8.7	8.3	5	6.7	3.9	10.9	9.7	7.1	8.1	3.8
V. caudolineatus	WAM	R72749	F	8.6	9.5	5.2	6.7	4.3	11.1	11.3	7.6	8.7	4
V. caudolineatus	WAM	R74671	M	6	6.8	4.2	4.6	2.9	7.7	7.5	5.8	6.1	3.5
V. chlorostigma	ANWC	R00262	M	28.2	32.5	21.1	21.8	19.4	42.5	41.8	22.7	32.8	20.4
V. chlorostigma	ANWC	R00488	M	52.7	60.2	33.4	31.5	30.1	79.4	81.7	42.9	44.8	35.6
V. chlorostigma	BPBM	16054	F	34.4	33.9	23	22	16.3	45.3	37.3	28.4	31.9	17.8
V. chlorostigma	BPBM	20840	M	48.8	48.8	34.8	31.1	26.5	64.1	56.1	41.3	42.7	30.9
V. chlorostigma	BPBM	20841	M	39.3	41.1	23.8	24.4	17.3	49.1	43.8	35.2	36.5	23
V. chlorostigma	BPBM	22543	F	31.3	32	20.8	21.3	15.2	41.6	38.9	26.6	30.1	15.9
V. chlorostigma	MNHN	0.194	M	22.1	22.5	14	17.5	10.6	29.6	27.5	18.8	23.4	10.8
V. chlorostigma	QM	J138	M	10.8	11.6	7.6	9.4	5.2	14.2	13.3	10.3	13.6	5.6
V. chlorostigma	QM	J2119	M	10.4	10.3	7.3	8.5	5	14.8	12.4	10.2	11.9	5.7
V. chlorostigma	QM	J23919	M	39	42.2	24.6	28.5	20.7	48.8	48.1	36.1	36.5	23.4
V. chlorostigma	QM	J47277	M	38.6	45.6	29.9	26.8	21.2	57	44.6	38.5	40.9	28
V. chlorostigma	QM	J48672	M	13.2	16	7.6	12.7	6.8	19.6	17.8	14.3	16.4	7.6
V. chlorostigma	QM	J5184	M	8.5	10.3	6.1	7.9	4.2	11	10.5	8.5	10.7	4.2
V. chlorostigma	QM	J57410	M	10.8	11.5	8.3	10.1	5.4	15.6	14.1	11.4	11.6	5.9
V. chlorostigma	QM	J58782	M	21.5	24.3	14.3	20.2	11.5	31.7	27.8	21	24.6	12.4
V. chlorostigma	QM	J58783	M	11	11.8	7.5	10.2	5.2	14.3	14.3	9.8	12.3	6.3
V. chlorostigma	QM	J58824	M	43.7	44.2	23.8	26.6	21.9	50.9	51.4	37.2	36.2	25.2
V. chlorostigma	QM	J68576	M	6.4	6.3	4.1	5.6	2.4	7.8	7.6	6.1	7.2	2.6
V. chlorostigma	SAMA	R13581	M	28.5	30.9	18.9	23.2	15.6	45.4	42.4	30.1	34.1	18.4
V. chlorostigma	SAMA	R2223	M	10.3	11.3	6.3	9.3	5.1	15.5	13.2	10.3	12	5.4
V. chlorostigma	SAMA	R2351	M	11.7	12.1	8.3	9.7	5	15.4	14.7	9.8	13.4	5.2
V. chlorostigma	SAMA	R6371	M	26.2	28.3	17.4	19.6	11.8	34.5	33.2	22.4	27.3	13.7
V. chlorostigma	SAMA	R6378	M	35.4	43.1	21.9	26.2	15.9	53.8	49.5	33.1	38.2	20.3
V. chlorostigma	SAMA	R8331	M	32.2	37	21.7	23.7	17.1	48.7	45.3	27.3	32.5	16.9
V. chlorostigma	ZFMK	26341	M	53	60.1	33.4	34.2	27	52.8	61.5	47.9	46.4	28.9
V. chlorostigma	ZFMK	47847	F	35.1	36.7	21.9	20.5	16.3	42.8	40.7	28.9	32.9	19.5
V. cumingi	NHMUK	77.10.9.2	F	33.9	40.2	24.7	24.5	18.1	47.1	47.4	34.7	37.2	21.3
V. cumingi	NHMUK	77.10.9.4-5 (1)	M	13.1	15.2	9.4	11.9	7	20.5	17.6	13.4	15.9	7.3
V. cumingi	NHMUK	77.10.9.4-5 (2)	M	13	15.7	8.8	11.1	6.8	18.6	16.8	12.9	15.2	7.6
V. cumingi	NHMUK	77.12.13.5-6 (1)	M	30.2	34.3	20.6	22.3	14.9	41.9	38.9	27	27.7	17
V. cumingi	NHMUK	77.12.13.5-6 (2)	M	15.1	17.2	10.5	12.4	6.9	20.1	18.6	14.1	16.4	7.9
V. cumingi	NHMUK	79.4.16.1	F	32.5	39.9	24	23.8	19.3	44.5	42.9	33.6	33	19.8
V. cumingi	ZFMK	52923	M	32.9	36.3	20.4	20.4	13.4	41.3	39.3	27.9	29.2	16.3
V. cumingi	ZFMK	90999	F	32.2	35.4	23.2	22.1	18.3	47.1	39.7	31.7	30.7	19.4
V. cumingi	ZFMK	91000	M	28	32	21.5	19.5	13.1	39.6	36.6	25.8	27.3	15.1
V. cumingi	ZFMK	91580	M	21.1	22.4	14.4	14.7	10	29.2	25.8	19.5	20.8	11
V. cumingi	ZFMK	91581	M	19.7	23.2	17.3	15.4	11.7	30.2	27.4	20.7	22.3	11.6
V. cumingi	ZFMK	91582	M	15.5	16.6	9.9	12.1	6.8	19.8	18.8	13.9	17.2	7.3
V. cumingi	ZFMK	91583	M	15.7	15.3	9.1	10.4	6.9	17.6	17.6	13.2	14.9	7.4
V. cumingi	ZFMK	91584	M	13.8	15.7	10.9	11.1	6.6	18.3	17.6	13.7	15.3	6.7
V. doreanus	AMS	R.12557	M	12.8	13.9	8.8	10.9	5.7	16.8	14.8	11.6	14.1	6
V. doreanus	AMS	R.129210	M	15.6	14.7	9.8	10.6	6.4	19.1	17.9	12.7	14.8	6
V. doreanus	AMS	R.14764	F	40.6	43.1	22.6	25.9	17.3	50.9	47.6	33.1	34.9	20
V. doreanus	AMS	R.21184	M	42.9	51	29.2	28.4	18.2	60.3	59.1	41.5	36.9	20.4
V. doreanus	AMS	R.25686	F	35.4	41.9	25.1	27.5	17	48.8	50.5	34.8	37.7	20.7
V. doreanus	AMS	R.25687	M	11.3	13.7	7.8	9.7	5.5	15	14.6	10.7	13.3	5.7
V. doreanus	AMS	R.28680	M	20.1	20.4	12.1	14.5	8	24.7	25.7	17.2	18.7	9.2
V. doreanus	AMS	R.8296	M	13.9	14.7	9.1	10.8	5.3	18.3	16.9	12.6	14.3	6.6
V. doreanus	AMS	R.9359	M	20	20	12.6	14.2	7.7	25.3	23.5	17.2	18.2	9.6
V. doreanus	ANWC	R01049	M	10.5	10.7	7.7	9.6	4.7	12.9	12	9.1	12.1	5.2
V. doreanus	BPBM	19509	M	23.3	24.2	15.9	16.1	10.3	28.3	28.6	19.7	22	11.7
V. doreanus	BPBM	21464	M	55.3	81.4	41.9	45.1	40.6	76.5	86.7	62.8	56.1	46.6
V. doreanus	MNHN	0.8292	F	39.7	42.7	23.6	28.2	18.3	57.2	49.1	33.1	37.1	22.8
V. doreanus	MNHN	2003.07	F	36.4	46.2	24.5	26.9	19	54.8	52.8	36.4	31.9	20
V. doreanus	NHMUK	1913.10.31-109	M	16.9	16.7	10.4	11.8	8.4	21.5	20.2	14.5	17.4	8
V. doreanus	NHMUK	1986.12	M	58.1	69.7	37.2	36.9	33.9	82.4	77.4	50.4	49.4	37.2
V. doreanus	QM	J18103	M	48	60.9	33.2	33.1	29.3	70.5	33.6	47.9	41.7	33
V. doreanus	ZFMK	19219	M	52.2	59.5	35.6	30.3	24.1	64.1	66.1	45.9	41	25.8
V. doreanus	ZFMK	19220	F	32.3	34.6	22	22.4	13.7	41	39.8	29	30.1	15.2
V. doreanus	ZFMK	19221	F	31	32.1	18.9	20.4	12.4	37	37.4	26	28	13.8
V. doreanus	ZFMK	20326	F	33.6	36.3	21.9	21.9	13.9	44.1	43.3	29.9	31.4	15.8
V. doreanus	ZFMK	20327	F	28.4	30.1	19.5	19	11.3	36.6	34.8	24.7	26.3	12.1
V. doreanus	ZFMK	24668	M	45.7	47.5	27.1	28.4	19.4	57.3	54.8	38.5	37.9	25.1
V. doreanus	ZFMK	48420	F	35.1	39.8	23.2	24.5	16.1	48.8	45.5	33.6	32.9	17.8
V. doreanus	ZFMK	52922	M	24.5	26.7	16.5	17.7	10.7	31.8	30.1	21.1	24.4	11.1
V. doreanus	ZFMK	64700	M	20	21.3	10.7	14.7	8.6	27.4	24.3	17.8	19.1	9.5
V. doreanus	ZFMK	66296	F	39.4	43.8	26.3	17.2	18.1	50.3	52.3	34.4	34.1	19.1
V. doreanus	ZFMK	66358	M	26.5	28.2	18.2	19.4	12.4	35.3	32.4	24.7	27	13.5
V. doreanus	ZFMK	67177	F	21.5	33.7	18.2	21.6	13	40.8	38.3	26.1	30.3	15.6
V. doreanus	ZFMK	86633	M	28.8	31.5	18.7	18.7	11.9	37	32.5	23.9	27.3	13.8
V. douarrha	BPBM	12050	F	32.9	33.8	20.6	23.4	15.1	41.4	38.1	26.6	31.1	16.2
V. douarrha	MNHN	0.653	M	41.1	43	27.7	28.7	21.5	58.4	51.1	35.2	40.1	22.8
V. douarrha	MNHN	0.8248	M	12.1	11.6	6.2	9.3	5	14	13	9.8	12.3	5.7
V. douarrha	MNHN	1993.19	F	30.8	30.5	17.6	20.3	15.7	40	36.8	24.7	29.3	15.2
V. douarrha	MNHN	1999.82	M	14.1	14.9	8.7	11.3	6.3	17.8	16.4	11.8	15	6.4
V. douarrha	NHMUK	1969.29.07	F	33.6	34.6	22.6	23.6	16	45.9	46.5	30.4	33.3	16.7
V. dumerilii	AMS	R.97072	F	36.3	37.5	24.5	25.8	19.8	46.2	41.5	29.8	35.1	18.8
V. dumerilii	BPBM	6983	F	31.8	33.3	14.6	21.6	16.4	41.1	36.1	27.4	30.5	16.4
V. dumerilii	MNHN	85.524	F	24.8	27.3	18.1	17	14.6	32.4	28.6	22.4	24.3	13.6
V. dumerilii	MNHN	99.257	M	16.7	16.7	10.4	11.8	7.4	19.6	17.8	13.2	15	8.2
V. dumerilii	NHMUK	1928.2.18.3	M	8.2	8.7	5.8	7.9	5	10.6	9.8	7.5	9.8	4.4
V. dumerilii	NHMUK	1929.12.4.3	F	21.6	23.3	15.2	17.3	12.4	29.2	27.7	18.7	23.4	12.4
V. dumerilii	NHMUK	1975.22	M	8.3	9.5	5.7	7.5	4.6	10.7	9.3	7.5	10.5	5.6
V. dumerilii	NHMUK	48.2.11.6	F	23.2	27.6	14.6	19.4	11.9	32.5	27	19.4	24.9	12.2
V. dumerilii	NHMUK	63.12.4.8	F	23	22.9	15.8	17.9	12.1	31.3	24.4	19.6	23.2	12.8
V. dumerilii	NHMUK	79.9.17.1	F	32.4	35.2	23.9	25.2	18.5	42.5	37.4	28.2	33.1	17.1
V. dumerilii	NHMUK	89.2.7.15.17-1	M	9.1	7.7	5.3	6.8	4.4	8.5	8.3	7.1	9	4.3
V. dumerilii	NHMUK	89.2.7.15.17-2	M	7.2	7.2	5.5	7.7	4.5	8.3	8.1	6.6	9.3	3.8
V. dumerilii	NHMUK	89.2.7.15.17-3	M	7.2	8.1	5.9	7.3	3.9	9.3	8.3	6.9	8.4	3.4
V. dumerilii	NHMUK	92.10.7.4	M	30.5	31.5	19.3	22.8	16.4	37.1	34	23.7	29.7	16.7
V. dumerilii	NHMUK	93.5.30.7	M	40.7	45	25.5	29.7	20.7	52.4	44.4	33.7	39.6	20.4
V. dumerilii	NHMUK	95.7.2.8	M	9.1	9	6.1	7.3	4.9	9.1	10	8.2	9.5	4
V. dumerilii	NHMUK	96.2.17.5	M	9.1	9.9	6.8	8	4.9	12.3	10.3	8.1	11.4	4.7
V. dumerilii	SAMA	R15536	M	38.6	47.4	29.8	33.8	22.9	60.7	50.5	32.3	40.9	23.3
V. dumerilii	SAMA	R22463	M	42	47.2	27.2	29.9	24.7	52.5	53.8	32.7	39.1	22.9
V. dumerilii	USNM	51675	M	37.9	40.6	25.3	29	19.6	48.2	40.6	29.7	36.9	19.6
V. dumerilii	ZFMK	26350	M	16.3	16.9	11.4	12.6	9.1	20.9	18	14.2	17.4	9.3
V. dumerilii	ZFMK	41891	M	50.2	50.2	25.2	32.1	25.7	60.7	53.2	38.6	40.6	28
V. dumerilii	ZFMK	41892	M	45.4	44.8	22.3	26.2	22.4	53.7	50.1	34.4	37	21.8
V. dumerilii	ZFMK	41893	M	41.8	42	24.5	28.4	22	52.2	42.8	29.4	37.1	20.6
V. dumerilii	ZFMK	42519	M	17.8	17.2	10.7	11.9	8.2	20.8	18.6	13.6	17.3	8.3
V. dumerilii	ZFMK	62943	F	26.4	28.7	14	18.6	11.8	31.3	30.1	21	24.1	11.3
V. dumerilii	ZFMK	65798	F	31.2	32.1	17.6	21.1	14.6	37.2	34.3	23.4	27.7	13.9
V. dumerilii	ZFMK	65799	M	33	33	21.1	23.9	15.8	39.3	35.7	23	30.1	15.9
V. dumerilii	ZFMK	66301	F	23.9	23.4	12.3	15.9	10.9	27	24.3	18	21.1	10.3
V. dumerilii	ZFMK	66302	F	21	21.2	13.3	14.9	9.8	26.5	23.1	15.7	19.5	8.5
V. dumerilii	ZFMK	66303	F	22.7	24.5	13.4	17.9	11.7	27.9	26.3	18	22.7	11.8
V. dumerilii	ZFMK	71705	M	9.7	9.1	6.2	6.5	4.3	10.6	8.6	7.2	8.1	4
V. dumerilii	ZFMK	71706	M	8.2	7.7	4.6	7.1	4.2	9.6	8.1	7.1	9.1	4.3
V. dumerilii	ZFMK	72263	M	9.7	9.3	6.3	7.3	4	11	9.3	7.9	9.4	4
V. eremius	AMS	R.101499	F	12.9	12.9	7.8	7.4	4.8	18	18.1	11.2	10.4	5.5
V. eremius	AMS	R.105694	M	13.3	13.7	8.3	8.9	6.8	19.7	20.8	12.9	12.8	7.8
V. eremius	AMS	R.10854	M	9	11.2	6.5	7.6	4.1	17	17.9	11.2	12	6.2
V. eremius	AMS	R.10855	M	10.6	11.6	5.4	6	4.2	16.8	17.1	10.6	9.8	5.7
V. eremius	AMS	R.10856	F	11.6	12	8.1	7	5.2	16.8	18.1	11.4	10.7	5.1
V. eremius	AMS	R.110613	F	9.7	11	7.1	7	4.2	14.1	15.9	10.4	10.2	5.9
V. eremius	AMS	R.113137	M	12.1	13.3	7.1	7.1	5.1	18.2	19.2	10.4	10.8	5.9
V. eremius	AMS	R.11904	F	13.3	14.2	7.4	8.3	6.6	17.8	19.9	11.8	11.5	7
V. eremius	AMS	R.125075	F	11.6	10.8	6.6	7.3	4.6	16.6	16.6	10.6	10.6	5.4
V. eremius	AMS	R.125076	F	11.9	11.3	7.4	6.9	4.7	15.7	16.3	10.9	11.3	5.8
V. eremius	AMS	R.125077	F	11	10	6.3	6.7	4.8	16.1	16.6	10	9.9	5.8
V. eremius	AMS	R.125078	M	11.6	12.2	7	7.3	5.2	17.9	18.8	11.6	11.2	5.9
V. eremius	AMS	R.125079	F	12.1	11.8	5.7	7.5	4.7	16.5	17.3	11	9.8	5.9
V. eremius	AMS	R.125081	M	11.4	11.7	7.8	6.9	4.8	16.4	18.2	12	11.4	5.5
V. eremius	AMS	R.125082	M	10.6	11.1	7.2	7.1	4.7	15.7	16.6	10.8	9.4	5.4
V. eremius	AMS	R.125083	M	11.1	10.9	7.1	6.8	4.4	15.7	16.5	11.1	11.1	5.3
V. eremius	AMS	R.140522	M	10.3	10.5	6	7.3	4.9	14.6	15.3	10.3	11.3	5.5
V. eremius	AMS	R.147247	M	5.4	5.6	3.3	3.9	2.4	7	7.7	5.3	6	2.8
V. eremius	AMS	R.172388	M	5.9	5.3	3.6	3.4	2.1	7.1	7.1	4.8	5.4	2.1
V. eremius	AMS	R.172403	M	6.5	4.3	3.1	3.9	1.9	6.8	7.6	4.8	5.7	2.1
V. eremius	AMS	R.49709	M	13.8	13.5	7.7	7.9	5	18.4	19.8	10.7	11.2	6.8
V. eremius	AMS	R.7635	F	10	10.4	6.6	6.5	4.6	13.7	15.1	9.8	10	5.2
V. eremius	AMS	R.90866	M	10.5	10.5	6.2	7.4	5	16.5	18.3	11.4	12.8	6
V. eremius	AMS	R.90875	M	12.8	13.5	7.4	7.2	5.7	18.3	19.1	11.9	11.1	7
V. eremius	AMS	R111316	M	8.1	9.3	6.3	6	4	12.3	12.4	8.3	8.9	4.5
V. eremius	AMS	R125080	M	11	10.3	6	5.9	4.2	13.9	15.7	10.4	9.2	5.4
V. eremius	ANWC	R02203	M	12.1	11.4	5.8	7.2	4.8	17.7	14.5	9.3	11.3	5.3
V. eremius	SAMA	R63824	M	10.8	12.1	8.2	8.7	5.6	16.3	18.3	11.6	11.3	6.6
V. eremius	SAMA	R65699	F	8.4	9.3	6	5.7	4.5	13.2	13.6	10.3	10.1	5.2
V. eremius	SAMA	R70317	F	10.6	11.5	7.2	6.7	5	16.7	16.4	10	10.6	5.9
V. eremius	SAMA	R70735	M	9.6	9.2	6.5	6.6	4.2	12.7	12.8	9.3	8.5	4.8
V. eremius	SAMA	R70747	M	9	9.6	6.2	6	3.9	13.5	14.1	9.1	9.8	4.9
V. eremius	SAMA	R70786	M	7.1	7.4	5	4.6	3.2	9.8	10.9	7.5	7.3	3.6
V. eremius	SAMA	R70804	F	10.7	9.6	6.6	7.1	4.3	12.8	14.1	10.3	10	5.6
V. eremius	WAM	R104100	M	6.2	6.2	3.8	4.8	2.5	7.4	7.4	5.2	6.3	3.1
V. eremius	WAM	R145623	M	6.8	6.4	4.3	4.6	2.4	7.8	8.7	5.9	7.2	3.3
V. eremius	WAM	R145632	M	6.5	5.6	3.7	3.7	2.3	6.7	7.7	5	6	2.8
V. eremius	WAM	R69289	M	15.9	16.3	9.3	9	5.8	19.9	21.9	14	13.2	7.5
V. eremius	WAM	R69323	M	15.7	15.7	9.2	8.4	7.1	21.1	22.2	13	14.1	9
V. eremius	WAM	R88607	F	13.7	14.3	7.8	8.9	6.1	18.9	18.4	13.1	11.6	7.7
V. eremius	WAM	R95007	M	7.1	7.3	4.4	4.4	3.1	9.1	10	7.2	7.5	3.1
V. exanthematicus	AMS	R.110630	F	30.9	32.9	18.8	17.1	18.5	36.7	34.7	22.5	18.5	15.5
V. exanthematicus	MNHN	0.6517	F	35.3	44.6	26.2	19	27.8	53.4	45	27.4	22.8	24
V. exanthematicus	MNHN	1962.46	M	35.1	36.1	20.2	17	20.5	38.9	36.5	27.6	17	16.4
V. exanthematicus	MNHN	1990.46	F	25.9	29.3	15.8	12.9	15.3	29.3	28.5	18.8	16	13.1
V. exanthematicus	MNHN	1990.46	F	29.8	31.2	14.6	13.2	16.4	30.4	30.8	20.5	14.2	13.9
V. exanthematicus	MNHN	1990.46	M	9.7	9.8	5.6	5	5.1	10.8	10.8	7.4	6.5	4.8
V. exanthematicus	MNHN	A.971	M	51.4	61.2	29.5	22.9	37.7	60.2	58.1	37.6	25.9	33.9
V. exanthematicus	NHMUK	1901.6.24.23	M	45.9	55.3	29	27.8	31.2	65.4	69.1	35.7	31.2	31
V. exanthematicus	NHMUK	1913.9.16.12	F	39	49.7	27	19.8	26.1	47.8	49.5	36.5	22.5	23.4
V. exanthematicus	NHMUK	1933.11.17.48	F	32.7	34.6	19.6	17.3	21.9	41.4	41.3	25.6	21.2	18.5
V. exanthematicus	NHMUK	1935.11.17.49-53 (1)	M	16.5	18.9	10.9	8.6	9.2	18.4	19.3	12.5	9.7	9.1
V. exanthematicus	NHMUK	1935.11.17.49-53 (2)	M	20.3	22.7	13.8	10.4	11.6	23.5	23.2	16.4	11.3	10.9
V. exanthematicus	NHMUK	1935.11.17.49-53 (3)	M	20.2	23.3	13.9	11	13.1	23.4	22.2	17	12.5	12.2
V. exanthematicus	NHMUK	1935.11.17.49-53 (4)	F	29.5	31.3	16.6	13.2	18.6	33.4	34.4	20.7	15.6	17.3
V. exanthematicus	NHMUK	1935.11.17.49-53 (5)	F	26.1	34	16.3	13.1	17.1	34.8	34.2	21.2	14.4	16.3
V. exanthematicus	NHMUK	1961.17.42	F	41.7	46.6	29.3	20.8	25.2	53.5	50.9	29.2	25.6	26.8
V. exanthematicus	NHMUK	1962.17	M	27.2	31	16.5	16.4	16	30.7	34.7	23	15.1	14.5
V. exanthematicus	NHMUK	2016.9	F	28.2	29.8	16	13.6	18.4	34.7	32.5	22.7	17.1	16.4
V. exanthematicus	NHMUK	69.11.4.1	M	38.8	44.4	22.7	20.3	27.3	36.3	49.4	30.8	22.3	25.7
V. exanthematicus	NHMUK	99.8.23.6-7 (1)	F	31.3	39.5	18.6	16.1	21.3	40.1	38.9	23.6	18.5	18.5
V. exanthematicus	NHMUK	99.8.23.6-7 (2)	M	19.2	19.3	12.8	9.3	10.3	17.2	18.9	14.3	9.9	8.5
V. exanthematicus	USNM	161744	M	45.9	44.2	28.7	20.3	25.4	46.3	51.6	32	24	23.9
V. exanthematicus	ZFMK	46056	M	9.2	10	6.4	5.1	4.6	10.4	9.5	6.7	5.7	4.5
V. exanthematicus	ZFMK	51245	M	8.9	9.6	5.8	5	5	9.9	9	7	6.1	4.3
V. exanthematicus	ZFMK	52358	M	46.9	52.9	27.8	21.2	28.3	43.9	51.1	30.5	26.3	24.3
V. exanthematicus	ZFMK	58311	M	8.4	8.7	5.3	5	4.1	10.4	8	5	5.6	3.2
V. exanthematicus	ZFMK	66295	M	48.9	50.8	30.3	26.3	32.3	67.1	60.9	37.3	26.7	33.5
V. exanthematicus	ZFMK	7704	M	7.8	9.2	5.2	5.8	4.5	9.4	8.8	6.6	6	3.8
V. finschi	AMS	R.129614	F	31.7	36.6	22.1	23.6	15.9	47.2	44.8	31	33.1	19.5
V. finschi	AMS	R.5618	M	20.7	22.7	13.7	14.2	9.3	27.7	26.6	19.6	20.6	11.1
V. finschi	MNHN	0.192	F	31.3	32.9	19.7	20.8	14.8	43.9	39.8	28.2	32	17.4
V. finschi	MNHN	1900.02	M	20.9	21.9	14.4	17.1	11	28.1	28.8	18.9	24.1	13.1
V. finschi	NHMUK	98.3.3.9.10 (1)	M	28.7	35.8	21.9	24.2	15	44.9	45.2	28	32.5	15.1
V. finschi	NHMUK	98.3.3.9.10 (2)	M	15	15.4	8.3	10.6	6.4	19	17.9	13	15.7	7.4
V. finschi	ZFMK	26343	M	25.2	24.7	15	16.4	10.3	30.8	34.2	20.7	23.4	12.5
V. finschi	ZFMK	26344	F	34.8	35	18.4	20.8	14.9	40.8	37.9	26.8	28.6	15.8
V. finschi	ZFMK	26347	M	15.9	16.3	10.5	11.3	7	20.6	19.2	14.3	17	8
V. finschi	ZFMK	26348	M	10.8	10.9	6.4	8.2	4.7	14.1	12	9.4	12.9	5.1
V. flavescens	MNHN	0.02181	F	32.7	32.4	19.8	14.2	16.6	40.1	38.5	25.3	16.5	17
V. flavescens	MNHN	0.6527	F	20.6	27.1	17.6	13.1	16.2	35.7	31.9	21.6	16.1	14.2
V. flavescens	MNHN	8239	M	21.4	25.1	11.9	11.8	11.8	28.1	27.9	19.4	14.2	12.7
V. flavescens	NHMUK	1907.2.14.1	M	8.2	8.4	5.7	5.3	4.5	8.4	8.2	6.6	4.7	4.4
V. flavescens	NHMUK	1934.10.9.1	M	39.1	40	22.3	16.5	23	41.1	42.1	28.5	20.2	22
V. flavescens	NHMUK	1961.17	M	17.4	22.7	13.4	11.3	12.3	26	26	18.1	12.8	12.3
V. flavescens	NHMUK	I.4e	M	7.3	8.6	5.3	4.6	4.4	9.3	9.1	6.8	6	4.5
V. flavescens	USNM	267002	F	35	33.7	19	12.5	18.5	35.9	40.5	21.7	15.8	16.5
V. flavescens	ZFMK	29044	M	33	38.3	23.8	15.8	19.6	40.4	42.7	27.6	18.1	18.1
V. flavescens	ZFMK	39087	M	24.8	26.4	15.6	11.3	13	29.4	28.7	17.7	13.9	12.5
V. flavescens	ZFMK	41571	M	7.7	8.4	4.8	4.6	4.1	9.4	8.7	5.9	5.6	4.1
V. flavescens	ZFMK	7535	F	26.2	27	16.5	12.4	14.7	33	30.9	21.1	15.6	14.1
V. giganteus	NTM	R00311	M	37.2	44	25.4	21.1	15.8	55.6	58	36.7	28.9	20.4
V. giganteus	NTM	R00400	M	35.1	45.4	28.4	22	16.1	55	53	37.6	30.4	19.9
V. giganteus	NTM	R00445	F	46.2	52.5	35.1	25.6	26.2	67.2	68.8	48.3	38.5	29.3
V. giganteus	NTM	R01207	M	56.3	65	38.6	28.7	23.6	75.2	74.4	52.9	42.4	27.2
V. giganteus	NTM	R01210	M	63.3	72.1	46.5	38.4	40.6	94.6	94	67.5	50.4	41.8
V. giganteus	NTM	R34355	M	62.9	82.3	47.1	37.9	32.8	95.6	100.3	68	47.8	40.6
V. giganteus	NTM	R34357	M	71.6	82.1	47.2	38.6	34.8	103.8	109.4	75.9	48.8	47.8
V. giganteus	NTM	R34359 (2268 on tag)	M	21.1	23.5	14.8	12.4	7.5	26	29.1	21.6	16.6	9.1
V. giganteus	QM	J48650	M	14.8	16	11.1	10.4	6.9	19.9	17.3	15	13.9	7.9
V. giganteus	QM	J48651	M	17.4	17.9	10.3	10.7	6.9	23.9	21.6	16.6	14.1	7.5
V. giganteus	QM	J48652	M	15	16.3	10.5	10.2	6.2	20.6	20.3	14.7	13.8	8.1
V. giganteus	QM	J48958	M	18.5	20.3	11.1	10.5	6.3	26.1	24.1	18	15.3	8.6
V. giganteus	QM	J49822	M	14.8	14.9	10.4	6.6	6.1	20.1	18.9	15.2	13.1	7.4
V. giganteus	QM	J49823	M	12.5	14.7	9.4	8.8	5.1	17.6	17.3	14.9	10	6.6
V. giganteus	QM	J49829	M	15.7	16.5	11.3	10.3	7	21.3	19.2	16.6	11.2	6.7
V. giganteus	QM	J51749	F	55.8	57.9	35.8	29.4	28.3	71.9	72.1	52.6	38.1	34.5
V. giganteus	QM	J58784	M	22.2	24.8	15.4	13.3	8.7	30.4	30.1	20.6	17.9	10.9
V. giganteus	QM	J82340	M	12.1	13.2	8.8	8	5.2	15.1	15.2	12.1	12.3	6.4
V. giganteus	SAMA	R14340	M	61.6	78.9	50	33.7	39.8	92.4	108.9	62.4	47.8	44.1
V. giganteus	SAMA	R20578	M	16.7	20	9.6	11	6.2	19.8	23.9	15.6	16.4	6.4
V. giganteus	SAMA	R20988	M	87.9	87.1	49.6	44.3	41.8	106	135.6	64.7	52.3	48.9
V. giganteus	SAMA	R31801	M	11.7	20.7	13.9	11.3	7.1	25.4	24.6	18.5	15.9	8.2
V. giganteus	SAMA	R40461	M	73.7	84.2	55.6	38.6	40.1	103.4	109.7	65.1	49	45.9
V. giganteus	WAM	R12367	M	46.3	49.2	30.2	23.8	21.3	58.8	57.9	42.5	34.7	24.4
V. giganteus	WAM	R48959	M	40.9	39.2	22.6	18.7	14.8	50.5	47.4	33.9	27.9	17.1
V. giganteus	WAM	R65660	M	37	39.6	24.7	18.7	16.6	50.7	48.4	36.2	29.5	19.5
V. gilleni	ANWC	R03219	M	8.3	8.4	5.5	6.4	3.7	10	10.3	6.7	7.6	3.9
V. gilleni	ANWC	R03970	F	8.3	9.2	4.5	6.7	4.1	11.3	11	5.4	7.5	4.2
V. gilleni	QM	J47131	M	7.8	8.9	5.5	6.5	4	10.7	10.4	6.8	7.7	3.9
V. gilleni	QM	J47132	M	6.9	7.1	4.8	4.8	3	7.9	7.9	5.7	6.3	2.9
V. gilleni	QM	J79193	M	5.2	5.9	3.7	4.9	2.8	5.8	6.3	4.7	5.6	2.6
V. gilleni	QM	J87634	M	5.4	6	3.4	4	2.7	6.9	5.9	5.3	5.8	2.6
V. gilleni	WAM	R100593	M	10.5	10.4	5.9	7.3	4.2	13.5	11.9	8.7	9.5	4.7
V. gilleni	WAM	R101434	M	12.3	12	7.7	9.4	6	15.8	13.1	10.1	11.9	6.1
V. gilleni	WAM	R102674	M	7.7	6.8	4.1	5.6	2.7	7.2	7.1	5.2	6.5	3.1
V. gilleni	WAM	R102728	M	9.8	10.1	5.4	7	4.3	11.9	11.2	8.3	9.8	4.5
V. gilleni	WAM	R108565	M	13.2	13.4	7.7	10	6.3	16.7	15.7	10.5	13.1	7
V. gilleni	WAM	R163365	M	11.4	10.4	6.3	8	4.6	13.4	12.2	8.6	9.9	5.4
V. gilleni	WAM	R163462	F	10.4	9.6	5.8	7	4.9	12.8	10.6	8.3	8.8	4.9
V. gilleni	WAM	R164293	M	7	7.3	5.2	5.2	3.1	8.6	8.5	6.5	7.2	3
V. gilleni	WAM	R165877	M	11	11.3	6.3	8.4	5	13.6	13.3	9	10.2	5.4
V. gilleni	WAM	R166236	M	11.5	11.3	7.2	8.6	5.3	14.8	13	9	11.1	5.7
V. gilleni	WAM	R166237	F	10	10.6	6.1	8.1	4.8	13.9	12.6	8.5	8.8	4.7
V. gilleni	WAM	R172248	M	10.6	10.2	6.4	8.1	5.5	14.4	13.8	9	10.5	5.7
V. gilleni	WAM	R177072	M	10	9.5	6.3	7.9	4.5	11.3	10.6	8.1	9.2	4.4
V. gilleni	WAM	R20608	M	11.6	11.4	7	7.3	5.3	14.8	12.7	8.6	9.8	5
V. gilleni	WAM	R40887	M	5.2	5.6	3.3	4.6	2.5	6.7	6.4	4.4	6.3	2.8
V. gilleni	WAM	R45262	M	12.9	13.1	8	8.9	6.3	17.6	14.8	11.5	12.9	6.1
V. gilleni	WAM	R47674	F	12	11.9	7	8.6	5.3	15	13.9	9.3	10.9	6.1
V. gilleni	WAM	R53789	F	11.1	11.3	6.3	8.2	5.6	14.9	12.6	8.6	10.4	5.5
V. gilleni	WAM	R63959	M	7.4	7.4	4.6	5.4	3	9	8.1	6.1	6.6	3
V. gilleni	WAM	R63960	M	5.9	5.9	3.9	4.9	2.4	7.8	6.5	4.6	6.5	2.3
V. gilleni	WAM	R67578	M	6.4	6	3.6	4.8	2.4	6.9	6.7	5.1	5.4	2.6
V. gilleni	WAM	R75792	F	11.4	11.2	6.3	8.7	4.5	13.6	12.4	8.8	11.3	4.8
V. gilleni	WAM	R75808	M	12.2	12.5	7.5	9	5.6	16	14.2	10.2	11.7	5.8
V. gilleni	WAM	R82606	M	13.6	13.8	8.4	10.3	6.9	17	16.5	11.8	13.9	7.2
V. gilleni	WAM	R82607	F	10.4	12.1	7.1	8.8	5	14.7	13.6	10	11.8	5.5
V. glauerti	AMS	R.59658	M	17.3	18.6	10.3	12.4	5.5	24.3	23.1	14.4	18.3	7
V. glauerti	NTM	R00972	F	17.7	19.3	10.8	15.5	7.7	21.7	21.3	15.2	19.9	8.1
V. glauerti	NTM	R08674	M	16.4	17.7	9.8	10.7	7.1	21.6	23.1	15.4	17.1	7.3
V. glauerti	NTM	R24867	M	18.1	19.3	10.5	13.2	8.1	25.4	25.1	13.8	18.5	9.3
V. glauerti	NTM	R28310	M	20	22.8	13.1	13.8	7.9	27.5	26.8	15.8	18.4	9.7
V. glauerti	NTM	R36789	M	15.7	15.8	8.4	9.6	4.7	19.3	18.9	12.8	14.1	6
V. glauerti	NTM	R36790	M	20.7	18.8	10	12.4	7.3	23.6	23.6	14.7	16.2	7.2
V. glauerti	NTM	R36791	M	19.1	17.4	9.4	11.1	6.1	22.8	22	14.3	14.6	7
V. glauerti	NTM	R36792	M	18.6	17.2	10.6	12.6	6.1	22	23	14.3	15.5	8.3
V. glauerti	NTM	R36793	M	18.9	19.7	11.6	12.8	7.7	24.8	24.2	13.5	16.8	8.7
V. glauerti	NTM	R36794	M	19.6	19.9	11	13.2	7.5	24.2	24.1	16.8	18.6	8.4
V. glauerti	NTM	R36795	M	23.8	23.4	13.8	16	7.9	27.2	30.8	19.1	20.5	11.4
V. glauerti	NTM	R36796	M	20.8	20.9	11.6	14.7	8.5	27.7	25.2	16.8	18.6	9.7
V. glauerti	NTM	R36797	M	23.5	24.2	14.5	14.8	10.2	32.1	31.8	19.2	20.1	10.9
V. glauerti	NTM	R36798	F	18.8	18.8	11.5	12.4	7.2	24.7	23.2	14.8	17.3	7.1
V. glauerti	NTM	R37617	M	17.2	19.2	12.4	12.8	7.8	24.3	24.4	15.2	16.5	8.5
V. glauerti	WAM	R103401	F	18.9	17.7	9.7	10.7	5.4	23.4	19.9	14	15.1	7.2
V. glauerti	WAM	R117770	F	22.7	22.5	12.6	14	8.5	32	27.7	15.7	20.9	11
V. glauerti	WAM	R133771	M	20.1	18.7	11.1	12.1	7.5	24.8	22.5	15.9	16.9	7.9
V. glauerti	WAM	R13790	M	21.5	24.5	12.9	15.1	8.9	31.5	28.1	19.6	22.7	11.6
V. glauerti	WAM	R141070	M	24.4	20.8	12.3	15.4	8.9	32	28.7	18.6	21.7	9.5
V. glauerti	WAM	R150366	M	24.5	19.7	11	12.7	7.9	27.6	24.5	16.3	19.7	8.6
V. glauerti	WAM	R158864	M	24.7	22.5	12.4	15.4	8.4	31.7	27.6	17.3	23	11.4
V. glauerti	WAM	R168232	M	16.5	17	10.1	12.4	6.2	23	21.1	13.8	16.4	7.9
V. glauerti	WAM	R168765	M	11.8	10.2	6.9	7.7	3.8	14.2	12.8	9.2	10.7	4.3
V. glauerti	WAM	R168852	F	19.5	19.8	10.4	12.5	7	26.1	22.9	16.2	18.1	8.7
V. glauerti	WAM	R172021	M	11.2	9.5	6.3	7.7	3.9	14.4	12.5	8.7	10.9	4.7
V. glauerti	WAM	R43044	M	9.6	8	4.7	6	2.9	10.7	9.8	6.9	8.2	3.3
V. glauerti	WAM	R44076	M	7.8	6.3	4.6	4.8	2.4	8.7	8.1	7.1	6.2	2.6
V. glauerti	WAM	R94839	M	21.5	19.6	11.9	14	6.9	27.3	24.7	16.4	19.9	9
V. glauerti	ZFMK	71708	M	10.7	9.2	6.6	8.1	3.8	14.1	12.5	8.8	10.1	4.1
V. glauerti	ZFMK	71709	M	7.1	6.5	3.8	4.7	2.3	9.2	7.4	5.3	6.9	2.6
V. glauerti	ZFMK	72874	M	14	10.3	7.2	10.2	4.7	17.4	16.2	11	14.8	6.1
V. glauerti	ZFMK	95451	M	14.7	13.2	6.8	9.1	4.6	18	16.2	11.6	13.2	5.8
V. glebopalma	ANWC	R00366	M	35.1	33	15	14.7	11	40.2	43.4	24.1	23.7	14.7
V. glebopalma	ANWC	R00545	M	25.9	25	13.3	12.7	9.2	33.1	37	19.4	22.5	11.5
V. glebopalma	ANWC	R00572	F	25.1	24.1	13.4	14.8	7.4	33	34.3	18.6	19.7	10.6
V. glebopalma	ANWC	R05983	M	11.4	10.6	4	6.4	3.5	13.6	13.9	7.7	8.9	4
V. glebopalma	NTM	R00306	M	10.2	10	5.7	6.2	3.9	12.9	11.9	7.8	9.4	4
V. glebopalma	NTM	R00307	M	9.6	9	6.4	6.3	3.7	12.1	12.4	8.7	10.2	4.1
V. glebopalma	NTM	R00357	M	10.4	9.8	7.2	7.1	3.8	13.3	12.5	9.7	10.4	4.2
V. glebopalma	NTM	R00785	M	8.8	8.6	6.2	6.5	3.1	11.7	11.7	8.4	8.8	3.9
V. glebopalma	NTM	R00896	M	30.9	31.7	19.2	15	12.4	46.3	42.8	30.3	24	14.7
V. glebopalma	NTM	R02252	M	34.8	35.2	21.2	15.5	14.3	50.5	48.2	30.2	26.2	17.7
V. glebopalma	NTM	R02411	M	33.5	28.6	16.9	16.1	9.8	43.6	41	28.4	24.9	13.5
V. glebopalma	NTM	R03779	M	9.7	9.4	5.2	6.4	3	11.4	11.6	7.8	9.9	3.5
V. glebopalma	NTM	R03780	M	9.5	8.2	5.4	6.1	4.4	12.7	11.1	7.4	8.7	4.5
V. glebopalma	NTM	R03781	M	9.1	8.7	5.7	5.9	3.8	11	10.9	8.8	8.4	4.3
V. glebopalma	NTM	R07083	M	11	10.9	7	7.3	4.3	15	12.4	10.4	9.5	4.9
V. glebopalma	NTM	R07533	M	31.2	30.1	18.6	17.4	11.5	45.4	39.3	27.4	21.6	15.2
V. glebopalma	NTM	R07550	M	37.2	31	19.3	14.3	12.8	42.4	40	27.2	22.3	13.6
V. glebopalma	NTM	R08673	M	32	32.8	19.6	15.1	12.1	44.5	43.9	27.5	21.9	14.4
V. glebopalma	NTM	R08681	M	15.8	14.2	8.6	8.9	5.3	19.5	18.5	11.9	11.5	5.7
V. glebopalma	NTM	R08741	F	26.2	26.3	15.2	14.4	10.6	36.4	35	22.4	21.1	11.7
V. glebopalma	NTM	R08942	M	30.6	27.7	17.4	15	10.4	40.3	37.1	23.3	23.1	13.7
V. glebopalma	NTM	R14212	M	15.6	14.7	9.1	8.2	5.4	21.2	20.2	13.7	13.1	7.4
V. glebopalma	NTM	R17941	M	36.2	31.2	17.1	16.8	9.9	44.1	41.1	27.3	24	14.7
V. glebopalma	NTM	R19116	M	30.1	30.5	18.6	16.5	12.6	42.9	41.5	27.5	23.3	13.9
V. glebopalma	NTM	R26434	M	10.3	10.7	6.2	7.2	4.3	12.2	12.8	8.6	9.2	4.2
V. glebopalma	NTM	R28021	M	36.3	36.7	21.8	16.7	14.3	48.4	46.2	29.5	28.1	17
V. glebopalma	NTM	R28022	F	30.8	26.4	18.2	13	10.7	35.6	33.8	22.8	22.8	12.4
V. glebopalma	NTM	R28102	M	27.6	26.6	15.2	13.7	10	36.1	34.7	21.7	20.2	10.8
V. glebopalma	NTM	R29095	M	29	24.4	15.8	13.6	10.2	38.2	33.2	25	24.1	12.6
V. glebopalma	NTM	R34375	F	25.3	23.8	12.9	12.6	8.5	34.5	34	22.1	18.2	10.3
V. glebopalma	NTM	R34377	M	27.5	27.8	16.9	13.6	12.1	39.1	37	20.2	20.3	13.3
V. glebopalma	NTM	R34378	F	29.4	28.7	15.8	12.7	10.8	38.8	37.1	25.1	20.6	13.1
V. glebopalma	NTM	R34379	M	23.2	21.7	12.6	11.3	6.7	30.2	28.9	19	18.9	9.6
V. glebopalma	NTM	R34380	M	29.4	31.6	16.1	15.3	10.8	41.8	43.3	25.4	23.4	11.2
V. glebopalma	NTM	R34381	M	24.8	24.2	13.2	11	8.4	34.9	33.9	20.6	17	10.6
V. glebopalma	NTM	R34383	M	34.5	34	21.1	14.7	13.5	51.2	46	31.3	25.5	18.7
V. glebopalma	NTM	R34420	M	33.4	28.6	19.9	16.1	12.1	38.7	37.6	28.5	25.2	16.4
V. glebopalma	SAMA	R15544	M	14.2	13.7	8.6	8.6	4.8	19.5	15.8	12.9	13.4	6.7
V. glebopalma	SAMA	R15546	M	28.9	25.8	16.5	17.3	13	46	42.6	26.7	25.9	15.5
V. gouldii	AMS	R.94629	M	33.8	38.1	22.9	19.4	22	40	42.8	34.1	27.9	20.9
V. gouldii	AMS	R.94661	M	32.7	36.8	20	20.8	19.9	45.7	47.9	31.6	28.6	19.7
V. gouldii	AMS	R.94672	M	27.7	29.9	17.1	16	15.4	40.9	42.5	29.3	24.8	17.2
V. gouldii	AMS	R.96718	M	30.5	34.5	19.7	19.6	17.8	40.5	41.3	32.2	27.1	19.1
V. gouldii	ANWC	R00259	M	16.4	24.5	12.2	13.9	12.2	32.2	33.7	19.2	20.2	13.6
V. gouldii	ANWC	R00298	M	18.7	22	15.6	12.7	10.6	26.2	29	19.9	17	11.5
V. gouldii	ANWC	R00544	M	21	22.8	16.9	17.1	12.2	29.5	32.6	19.6	21.5	14.1
V. gouldii	ANWC	R01444	M	17.4	21.6	10.1	12.6	10	27.9	27.9	16	16.9	10.3
V. gouldii	ANWC	R03070	M	17.7	16.2	9	12.2	8.3	20	20.8	12.5	14.6	8.5
V. gouldii	ANWC	R03412	M	31.9	38.4	25.3	24.1	23.8	48.5	52.9	33.4	31.9	25.8
V. gouldii	ANWC	R04623	M	9.9	11.8	6	7.8	5.3	13.1	15	10	9.9	5.2
V. gouldii	ANWC	R04672	M	8.6	10.2	7.2	7.1	4.7	13.9	13.6	9	8.5	5
V. gouldii	ANWC	R04745	M	8.6	11.1	5.7	7.5	4.7	12.7	13.8	10	10.4	4.3
V. gouldii	ANWC	R05286	M	22	29.9	13.8	19	14.6	39.4	41.5	19.5	24.1	14.9
V. gouldii	ANWC	R05316	M	29.5	33.6	20.7	19.6	16.8	41.2	45	30.5	30.6	21.8
V. gouldii	ANWC	R06167	M	12	12.6	7.2	9	6.2	17.9	17.5	8.7	11.6	5.9
V. gouldii	ANWC	R06190	M	11.8	14.5	6.6	10.2	6.8	17	19.6	11.3	14.4	7.8
V. gouldii	ANWC	R06191	M	14.1	11.2	7.4	10	6.7	15.2	19.5	11.6	12.9	7
V. gouldii	QM	J15696	M	52.2	65.6	39.1	30.3	38.5	85.2	75.5	48.9	45.3	40.7
V. gouldii	QM	J33146	M	40.3	39.8	23.8	21.7	19.5	53.6	55.8	33.1	27	22.3
V. gouldii	QM	J41579	M	14.7	16.8	10.4	9.8	7.3	19.9	23.9	16.1	13.7	7.7
V. gouldii	QM	J41857	M	17.3	19.2	12	11.5	9.7	24.8	26.6	18	16.2	9.9
V. gouldii	QM	J46768	F	31.4	39	23.5	22	20.4	49.9	55.6	36.7	30.9	22.4
V. gouldii	QM	J47135	M	14.2	14.8	10.1	8.9	7.7	17.5	20.5	13.8	12.1	6.2
V. gouldii	QM	J47137	M	9.2	9.9	6.1	6.7	5	11.2	12.5	9.1	8.6	4.9
V. gouldii	QM	J49849	M	11.5	12.8	9.2	8.8	6.9	17.6	17.6	3.1	11.5	6.8
V. gouldii	QM	J76098	M	61.6	63.8	42.1	29.9	32.6	81.6	80.9	54	43.6	32.4
V. gouldii	QM	J82180	M	13.3	13	7.7	7.7	6	17	17.6	12	10.5	6.4
V. gouldii	QM	J8374	M	6.5	5.3	4.6	4.5	3.3	7.5	8.6	6.6	6.6	3.6
V. gouldii	QM	J91905	M	38.8	44.2	27.2	22.3	24.5	56.9	58.2	37.1	29.6	19.5
V. griseus	AMS	R.107257	M	32.7	34.8	17.4	16.5	16.3	45.1	44	27.7	25	16.5
V. griseus	AMS	R.107258	F	25.3	29.1	16.3	16.9	14	34.5	35.3	24.6	22.1	14.5
V. griseus	AMS	R.115201	F	26.6	32.9	15.2	17.6	12.7	38.6	42.3	28.1	20.8	12.6
V. griseus	AMS	R.117860	F	39.2	44.1	26.9	24.4	23.6	48.2	54.5	35.9	29.7	20.9
V. griseus	AMS	R.4687	M	38.9	42.6	25	22.5	21.6	47	51.4	34.6	28	19.5
V. griseus	MNHN	0.6509	M	46.5	50.2	24.7	25.3	27.8	64	61.5	33.7	33.2	22.6
V. griseus	MNHN	1961.31	M	38.3	42.1	21.6	21.2	22.4	53.8	51.3	31.1	28.9	19.7
V. griseus	MNHN	1996.28	F	28	31	16.3	15.9	15.1	37	39.5	26.6	20.4	12.8
V. griseus	MNHN	50.205	M	33.3	36.2	18.9	19.4	17.5	42.9	44.8	28.9	23.6	16.6
V. griseus	MNHN	A.174	F	10.6	11.3	7	6.6	5.2	13.9	13.3	11.2	8.7	5.1
V. griseus	NHMUK	1.1.a	F	15.2	15.7	9.3	9.2	6.5	19.6	20.3	15.4	11.6	6.7
V. griseus	NHMUK	1096.7.25.1	F	14	15.3	8.7	9.4	6.8	17.3	19.3	13.2	12.1	7
V. griseus	NHMUK	1903.5.28.11	F	9.9	10.3	6.7	7	5.5	12.8	14.2	11.2	9	5.5
V. griseus	NHMUK	1912.11.9.55	F	14.6	16.4	8.7	9.3	7	21.6	20.2	15.1	12.8	7.4
V. griseus	NHMUK	1920.1.20.1108	F	9.9	11.7	7	8	5	14.6	15.1	11.2	10.4	5.7
V. griseus	NHMUK	1924.5.21.4	F	12.7	15.2	8.3	8.5	6	18.4	19.4	14.1	11.4	6.8
V. griseus	NHMUK	1951.1.1.99	F	13.2	15.6	9	9.5	6.3	20	18.4	12.4	13	6.9
V. griseus	NHMUK	1962.56	F	15.2	15.6	8.2	8.8	7.4	21	20.5	14.3	11.6	7.5
V. griseus	NHMUK	1969.21.14	M	36.6	42.9	19.6	20	21.6	51.2	50.1	33.2	23.8	17.9
V. griseus	NHMUK	1978.20.73	M	31.2	41.7	19	20.7	19.4	47.4	48.9	31.3	23.9	19.6
V. griseus	NHMUK	1982.13	F	11.6	12	6.6	7.9	5.5	13.4	14	10.1	9.7	6
V. griseus	NHMUK	1985.91	M	30.4	36.3	18.8	18.2	16.1	37.3	44.8	29.2	21.9	17.4
V. griseus	NHMUK	79.8.15.4	F	10.4	14	7.7	7.6	5.7	17.9	17.5	12.5	10.1	6
V. griseus	NHMUK	90.5.4.43	F	32.4	33.9	18	17.9	15.8	40.8	41.9	29.8	21.9	17.3
V. griseus	NHMUK	95.5.23.65-66 (1)	M	42	39	18.6	20.5	21.7	48	48.3	33.5	23.9	20
V. griseus	NHMUK	95.5.23.65-66 (2)	M	34.9	39.9	22	22.2	24.1	49.9	48.7	33.4	28.8	22.4
V. griseus	SAMA	R13811	F	25.1	27.5	12.7	18.6	14.3	33	35	24.7	19.7	13.4
V. griseus	SAMA	R15541	M	45.9	45.1	30.5	22.7	23.2	55.3	58.8	41.2	25.8	21.9
V. griseus	ZFMK	2778	M	42.3	44.9	23.2	20.2	22.4	54.3	52.4	33.6	26.3	21.5
V. griseus	ZFMK	2779	M	39	45	20.5	22.1	20.8	51.9	52.9	34.4	28.4	18
V. griseus	ZFMK	29885	F	48.2	53.7	30	25.5	26.3	64.6	56.1	38.2	34.3	24.1
V. griseus	ZFMK	70590	M	52	56.1	33	29.7	29	59.8	62.6	41.9	38.1	25.6
V. griseus	ZFMK	74279	M	42.9	50.8	27.8	22.8	27	54.8	51.5	37.1	26.4	25.1
V. hamersleyensis	AMS	R.177278	M	16.1	16.9	9	11.6	6	23.3	21.9	14.5	14.9	7.9
V. hamersleyensis	WAM	R125100	M	8	6.9	3.9	5.1	2.4	10.1	8.3	6.4	6.4	2.7
V. hamersleyensis	WAM	R125456	M	13.5	12.9	7.6	8.1	4.6	17.1	15.9	10.6	10.8	5.1
V. hamersleyensis	WAM	R125766	F	13.1	10.6	6.5	8.1	4.5	16.6	15.3	10.4	11.8	4.9
V. hamersleyensis	WAM	R129628	M	18.1	18.1	9.4	11	6.5	24.7	21.5	13.1	14.5	7.6
V. hamersleyensis	WAM	R140734	F	13.2	13	7.5	7.5	4.4	16.6	15.2	10.5	11.4	5
V. hamersleyensis	WAM	R145733	M	18.2	17.4	10.2	11.2	6.9	23.7	21.2	15.1	16	7.4
V. hamersleyensis	WAM	R14901	M	18.9	18.2	11.3	11.2	7	25.5	21.5	13.9	17.2	7.4
V. hamersleyensis	WAM	R164579	M	15.9	13.7	8.4	9	5	19.6	16.6	12.2	13	5.2
V. hamersleyensis	WAM	R174566	M	19.6	17.6	9.4	11.5	6.6	24.6	22.8	15	15.8	7.2
V. hamersleyensis	WAM	R69695	M	6.8	6.2	4.2	4.7	2.2	7.9	7.6	6	5.6	2.5
V. hamersleyensis	ZFMK	65120	M	20.3	18.4	11.5	11.2	6.3	24.8	21.7	15	15.5	7.4
V. indicus	MNHN	1962.11	F	23.1	26.7	18.4	20.9	13	36.8	37.5	25	29.1	15.9
V. indicus	WAM	R109448	M	31	32.7	19.8	22.5	15.9	42.7	38.7	25.7	29.6	16.1
V. indicus	WAM	R109474	F	29.6	30.6	17.7	19.2	12.8	37.3	35.2	25.3	28.2	16.1
V. indicus	WAM	R109475	F	32	34.2	18.3	20.3	16	44	39.2	30	30.1	17.6
V. indicus	WAM	R109476	F	32	32.4	19.9	23.8	15.7	39	37.7	27.4	31.1	17.4
V. indicus	WAM	R109481	F	29.6	31.1	19.4	21.5	13.6	39	36.4	26.3	29.2	15.5
V. indicus	ZFMK	70617	M	49.2	51.9	30	32	23.9	61.4	59.2	40	44	27.9
V. indicus	ZFMK	70618	M	38.1	41.9	23.5	26.7	16.1	53.7	38.8	32.4	35.7	18.2
V. indicus	ZFMK	70619	F	30.8	34.6	19.1	23	15.6	42.6	41	28.1	31.9	18.3
V. indicus	ZFMK	70651	M	10.1	10.5	6.9	7.5	4.8	13.7	11.6	9.5	11.3	5
V. jobiensis	AMS	R.115496	M	38.9	44.4	26.1	29.9	19.3	53.4	51.3	36.1	44.1	20.5
V. jobiensis	AMS	R.118957	M	34.4	38.9	20.6	24.2	16.3	45.9	45.4	31.4	34.5	17.3
V. jobiensis	AMS	R.122689	M	13.4	14.4	9.4	10.8	5.1	17.2	16.9	12.2	14.9	5.2
V. jobiensis	AMS	R.122850	M	17.8	20.4	11.5	13.9	7	24.2	23.3	16.7	19.8	7.4
V. jobiensis	AMS	R.124575	M	16.9	16.1	9.4	11.1	5.6	19.4	17.8	13.3	16	6.8
V. jobiensis	AMS	R.125265	M	12.3	12.3	6.8	8.2	4	14.9	13	10	12.3	5
V. jobiensis	AMS	R.125266	M	11.4	11.8	6.1	9	4.1	15.4	13.2	10	12.3	5.3
V. jobiensis	AMS	R.125267	M	9.6	9.4	4.8	7.9	3.8	11.2	10.5	7.8	10.4	3.5
V. jobiensis	AMS	R.20292	M	17.4	20.3	10.8	14.2	7.9	22.4	24.2	15.3	19.6	10.1
V. jobiensis	AMS	R.32	M	32.4	35.9	19.1	23.8	13.8	41.4	43.4	29.3	34.9	18.1
V. jobiensis	AMS	R.9573	M	11.7	12.9	6.3	9.5	4.4	15.5	15.4	10.4	12	5
V. jobiensis	BPBM	17250	M	30.1	34.5	20.4	22.3	14.8	41.4	41.3	27.7	33.4	17.4
V. jobiensis	BPBM	18694	F	35.2	37.6	21.3	26.4	15.4	49.4	45.8	30.6	36.9	19.8
V. jobiensis	BPBM	19510	M	12.7	12.2	7.5	9.2	5	14.6	14.3	10.8	13.4	5.1
V. jobiensis	BPBM	21462	M	48.6	55.1	31.9	32.2	20.4	65.5	58.4	44.8	46.2	26.4
V. jobiensis	BPBM	23157	M	51.9	54.8	29.8	30.4	21.6	67.6	56.9	40.5	46.6	26.8
V. jobiensis	BPBM	24093	F	34	35.4	17.7	23.1	13	44.6	43.2	27.9	32.3	13.4
V. jobiensis	BPBM	25548	M	42.4	40.9	20.9	25.4	16.7	58.6	48.1	31.9	37.7	19.1
V. jobiensis	BPBM	3470	M	30.8	32.3	17.6	18.6	11.6	32.2	39.7	25.3	29.5	13.7
V. jobiensis	BPBM	36156	F	44.4	46.4	31.6	25.7	21.9	57	57.9	37.3	34.1	23.1
V. jobiensis	BPBM	37714	M	10.7	12.1	8.6	9.3	5	16.3	14.9	10.7	13.6	5.1
V. jobiensis	BPBM	5526	M	25.5	28.1	16.2	17.7	11	36	32	21.1	27.4	12.8
V. jobiensis	MNHN	1986.08	F	37.3	41.1	20.4	26.7	15	47.1	48.8	32.2	38.2	17.6
V. jobiensis	MNHN	2001.01	M	29.4	30.2	16.3	17.6	11.5	37.4	36.6	24.1	26.7	13.4
V. jobiensis	MNHN	2001.01	M	26.7	29.2	17.2	19.2	11.3	35.6	35.3	24.4	26	11.5
V. jobiensis	NHMUK	1913.10.31-108	M	27.2	33.5	17.7	21.8	12.4	41.5	39	25.9	20.3	15.5
V. jobiensis	NHMUK	1917.10.21-107	F	36.5	42.1	23.4	24.8	17.8	51.6	46.5	36.1	38.9	21.1
V. jobiensis	NHMUK	1938.6.7.81	F	28.9	30.1	18.8	20.4	15.6	41.1	32	24.7	29.2	15.7
V. jobiensis	QM	J13960	M	11.6	11.9	6.9	9.8	4.3	15.7	14.5	10.1	12.3	4.7
V. jobiensis	SAMA	R33934	M	35.2	40.9	26.9	25.6	17.2	55.7	54.2	31.8	37.9	19.1
V. jobiensis	ZFMK	19212	F	40.2	41.9	27.1	23.5	15.5	52.9	50.3	34.9	35.7	16.9
V. jobiensis	ZFMK	47535	M	47.9	49.9	25.4	27.9	19.2	57.7	57.1	38.4	42.7	21.2
V. jobiensis	ZFMK	47536	M	42.8	48.3	27.7	26.7	19.8	57.5	55.9	38	36.2	21.3
V. jobiensis	ZFMK	48421	F	28.8	34	18	21.1	13.3	43.4	40.8	28.2	32.3	15.9
V. jobiensis	ZFMK	50090	F	36.6	40	22.5	23.8	15.4	49	46.6	30.1	32	17.1
V. jobiensis	ZFMK	53347	F	35.4	37.3	20	23.2	13.2	46.2	43.5	28.2	33.6	15.5
V. jobiensis	ZFMK	58214	M	13.4	14.7	8.7	10.5	5.2	16.3	16.5	12.3	15.5	5.9
V. jobiensis	ZFMK	61111	M	18.3	20.7	11.3	12.7	7.3	25.1	25.2	17.1	19.2	8.6
V. jobiensis	ZFMK	61112	M	18.4	18.5	10.4	12	6.2	24.3	21.9	15.6	18	7.2
V. jobiensis	ZFMK	61113	M	19.5	20.3	12.1	13.7	7.8	24.5	24.3	17.4	20.8	8.5
V. jobiensis	ZFMK	61114	M	16.5	16.4	9.5	10.7	5.5	20.1	19.2	13.1	15.1	7
V. jobiensis	ZFMK	61115	M	14.9	16.2	9.4	11.7	5.8	20.1	18.4	12.7	16.3	6
V. jobiensis	ZFMK	82836	F	30.5	33.3	19.2	13	12.2	42.1	39.1	26.4	29.6	15.2
V. jobiensis	ZFMK	85954	F	35.2	38.8	23.4	23.8	13.8	50.8	44.3	26.3	33.8	18.7
V. kingorum	NTM	R06681	M	7	7.4	5.6	5.6	3.1	10	9.4	6.4	6.7	3.7
V. kingorum	NTM	R06954	M	9.5	9.9	6.9	7.2	4.8	12.3	13	8.2	9.3	5.3
V. kingorum	NTM	R07288	F	8	8.7	5.1	5.7	3.7	10.1	9.6	6.4	7.8	3.8
V. kingorum	NTM	R08687	F	8.2	7.6	5.1	5.7	4	10.6	9.9	7.1	7.4	4.5
V. kingorum	NTM	R08688	M	8.5	8.8	5.8	5.3	4	10.6	11	8.1	9.1	4.7
V. kingorum	NTM	R17374	F	7.2	8	5.5	6	4.3	10.7	10.2	7.6	8.2	4.3
V. kingorum	NTM	R23697	M	6.3	6.2	4.2	4.6	3.3	9.2	9.8	7	7.4	3.8
V. kingorum	NTM	R28635	F	7.4	7.9	5.6	5.7	3.4	8.9	9.4	6.7	8	3.9
V. kingorum	NTM	R28709	F	7.4	8	4.3	5.5	4.4	10	10.6	7	7.1	4.2
V. kingorum	NTM	R37254	M	9.7	9.4	6.3	6.6	4.7	10	11.8	7.5	8.6	5.1
V. kingorum	NTM	R37411	M	5.5	5.9	4.4	4.4	2.7	7.3	7.4	5.3	6.5	2.7
V. kingorum	WAM	R103184	F	9.5	9.4	5.3	5.9	3.5	10	9.8	7.2	8.1	3.7
V. kingorum	WAM	R136382	M	9.1	7.6	4.6	6.5	3.2	9.7	9.4	6.5	7.8	3.8
V. kingorum	WAM	R140427	M	6.7	7	4	4.3	2.9	8.6	7.9	5.9	5.6	2.9
V. kingorum	WAM	R140428	M	10.8	10.2	5.8	6.9	4.2	14.7	12	8.7	10.3	5
V. kingorum	WAM	R151011	F	8.4	8.2	5.1	6	3.5	9.6	10	6.8	8.6	3.9
V. kingorum	WAM	R151012	F	7.8	6.7	4.6	5.3	3	8.9	8.9	5.9	7.5	3
V. kingorum	WAM	R151054	M	8.1	7.7	4.8	5.7	3	9.9	8.6	6.7	7.8	3.5
V. kingorum	WAM	R152258	F	8.5	8.1	4.5	5.7	3.2	10.4	9.7	6.5	7	3.9
V. kingorum	WAM	R174712	M	9.6	10.4	7.2	6.6	4.4	12.3	12.4	9.3	8.8	5
V. kingorum	WAM	R60374	M	10.4	10.1	5.9	7.4	4.4	13.6	12.5	9.5	10	4.4
V. kingorum	WAM	R63340	M	6.1	5.7	3.9	3.5	3	7.6	7	5.2	5.7	3
V. kingorum	WAM	R87199	M	10.4	9.3	5.6	6	3.7	11.3	11	7.9	9	4.8
V. kingorum	WAM	R87200	F	9.2	8.4	4.6	5.3	3.3	10.9	9.7	6.8	7.2	3.8
V. kingorum	ZFMK	71711	F	8	9.8	3.7	6.3	3.8	11.3	10.6	6.7	8.4	4.4
V. komodoensis	NHMUK	1946.4.4-72	F	85.4	100	77	45	72.4	114.4	133.6	87.1	54.8	77.5
V. komodoensis	NHMUK	1946.4.4-73	F	109.5	127.5	79.6	51.1	87.9	129.3	141.9	105.3	48.8	101.6
V. komodoensis	NHMUK	NHM1	M	104.5	146.4	80.6	62.8	91.2	153.1	192	116.6	63.4	95
V. komodoensis	QM	J93487	F	125.9	101.2	86.3	46.3	70.4	142.3	150.4	86.5	60.8	69
V. komodoensis	USNM	519762	F	19.2	16.9	12.5	11.5	9.6	23.9	21.3	17	14.4	9.6
V. komodoensis	USNM	519763	M	18.9	18.4	12.3	11.5	9.7	22.7	20.1	16.2	14.1	10.3
V. komodoensis	USNM	519764	F	20.4	18	12.5	12.1	9.5	24.4	19.3	15.9	16.2	10.2
V. komodoensis	USNM	544374	M	150.6	140.8	84.1	59.2	97.6	215	153.2	114.1	61.2	93.6
V. komodoensis	USNM	544375	F	91.6	89	66.6	47.4	53.3	107.9	114.7	71.9	50.6	62.9
V. kordensis	NHMUK	1946.9.1.92	M	31.9	30.6	15.6	24	10	35.9	30.2	20.1	30.2	12.3
V. kordensis	ZFMK	19008	F	29.9	28.5	15	22.3	9.3	30.6	27	19.5	27.5	10.2
V. kordensis	ZFMK	19009	M	28.8	29.1	15.4	21.7	9.6	32.1	27.9	19.3	28.2	9.8
V. kordensis	ZFMK	19217	F	32.5	34	17.6	25.3	9.1	37.2	30.8	21.3	31.1	11.1
V. kordensis	ZFMK	19218	F	30.2	29.6	16.4	22.6	8.9	32.9	28.9	20.1	26.3	10.5
V. kordensis	ZFMK	20325	M	28.1	26.8	15.9	20.8	8.1	30.9	27.4	18.8	24.6	8.4
V. kordensis	ZFMK	20334	M	29.8	27.7	15.6	22	8.9	33	28.1	17.9	27.4	9.5
V. kordensis	ZFMK	27106	M	30.1	28.7	14.9	22.2	9.8	33.7	26.5	18.8	27.8	10.6
V. kordensis	ZFMK	27107	F	26.2	27.5	14.9	20	8.6	30.8	27	19.2	25.8	10.1
V. kordensis	ZFMK	27406	M	32.9	30.9	16.7	23.9	11.3	33.8	30.5	20.8	30.8	11.9
V. kordensis	ZFMK	27407	M	30.8	30.6	17.2	23.3	10.9	34.9	30.4	20.1	29.3	11
V. kordensis	ZFMK	27409	M	32.9	34	16.8	27	12	38.1	31.3	21.4	31.5	12
V. kordensis	ZFMK	27410	M	28.7	29.1	15.1	23.7	10.2	33.9	28.9	19.4	27.2	11.7
V. kordensis	ZFMK	61124	M	35.2	32	17.6	23.1	11	34.3	30.7	20.5	30	11.3
V. kordensis	ZFMK	83081	F	27.9	26.7	14	20.6	8.2	33	27.5	19.5	27.9	9
V. kordensis	ZFMK	86557	M	10.9	10.7	6.8	8.2	3.2	11.2	9.8	7.6	9.8	3.8
V. kordensis	ZFMK	86558	M	12.1	10.2	5.6	8.3	3.8	11.3	9.5	7.1	9.3	3.7
V. marmoratus	MNHN	0.205	F	48.7	55.7	30.6	30.8	23.6	70.5	51.4	40.7	42.8	28.2
V. marmoratus	MNHN	0.651	M	33.9	39.2	23.3	24.4	17.8	46.4	44.8	30.6	32.6	18.3
V. marmoratus	MNHN	0.827	M	23.8	28	17.2	18.1	13.7	35.4	34.3	24.7	25.2	14.3
V. marmoratus	MNHN	0.8272	M	26.6	29.6	18.3	19.2	13.3	32.3	33.1	24.5	25.4	14.7
V. marmoratus	USNM	121476	M	14.3	13.3	8.6	10	6.5	16.1	13.5	11.9	13.3	7.4
V. marmoratus	USNM	228219	M	20.9	20.1	13.7	12.7	8.8	23.5	23.7	17.3	20.1	9.2
V. marmoratus	USNM	266593	M	15.4	16.6	9.6	10.6	8.1	18.8	18	13.8	16.5	8.5
V. marmoratus	USNM	266631	M	29.2	28.1	18.2	18.6	14.2	35.7	36.2	24.7	26.5	14.7
V. marmoratus	USNM	305361	M	40.7	41.1	27.6	24.7	22.1	51.4	50.9	36	37.1	25.3
V. marmoratus	USNM	498917	M	16.1	15.8	9.2	10.3	7.3	18.1	17.8	13.4	13.8	7.4
V. marmoratus	USNM	50403	M	19.6	20.5	12.8	13.7	10.8	25.3	24.2	17.9	19	10.9
V. marmoratus	USNM	50961	M	29.3	30.4	18.3	21.1	14.2	39.2	36	26.6	27.5	15.8
V. marmoratus	USNM	50962	M	30.6	32.1	17.8	18.4	14.8	39.9	40.3	27.1	27.3	15.6
V. marmoratus	USNM	56779	M	15	13.5	9.4	9.5	6.5	17.5	16.2	12.2	14	7
V. marmoratus	ZFMK	21093	M	46	52.5	31.1	29.2	23.4	50.4	54.5	37.4	40	24
V. marmoratus	ZFMK	73333	M	22.2	23.4	13.6	16.2	11.1	29.4	27.4	20.9	22.6	11.5
V. melinus	AMS	R.140775	M	33.3	37.5	22.5	25.4	16.1	46.5	44.4	32.3	35.8	20.5
V. melinus	NTM	R27090	M	11.2	11.4	7.1	9.2	6.1	13.4	11.6	9.5	12.1	6.2
V. melinus	ZFMK	65737	M	32.5	35.8	22.1	23	17.4	49.6	38.1	32.8	36.9	19
V. melinus	ZFMK	66357	M	36.6	39.3	25	26.1	15.8	51.1	45.6	28.9	38	20.4
V. melinus	ZFMK	70441	F	39.8	40	23.1	27.3	19	47.7	46	34	38.7	21.4
V. melinus	ZFMK	70595	F	28.8	30.5	20.6	19.6	12.8	37	32.5	24.5	29	14.1
V. melinus	ZFMK	72867	M	8.4	8.5	5.4	6.7	4.6	10.4	9.3	6.5	9.2	4.8
V. melinus	ZFMK	73483	M	10.4	10.9	6.9	8	4.7	13.7	12.5	9.6	12	5.3
V. melinus	ZFMK	73484	M	10.7	11.8	7.9	8.7	5.3	12.7	11.9	9.8	12.6	5.5
V. melinus	ZFMK	74274	M	10.2	10.7	7.3	7.6	5	13	12.1	10.5	12.3	5.9
V. melinus	ZFMK	74275	M	10.4	9.8	7.9	7.5	5.5	12.5	10.8	7.7	11	5.2
V. melinus	ZFMK	74276	M	7.4	9.4	6.8	7.2	5.4	11.8	11.3	7.7	10.2	5.9
V. melinus	ZFMK	74278	M	29.2	31.8	19.2	22.9	14.7	38.6	37.3	26.4	30.8	15.2
V. melinus	ZFMK	82981	F	40.8	42.4	24.8	29.1	19.7	52.2	46.6	35.9	37.2	21.7
V. melinus	ZFMK	83714	F	26.5	29.2	18.1	22.1	14	39.5	35	24.9	29.1	15.4
V. melinus	ZFMK	86631	F	38.2	41.4	25.1	27.4	19.5	53.3	47.5	34	36.6	23.8
V. melinus	ZFMK	86632	F	36.9	39.1	25.9	25.1	17.9	52.4	46	30.9	38.6	22.2
V. melinus	ZFMK	89181	M	10.9	9.8	6.8	9.4	5.2	13.1	12.8	9.6	12.2	5.9
V. melinus	ZFMK	91929	M	13.4	12.3	7.3	8.6	5.2	11.7	12.7	11.2	12.7	5.1
V. melinus	ZFMK	92194	F	24.1	27.4	17.5	19.6	12.8	37.1	32.9	23.5	27.6	13.6
V. melinus	ZFMK	96606	M	15.6	17.3	9.9	12.6	6.8	20.6	19.1	14	18.1	7.8
V. mertensi	ANWC	R00258	M	27.7	30	18.3	19.8	13.8	36.7	41.8	21.8	28.3	15.4
V. mertensi	ANWC	R00400	M	34.2	35.8	20.4	23.3	20.4	50.6	53.2	28.2	33.4	23.1
V. mertensi	QM	J10551	M	24.2	35.4	18.5	21.7	14.7	45.4	43.2	32.4	29.9	16.4
V. mertensi	QM	J14321	M	19.6	20	11.2	13.2	9.5	28.7	26.5	17.6	17.4	10.6
V. mertensi	QM	J20654	M	31.1	37	21.5	21.1	21	48.4	48.6	29.1	28.6	22.7
V. mertensi	QM	J25985	M	47.6	50.9	34	31.1	29.1	63.1	68.8	43.2	39.7	30.7
V. mertensi	QM	J37577	M	34.1	34.9	22.1	21.8	16.3	39.1	44.3	32.2	29.4	17.2
V. mertensi	QM	J44993	M	96.6	49.6	26.3	29.1	26.5	60.4	67	43.9	36.8	27
V. mertensi	QM	J47140	M	21.2	25.6	15.7	17.9	12	32.1	33	22.4	21.7	13
V. mertensi	QM	J47276	M	20.2	23.2	16.2	15.1	12.1	29.9	27.6	20.5	21.5	12.8
V. mertensi	QM	J48640	M	46	44.9	28.4	28.2	23.6	51.7	58.2	35.6	38.7	26.4
V. mertensi	QM	J48678	M	11.6	13.9	9.3	10.1	6.9	17.1	18.4	13.1	13.4	7.5
V. mertensi	QM	J54522	M	8.5	9.6	6.9	8.6	4.1	11.6	12.7	9.1	9.9	5.2
V. mertensi	QM	J57406	M	10.2	9.6	7.3	8.8	5.2	12.8	12.5	9.3	10.9	5.1
V. mertensi	QM	J57407	M	9	9.7	7.6	9.3	4.6	13.4	12.7	9	11	4.9
V. mertensi	QM	J57408	M	9.2	10.6	6.9	8.8	5.2	12	12	9.7	10.7	5.1
V. mertensi	QM	J57409	M	8.9	10.2	6.9	9.4	4.5	12.5	12.8	9.7	11.8	4.8
V. mertensi	QM	J58778	M	10.5	11.2	7.5	9.4	5.4	14.5	14	11.4	10.9	6.4
V. mertensi	QM	J58822	M	43.1	29.6	26.5	25.9	22.3	55.5	55.6	39.5	36.9	24.5
V. mertensi	QM	J58823	M	27.4	30.9	19.6	20.9	14.5	41.1	38.1	27.5	27.5	14.8
V. mertensi	SAMA	R15543	F	29.8	30.3	21.3	20	14.7	40.7	39.9	29.2	29.7	17.9
V. mertensi	SAMA	R19227	M	35.3	35.9	23.9	21.9	18.6	48.9	46.3	31.8	30.9	20.2
V. mertensi	SAMA	R25531	M	38.5	38.1	26.4	24.5	19.8	49.6	50	32	34.6	18.5
V. mertensi	SAMA	R31729	M	35.7	35.4	23.8	24.9	19.6	46.9	44	28.5	32.2	22.3
V. mertensi	SAMA	R3517	M	13.3	10.4	8.3	9.2	5.8	15	14	12	13.3	6
V. mertensi	WAM	R111817	M	28.6	27.5	17.4	18.9	13.9	38.5	36	26.3	24.9	17
V. mertensi	WAM	R12333	F	30.2	27	18.9	17.1	13.9	37.4	32.9	28.1	27	14.2
V. mertensi	WAM	R136189	M	32.4	29.9	17.4	18.8	13.9	43.5	39.1	28.5	28.5	15.6
V. mertensi	WAM	R50602	M	26.2	27	16.7	16.9	12.5	37.2	34.9	26.8	25.1	15.1
V. mitchelli	AMS	R.9913	F	15	14.7	9.5	11.1	6.4	20.9	19.9	15.3	17.3	7.3
V. mitchelli	ANWC	R00933	M	10	13.4	8.9	11.2	5.3	16.4	16.9	11.3	16.1	6.7
V. mitchelli	ANWC	R00944	M	14.4	16.2	10.5	14.9	8.1	21	22.5	16	21.7	9.8
V. mitchelli	ANWC	R00945	M	11.4	14.2	8.2	10.2	5.9	16.6	15.4	11.9	14.8	6.8
V. mitchelli	ANWC	R01655	M	12.2	12.7	6.3	10	5.3	16.1	15.4	11	15.5	7.2
V. mitchelli	ANWC	R04577	F	15.5	19.8	10.6	14.9	7.2	20.4	22.6	13.9	20.3	9.6
V. mitchelli	ANWC	R05944	M	9.2	12.2	7.1	9.9	4.5	14.6	15.1	10.7	14.1	5.8
V. mitchelli	NTM	R02299	M	16.6	21.2	13.5	15.4	9	27.8	27.6	19.4	20.9	10.6
V. mitchelli	NTM	R02300	F	19.2	23	13.6	15.2	9.4	25.7	27.1	20.6	21.6	10.9
V. mitchelli	NTM	R03065	M	17.4	23.3	16.1	15.4	10.5	28.7	26.6	20.8	24	12.2
V. mitchelli	NTM	R03443	F	17.1	20.1	11.8	13.5	8.8	26.5	24.3	17.7	21.6	10.3
V. mitchelli	NTM	R03782	M	12.5	12.8	9.9	10.1	6.6	20.4	17.4	11.7	15	6.3
V. mitchelli	NTM	R05268	M	23.7	25.2	15.8	16.2	11.7	32.7	32.6	20.5	24.4	14
V. mitchelli	NTM	R06357	M	6.7	7.3	5	6.4	2.8	9.1	9.1	6.7	9	3.1
V. mitchelli	NTM	R09272	M	13.3	14.2	9.8	13.6	7	19.8	19.8	13.9	15.1	7.4
V. mitchelli	NTM	R18709	M	13.6	14.4	9.4	11	6.2	18.5	18.3	12.7	15.3	7.3
V. mitchelli	NTM	R18710	M	20.8	25.2	14.9	16.8	11.3	31.5	30.7	19.5	24.7	12.4
V. mitchelli	NTM	R18716	M	6.2	6	4.5	4.3	2.8	7.1	7.3	5.2	7.6	3.1
V. mitchelli	NTM	R18719	M	5.6	5.6	4.2	4.9	2.8	6.1	7.4	5.3	6.5	2.3
V. mitchelli	NTM	R18720	M	6.1	6	4.5	5.8	2.4	7.9	7.5	5.1	7.7	3
V. mitchelli	NTM	R18723	M	6.1	6.1	4.3	5.1	2.5	6.4	7.2	5.1	7.1	2.5
V. mitchelli	NTM	R21745	M	5.9	6.4	4.4	6.3	3.1	7.4	8.1	5.4	7.4	3.2
V. mitchelli	NTM	R24257	M	17	17.8	10.1	13.7	7.5	23.8	22.6	17.1	18.2	8.9
V. mitchelli	NTM	R26276	F	14.4	14.6	10.1	12.5	7.2	21.3	21.4	15.1	17.3	7.9
V. mitchelli	NTM	R27587	M	9	8.5	5.6	6.7	3.5	10.8	10.4	7.9	8.8	3.9
V. mitchelli	NTM	R34442 (R94 on tag)	M	13.2	13.8	9	10.1	6.2	17.8	17.8	12.6	14.6	6.8
V. mitchelli	SAMA	R15539	M	21.7	24.6	14.4	16.8	11.8	32.4	30.5	12.9	24.8	12.1
V. mitchelli	SAMA	R22508	M	20.2	20.3	12.9	14.6	9.4	28	25.5	18	21.7	11.1
V. mitchelli	SAMA	R22527	M	18.4	22	12.9	14.4	10.2	28	27.1	17.6	23.1	12
V. mitchelli	SAMA	R34266	M	20.1	22.6	12.9	14.6	10.1	30.8	23.8	17.7	23	11.9
V. mitchelli	SAMA	R5920	M	15	15.6	10.6	11.6	7.2	21.4	19.5	14.9	18.4	9.3
V. mitchelli	WAM	R50544	M	22.9	23.1	15.5	15.6	10.4	29.4	27.5	21.5	23.2	12.6
V. nebulosus	BPBM	43903	M	47.5	48	27.6	26.8	23.1	60.4	57.3	37.8	39	25.3
V. nebulosus	BPBM	43915	F	48.5	48.9	29.7	24.3	24	68.1	59.5	40.2	39.5	25.5
V. nebulosus	BPBM	43933	M	60.4	63.1	39.9	33	30.8	74.9	71.7	49.9	42.5	30.9
V. nebulosus	MNHN	0.2483	F	29.6	29.7	18.1	15.9	15	35.8	36.4	27.7	25.6	16.4
V. nebulosus	MNHN	0.5193	F	26.8	28.3	16.4	16.2	13.4	40.3	35.5	24.6	21.4	16.1
V. nebulosus	MNHN	0.5193A	M	12.8	15.1	8.3	9.3	7.3	19.5	19.1	13.7	15	8.7
V. nebulosus	MNHN	0.5615	M	19.2	20.8	13.5	14.3	10.6	31.4	25.5	20.8	20.7	13.1
V. nebulosus	MNHN	0.812	M	32.3	35.4	21	18.5	16.1	44.2	42.3	30.8	30.5	17.5
V. nebulosus	MNHN	1892.26	M	11.2	11.3	8	8.5	4.9	13.7	12.5	10.2	11.4	4.5
V. nebulosus	MNHN	99.258	M	12.9	14.9	9.3	9	6.2	16.9	17.7	12.6	13.2	6.6
V. nebulosus	NHMUK	1.14.a	F	28.1	29.1	19.3	19.4	15.1	36.3	37.5	26.4	26.9	18.3
V. nebulosus	NHMUK	1903.4.13.53	F	22.9	25.8	14.4	15.5	12.1	31.4	30.4	22.8	23	13.9
V. nebulosus	NHMUK	1906.2.28.11	M	13.3	16.7	11.5	11.3	8.6	22	20.8	16.2	16.7	8.7
V. nebulosus	NHMUK	1908.1.29.7	M	11.3	13.1	8.2	8	6.2	16.6	15.5	10.9	11.2	6.7
V. nebulosus	NHMUK	1908.12.28.37	M	27.4	29.6	17.1	16.2	14.3	37.5	38.8	26	24.1	16.1
V. nebulosus	NHMUK	1915.5.3.5	M	26.3	31.4	20.1	20.7	17	38.1	42.3	27.7	28.8	19.8
V. nebulosus	NHMUK	1921.4.1.141	F	18.6	22	14.6	15.8	12.2	28.1	27.5	22.7	21.3	13.6
V. nebulosus	NHMUK	1924.5.20.24	M	35.3	44.2	25.7	26.5	21.9	48.7	51.8	32.5	36.9	21.4
V. nebulosus	NHMUK	1967.28.42	F	17.6	21.7	11.6	13.8	10.7	25.8	28.3	18.6	21.1	11.8
V. nebulosus	NHMUK	1974.5	M	10	12	8.3	8.6	5.9	15.5	14.6	11.4	12.2	7.1
V. nebulosus	NHMUK	1982.15	F	25.9	25	16.7	14.3	12.3	32.8	33.3	23.4	23.1	13.9
V. nebulosus	NHMUK	60.3.19.1099	F	20.1	22.9	13.8	14.2	11.3	27.1	28.2	19.6	21.2	11.6
V. nebulosus	NHMUK	68.4.3.58	F	20	24.2	15.4	14.5	12	32.3	31.2	22.3	23.4	14.2
V. nebulosus	NHMUK	86.12.28.4-6 (1)	F	33.2	34.1	21.6	19.4	16.5	45.2	45.3	28.6	31.4	18.4
V. nebulosus	NHMUK	86.12.28.4-6 (2)	M	29.6	31.4	20.1	20.2	14.5	41	38	27.3	28.3	17.9
V. nebulosus	NHMUK	86.12.28.4-6 (3)	F	21.7	25.4	15	15.2	11.9	32.8	32.3	22.2	25	14.2
V. nebulosus	NHMUK	92.6.30.4	M	23	27	16.3	16.7	12.9	32.7	34.7	24.7	24.7	14.9
V. nebulosus	NHMUK	97.3.31.9	F	22.5	28.3	18.2	16.9	13.6	36.3	37.1	22.7	24.6	15.3
V. nebulosus	NHMUK	I146	M	11.6	13.9	8.1	8.1	5.7	14.2	14.7	12	11.8	6
V. nebulosus	SAMA	R15716.A	M	16.3	19.5	12.2	12.7	9.8	21	22.8	15	17	8.7
V. nebulosus	SAMA	R15716.B	F	16.7	14.8	10.8	10	7.5	18.6	19.4	13.9	14.8	9
V. nebulosus	SAMA	R22474	M	15.8	17.8	12.4	11.6	7.9	25.8	21.1	15.7	17.6	8
V. nebulosus	ZFMK	26668	M	50.3	52.6	33.5	28.2	27.1	73.9	55.6	39.9	36.1	27.3
V. nebulosus	ZFMK	33627	M	79.4	72.6	35.6	31.6	39.6	104	91.4	52.6	51	42.2
V. nebulosus	ZFMK	40784	M	53.9	54.9	32.9	29.2	27.5	75.4	61.1	47.3	37.8	31.2
V. niloticus	AMS	R.76353	M	13.9	15.2	9.7	11.5	7.5	19.1	20.4	15.1	15.6	9
V. niloticus	AMS	Tag missing	M	19.5	18.2	11.8	13	8.6	24.4	21.3	18	18.9	9.6
V. niloticus	MNHN	1896.38	M	13.3	13.3	8.1	9.9	6.7	16.9	14	10.8	12.6	7.2
V. niloticus	MNHN	1896.38	M	11.8	12.4	7.1	9.4	5.2	15.4	13.8	10.8	12.8	6.6
V. niloticus	MNHN	1966.47	M	10.8	11.3	7.6	9.9	6.3	14.6	12.7	10.5	12.3	6.8
V. niloticus	MNHN	1966.47	M	10.9	11.7	6.8	9.3	6.3	13.8	13.2	11.4	11.9	6.7
V. niloticus	MNHN	1966.47	M	13.3	12.8	7.8	9.7	5.9	15	12.8	10.5	12.7	6.4
V. niloticus	MNHN	1977.1	M	11.5	11	7.7	9.2	5.6	12.9	13.3	10.7	12.1	6.7
V. niloticus	MNHN	1986.89	M	32.7	33.2	21.4	22.5	16.4	48.9	40.1	29.5	31.8	20.4
V. niloticus	MNHN	96.374	M	18.5	19.9	11.8	12.7	10.7	27.9	23.1	18.2	18.5	11.3
V. niloticus	NHMUK	1905.10.16.5	M	32.2	34.3	18.2	22.1	19.3	41.4	41.4	28.6	32.3	22
V. niloticus	NHMUK	1906.7.25.3	M	44.2	50.8	25.6	28.4	29.2	55.5	57.9	40.5	35.4	25.2
V. niloticus	NHMUK	1906.8.25.1	M	53.3	56.6	33.8	26.9	34.8	34.9	74.8	71	40.1	37.9
V. niloticus	NHMUK	1913.2.24.11-13 (1)	M	57.3	60.4	33.3	38.4	35.4	63.3	71.8	49.1	53.7	33.2
V. niloticus	NHMUK	1913.2.24.11-13 (2)	F	37.6	42.7	22.6	27.1	23.9	58	50.4	38.9	38.3	24.5
V. niloticus	NHMUK	1932.12.13.194	M	34.2	34.9	22.1	20.7	20.4	44.4	43.1	31.2	30.4	24.4
V. niloticus	NHMUK	1961.42	M	63	66	37.7	32.3	36.7	77.2	73.8	56.1	44.2	38.5
V. niloticus	NHMUK	1969.24	F	42.4	42.1	26.2	27.6	23.1	47.4	48.2	36	35.4	27.2
V. niloticus	NTM	R28050	M	13.3	13.3	9.1	9.6	8.1	17.4	15.9	14.3	15.5	7.9
V. niloticus	SAMA	R15545	F	23.1	22.5	15.9	19.2	14.9	32.3	30.1	22.8	23.9	17.5
V. niloticus	SAMA	R66665	M	15.7	18.6	10.2	13.1	9.9	21	22.5	16.3	18.6	11.3
V. niloticus	USNM	63344	M	66.2	70.9	37.3	38.1	37.2	87.9	84.5	56	46.4	42.3
V. niloticus	USNM	63508	M	57.4	63	32.7	35.4	32.4	77.8	67.1	44.4	45.4	34.4
V. niloticus	ZFMK	1913	M	22.3	22	13.4	15.5	11.2	31.8	25.9	20.1	20.3	10.8
V. niloticus	ZFMK	32389	M	37.4	39.3	16.8	24.4	20.7	49.1	42.6	31.1	33	23.1
V. niloticus	ZFMK	5821	M	16.1	16.6	11.1	11.4	8.3	21.6	20.3	14.8	17.2	9.1
V. niloticus	ZFMK	58217	M	47.4	52.6	33.6	32.2	26.9	64.1	55.4	38.4	42.2	29.4
V. niloticus	ZFMK	68885	M	11.7	12.7	8.7	9.5	6.3	15.9	14.7	10.6	13.9	7
V. niloticus	ZFMK	69016	M	15.3	14.3	9.3	10.8	7.1	18.6	17.1	13.1	16.6	8.6
V. niloticus	ZFMK	69622	M	61.9	69	38.3	42.3	38.7	76	73	51.7	57.4	42.3
V. niloticus	ZFMK	73221	M	63.4	64.6	37.2	37.7	35.5	80	62.5	55.5	61	39.6
V. niloticus	ZFMK	87635	M	13.8	15.1	8.7	11.3	6.8	16.5	16.1	12.6	14.5	7.1
V. nuchalis	AMS	R.6106	M	12.3	14.2	10.1	10.5	6.6	17.6	16.4	12.8	14.4	7.3
V. nuchalis	NHMUK	1872.8.20.3	M	25.1	30.8	19.4	20.9	15	37.4	36.4	25.7	27.8	16.3
V. nuchalis	NHMUK	1936.6.81	M	20	24.9	12.8	16.8	10.7	29.7	28.4	21.3	23	12.2
V. nuchalis	NHMUK	1946.1.17	M	54.2	60.3	36.8	36.9	29.8	72.4	68	47	50.4	29.3
V. nuchalis	NHMUK	72.10.11.1	M	18.2	22.7	13.9	15.3	10.9	29.7	27.4	17.8	23.8	12.7
V. nuchalis	NHMUK	72.8.20.1-2 (1)	M	41.7	48.4	31.6	27.9	22.8	51.6	56.1	37.6	39.3	24.7
V. nuchalis	NHMUK	72.8.20.1-2 (2)	M	35.5	42.6	27.7	26.8	21.2	49.4	49.9	35.6	35.7	22.5
V. nuchalis	NHMUK	72.8.21.23	M	41	47.2	33.7	30.9	28.1	64	64.2	41.3	44.6	31.4
V. nuchalis	NHMUK	77.10.9.3	F	29.1	36.9	22.6	21.7	17	47.9	41.5	31	30.8	18.8
V. nuchalis	NHMUK	77.12.13.3-4 (1)	F	45.5	49.4	25	28.1	21.8	57.4	51.8	35.7	38.2	27.4
V. nuchalis	NHMUK	77.12.13.3-4 (2)	M	21	25.4	17.2	16.8	11.6	27.6	30.7	21.7	24.6	13.3
V. nuchalis	USNM	228305	M	25.2	27.1	15	16.7	12.1	30.9	31	22.3	22	14.1
V. nuchalis	USNM	80573	M	19	19.6	12	12.6	8.5	23.3	22.6	16.8	20.4	8.3
V. olivaceus	NHMUK	1946.8.30.98	F	26.5	27.1	13.2	18.6	10.4	32.4	27.7	19.6	24.6	11.6
V. olivaceus	ZFMK	50438	F	28	31.2	17.6	18.5	12.2	35.9	32.4	21.6	26.1	14.1
V. olivaceus	ZFMK	57688	M	64.3	69.7	39.7	39.8	30.7	84.6	74.7	49.3	54.3	35.4
V. olivaceus	ZFMK	57689	F	62.2	65.3	37.9	37.7	31.9	71.2	68.2	46.7	51.7	31.3
V. olivaceus	ZFMK	Tag missing	M	79.3	91.1	46.8	49.2	47.3	123.7	92.9	56.5	66.2	48.9
V. panoptes	ANWC	R00549	F	32.8	32.4	22.4	20.1	18.7	47.2	47.2	30.6	26.3	20.4
V. panoptes	ANWC	R00550	M	15.8	17.8	10.8	12.2	9.4	22.7	30.3	16.8	14.9	10.4
V. panoptes	ANWC	R01443	M	13.2	17.4	9.9	10.5	8.4	21.7	21.1	15.1	14.1	7.2
V. panoptes	ANWC	R04077	F	20.1	23.5	15.2	14.9	13.8	29.8	32.2	22.1	21.3	14.2
V. panoptes	ANWC	R06849	F	22.3	29.2	16.1	15.7	13	43.3	35.3	24.3	23.1	14.1
V. panoptes	BPBM	2935	F	23.5	24.1	15.6	13.6	12.2	28.4	31.6	21.3	18.1	13.8
V. panoptes	BPBM	3098	M	13.7	13.4	8.8	9.1	7.7	18.6	18.3	13.7	11.8	7.6
V. panoptes	NHMUK	1986.11.81	F	45.3	51.5	26.6	21.8	26.6	62.7	61.1	39.3	28.8	22.8
V. panoptes	NHMUK	78.4.3.58	F	33.2	36.6	24.4	20.1	20.9	45.7	48.4	33.5	26.9	19.8
V. panoptes	NHMUK	97.12.10.17	M	14.9	16.9	12.8	10.4	8.7	22.4	23.1	17.1	14.8	9.9
V. panoptes	QM	J20641	M	59.3	73.3	40.6	34.4	38.3	86	88.9	62.7	42.4	43
V. panoptes	QM	J32798	M	15.9	20.9	11.8	11.9	9	25.3	27.9	18.9	15.5	10.6
V. panoptes	QM	J45864	M	12	13.2	9.6	7.7	7.2	15.6	16.9	13.2	11.6	7.5
V. panoptes	QM	J45865	M	10.5	11.5	8.5	7.9	7.2	17.5	17.1	12.5	11.4	7.4
V. panoptes	QM	J46292	M	12.7	12	8	6.6	6	16.7	14.8	12.1	9.2	5.8
V. panoptes	QM	J46770	M	50.2	62.4	34.2	32.1	35.4	55.9	73.9	53	39.7	33.4
V. panoptes	QM	J5131	M	8.6	8.9	6.8	6.6	5.2	9.7	9.6	8.8	9	5
V. panoptes	QM	J55347	M	70.3	77.3	49.1	35	40.5	103.9	86.1	62.5	45.8	42.3
V. panoptes	QM	J57214	M	59.7	64.9	38.3	32.3	35.2	76.9	83.7	53.9	39.7	40
V. panoptes	QM	J73838	F	21.4	24.7	16.9	14.2	12.7	30.7	33.2	24.5	21.4	13.4
V. panoptes	QM	J76100	M	18.2	20.9	13.1	12.3	10.3	28.6	27.5	19.8	17.4	10.3
V. panoptes	QM	J77359	F	21.4	20.9	12.9	12.1	10.2	25.2	27.8	20.4	17.1	12
V. panoptes	QM	J82145	M	17.6	21.4	14.2	12.6	12.1	27.4	28.7	21.1	18.2	12.2
V. panoptes	QM	J83567	M	18.4	21.3	13.1	12.2	10.6	24.3	27	20.8	17.2	12
V. panoptes	QM	J91594	M	37.6	47.9	25.7	23.8	24	57.4	59.8	40.5	32.1	28.2
V. panoptes	QM	J91899	F	17.4	21.9	15	13.4	11.5	29.3	27.4	20.5	20.2	11.5
V. panoptes	QM	J92674	M	12.9	9.7	9.3	23	23.3	24	24.7	17.6	14.4	9.3
V. panoptes	QM	J93149	M	52.8	56.8	35.2	27.3	31.6	75.3	73.5	42.9	38.6	31.7
V. pilbarensis	WAM	R100766	M	18.8	19.2	10.2	11.1	6.9	26	22.9	15.2	15.4	8
V. pilbarensis	WAM	R102103	M	17.4	17.5	9.9	10	6.1	25.1	20.1	14.7	14.8	7.1
V. pilbarensis	WAM	R13082	M	14	13.7	7.7	8.9	4.6	19.2	16.3	11.4	12.4	5.5
V. pilbarensis	WAM	R132659	M	12.5	11.4	6.6	6.9	3.8	15.6	14.1	9.6	9.8	4.8
V. pilbarensis	WAM	R170132	M	19	16.5	10.2	9.8	6.6	24.7	21.4	15.2	14.2	7.1
V. pilbarensis	WAM	R20017	M	17.3	16.3	8.8	9.8	6.1	21.1	19.4	13.3	13.8	6.7
V. pilbarensis	WAM	R28011	M	19.2	17.4	7.6	10.7	6.5	24	22.8	14.2	14.6	8
V. pilbarensis	WAM	R28012	M	18.2	18.8	10.5	11.4	7.3	25	22.9	13.8	14.9	8.1
V. pilbarensis	WAM	R39782	M	19.4	17.1	9.6	10.7	7.1	20.3	20.5	14.7	15.3	8.1
V. pilbarensis	ZFMK	59612	M	6	4.8	3.2	3.7	1.8	5	5.3	4	4.8	1.8
V. pilbarensis	ZFMK	59613	M	6	4.8	3.1	3.8	1.8	6.6	5.7	4.2	5.4	1.9
V. pilbarensis	ZFMK	72872	M	15.8	12.3	7.1	7.6	4.5	15.4	15.3	10.9	10.8	5.2
V. prasinus	AMS	R.16760	M	29	31	16.1	22.5	9.8	34.2	29.5	20.5	27	11.9
V. prasinus	AMS	R.24343	M	24.9	25.8	13.7	18.8	7.1	30	25.2	16.7	25.4	7.8
V. prasinus	AMS	R.40708	M	28.9	30.7	16.6	20.7	9	36.7	29.9	20.1	27.6	12
V. prasinus	AMS	R.40713	M	35.7	34.8	17.4	25.6	10.5	38.7	36.6	23.8	32.8	11.5
V. prasinus	AMS	R.40714	M	27.2	26.9	15.3	19.8	7.8	31.7	29.7	18.3	25.3	7.8
V. prasinus	AMS	R.64790	F	29.9	30.8	16.1	22.2	9.2	33.7	29.4	20.6	27.3	9.5
V. prasinus	AMS	R.65300	M	37.2	33.7	16.8	25	10.4	37.9	33.4	21.9	32.9	10.8
V. prasinus	ANWC	R01065	F	27.4	26.7	13	13.4	7.8	31.8	28.1	13.7	26.2	8.8
V. prasinus	ANWC	R10983	M	24.8	27.6	13.1	19.6	7.9	31.2	27.6	17.4	25.3	8.8
V. prasinus	ANWC	R10984	F	27.7	29.7	13.3	21.4	9.1	35.2	29.2	17	21.9	10.3
V. prasinus	ANWC	R10985	M	27.7	29.9	13.3	22.6	8.6	32.2	28.2	19.2	28.1	10.8
V. prasinus	ANWC	R10986	M	27.7	28.6	13.3	20	8.9	32.8	28.6	17.2	26.4	10.1
V. prasinus	BPBM	3297	F	31.1	31.1	16	22.3	10.2	36	30.3	20.6	27.1	12.4
V. prasinus	QM	J2118	M	34.1	38.5	20	25.7	12	43.4	36.6	24.9	33.5	12.3
V. prasinus	QM	J81737	M	30.9	32.3	17.4	24.4	10.1	36.5	32.7	21.4	27.7	11.3
V. prasinus	USNM	195735	M	33.1	33.4	16.5	24.8	11.4	38.2	34.1	21.1	31.2	12.8
V. prasinus	USNM	195775	F	28.8	27.9	14.4	18.1	9	30.8	27.6	18.3	26.6	9.4
V. prasinus	USNM	524174	F	29.7	27.9	14.5	18.5	8.5	31.9	29.3	18.2	26.2	8.5
V. prasinus	USNM	524175	M	28	26.6	14.6	18.9	7.8	28.6	25.8	17.4	24.1	7.8
V. prasinus	ZFMK	83767	M	34.9	34.9	18.2	25.6	10.6	36.5	34.3	22.1	31.8	11.7
V. prasinus	ZFMK	83768	M	36.1	37.2	16.6	25.3	10.6	35.1	32.6	22	32.1	12.7
V. prasinus	ZFMK	84207	M	31.7	32.6	16.2	21.6	9.8	36.9	30.9	21.4	27.3	10.5
V. prasinus	ZFMK	87398	M	10	11.2	6.2	8.6	3.9	13.2	10.5	8	11.4	4.2
V. prasinus	ZFMK	91925	M	37	36.1	17.8	25	10.1	40.3	34	21.7	30.7	12.1
V. prasinus	ZFMK	98802	M	19	19	9.3	13.6	5.2	21.7	19.3	13	17.8	6.3
V. prasinus	ZFMK	98803	M	10.6	10.3	5.6	8.2	3.6	10.9	9.3	6.8	9.4	3.9
V. primordius	NTM	R00175	M	4.7	5.8	4.2	4.4	3.1	5.8	6.3	5.7	6	3.1
V. primordius	NTM	R00176	M	5	5.2	3.2	3.9	2.6	6.2	6.7	4.1	5.5	2.5
V. primordius	NTM	R00177	M	4.9	5.3	4.2	4.5	2.8	5.8	5.7	4.6	5.4	2.6
V. primordius	NTM	R00178	M	5.5	5.7	3.9	4.6	2.4	5.8	7.2	4.6	5.2	2.6
V. primordius	NTM	R03397	M	7.6	8.2	5.1	5.5	4	8.8	9.1	6.8	7.4	3.8
V. primordius	NTM	R03398	M	8.9	9.8	5.8	6.4	4.1	11.5	10.2	8	8.4	4.8
V. primordius	NTM	R03449	F	7.1	8.5	4.9	5	4.1	9.2	9.3	6.4	7.3	4
V. primordius	NTM	R04176	M	6.8	7.4	4.2	5.7	4.2	10.8	10.2	6.1	6.7	4.2
V. primordius	NTM	R04736	M	3.5	4.3	3	3.3	2.4	4.2	4	3.6	3.9	2
V. primordius	NTM	R05853	M	6.4	8	5.2	5.5	3.8	9.4	9.6	6.2	7.5	3.9
V. primordius	NTM	R06344	M	5.4	6.2	4.6	4.7	3.5	7.5	7.2	5.2	5.7	3.4
V. primordius	NTM	R06359	M	4.8	5.1	3.8	4	2.6	5.1	5.6	4.6	5.3	2.3
V. primordius	NTM	R08126	M	6.2	6	3.6	3.8	2.8	6.3	6.4	4.8	5.2	2.8
V. primordius	NTM	R08127	M	4.2	4.3	3.1	3.2	2.5	5.2	5.2	4.2	4.5	2.6
V. primordius	NTM	R08128	M	3.7	4.8	3.6	3.2	2.3	4.9	5.2	2.3	3.9	2.6
V. primordius	NTM	R08345	M	7.7	9.6	5.3	5.4	4.5	11.5	12.2	7.6	7.9	4.6
V. primordius	NTM	R09270	F	7.5	8	5.3	6.2	3.6	8.5	8.5	6.5	7.2	3.3
V. primordius	NTM	R12594	M	4.3	4.9	3.9	3.9	2.5	5.4	5.5	4.5	5.2	2.7
V. primordius	NTM	R12595	M	4.5	5.3	3.1	4.1	2.4	5.1	5.9	3.7	4.8	2
V. primordius	NTM	R17884	F	6.4	6.4	4.6	4.9	3.4	6.7	7.7	5.4	6	3.9
V. primordius	NTM	R20792	M	7.3	9.4	6	6.6	4.4	9.4	10	7.9	8.3	5.5
V. primordius	NTM	R26878	M	6.1	7.6	5.1	5.5	3.6	8.8	8.7	6.4	7.4	3.8
V. primordius	NTM	R26879	F	8.2	8.7	4.9	5.4	3.9	7.9	8.8	6.9	7.5	3.9
V. primordius	NTM	R26922	M	7.6	8.6	5.1	6.2	4.7	9.4	10	7.2	8	4.4
V. primordius	NTM	R27211	M	8.8	8.5	5	6.5	5.2	9.1	9.5	6.7	7.9	4.6
V. primordius	NTM	R27864	M	6.6	7.6	5.7	5.5	4.8	9.3	9.6	6.3	6.7	4.3
V. primordius	NTM	R27939	F	5.9	6.9	4.7	5.9	3.4	8.4	8.5	6.4	7.1	3.8
V. primordius	NTM	R28278	M	7.6	8.6	5.7	6.4	4.6	10.1	9.8	6.8	7.6	4.3
V. primordius	NTM	R29119	F	7.2	8.1	4.7	5.3	3.5	9.6	8.9	6.2	7.1	3.8
V. primordius	SAMA	R20588	M	7	7.2	4.9	5.2	3.8	8.3	8.3	7.1	7.4	4
V. primordius	SAMA	R30265	M	7.8	6.9	5.3	5.6	3.9	8.5	7.4	6.7	7.7	3.7
V. primordius	SAMA	R58359	M	4.5	5.1	3.3	3.8	2.5	5.7	5.1	4.2	4.8	2.9
V. rainerguentheri	MNHN	0.5157	M	11.4	12.3	7.9	10.1	5	14.6	14.1	10.8	12.8	6.3
V. rainerguentheri	USNM	215906	F	41.3	43.5	21.1	24.9	17.8	52.5	50.9	50.9	34.6	21.4
V. rainerguentheri	USNM	215907	M	11.3	11.9	6.9	9.5	5.1	14.4	12.6	10.7	12.7	5.1
V. rainerguentheri	USNM	215908	M	13.4	13.2	8.7	10	5.6	14.2	14.2	11.5	13.1	5.7
V. rainerguentheri	USNM	237438	F	20.5	17.2	9.9	11.6	7.4	21.3	18	15.2	16.4	8.3
V. rainerguentheri	USNM	237441	F	42.6	40	21.5	27.1	17.7	52	49.9	49.9	35.1	22.5
V. rainerguentheri	USNM	237442	M	41.7	44.3	25.2	25.7	18.4	52.1	48.9	48.9	35.5	20.2
V. rainerguentheri	USNM	306185	M	13	11.1	6.5	9.3	5.7	15.2	14.1	11.1	12.8	6.1
V. rainerguentheri	ZFMK	85404	M	31.7	31.8	20.9	21.8	15.1	40.2	36.4	26.4	29.2	17.3
V. rosenbergi	AMS	R.102312	M	37.7	46	25.7	21.6	24.9	53.3	59.9	34.6	31.6	24.6
V. rosenbergi	AMS	R.103531	M	17.3	19	12.8	12.2	9.7	26.2	26.6	20.2	15.9	11.1
V. rosenbergi	AMS	R.105600	M	30.4	35.5	25	18.8	18.8	44.6	48.6	31.6	27.8	20.2
V. rosenbergi	AMS	R.105608	F	33	39.3	28.2	19.6	23.2	48.9	52.4	38.6	25	24.8
V. rosenbergi	AMS	R.107267	M	43	47.8	29.1	26.1	29.4	57.5	58.8	38.7	32.3	29.1
V. rosenbergi	AMS	R.11109	M	11.3	13.1	8.8	8.1	6.6	15.8	16.2	12.2	11.2	6.6
V. rosenbergi	AMS	R.119494	M	40.8	40	24.9	17.7	21.5	58.1	55.2	35.4	34.1	28.1
V. rosenbergi	AMS	R.127397	M	6.1	6.1	4.6	4.6	2.7	7.8	6.1	5.3	7.1	2.7
V. rosenbergi	AMS	R.127398	M	6	5.7	4.7	5	3.1	7.2	7.2	6.2	6.4	3.2
V. rosenbergi	AMS	R.131191	M	18.1	22.1	13.5	12	10.4	28.1	27.9	20.2	18.2	11.6
V. rosenbergi	AMS	R.132056	M	31.2	37.6	23	21.7	20.8	51.3	49	34.3	30.2	20.2
V. rosenbergi	AMS	R.133750	M	34.6	42.4	26.3	20.7	24.2	50.8	51.7	35.4	27.8	25.6
V. rosenbergi	AMS	R.143983	M	30.9	35.6	21.4	18.5	17.8	44.7	46.4	29.3	26.7	19.9
V. rosenbergi	AMS	R.144656	M	34.8	42.8	22.7	23.6	23.1	54.9	50.3	35	32.4	26.8
V. rosenbergi	AMS	R.146188	M	31.2	37	21	22.7	18.5	46.9	45.7	29.4	27.6	21.5
V. rosenbergi	AMS	R.152284	M	38.5	42.6	24	21.1	24.6	43.1	48.3	27	32.4	23.6
V. rosenbergi	AMS	R.152794	M	27.7	35.3	21.6	19.4	16.7	43.1	43.8	33.7	27.7	17.2
V. rosenbergi	AMS	R.15965	M	10.6	11.7	8.8	7.7	5.7	15.6	14.1	11.3	11.1	5.5
V. rosenbergi	AMS	R.162056	M	25.8	31.3	16.8	17.1	13.9	34.8	35.8	26.9	25	15.9
V. rosenbergi	AMS	R.166925	F	32.9	39	23.9	20.6	19.6	47.2	48.6	32.6	28.7	19.5
V. rosenbergi	AMS	R.171181	M	10.5	11.6	8.6	8.4	5.3	14.2	15.1	11.1	11.8	5.2
V. rosenbergi	AMS	R.179968	F	31	39.5	21.6	18.4	21.1	47.7	48.1	32.6	26.8	23.2
V. rosenbergi	AMS	R.179969	M	24.9	28	16.2	17.5	15.3	38.1	34.9	24.1	20.9	14.9
V. rosenbergi	AMS	R.86871	M	11.7	11.8	9.1	7	5.5	14.1	14.9	11	10	5
V. rosenbergi	AMS	R.86872	M	11.4	11.2	7.4	8	5.9	14.1	14.9	10.6	9.4	6.3
V. rosenbergi	ANWC	R00260	M	28.1	26.3	22.9	21.8	20.4	44.6	48.3	26.3	28.4	22.9
V. rosenbergi	ANWC	R05155	M	11.7	12.7	8.2	8.7	6.2	14.7	16.4	10.2	11.1	6.9
V. rosenbergi	SAMA	R6328.A	M	6.8	7.4	4.7	6.3	5	9.3	8.7	7.8	8.8	4.7
V. rosenbergi	SAMA	R6328.B	M	7.6	8.3	5.5	6.2	4.9	10.1	9.2	7.1	7.4	4.4
V. rosenbergi	ZFMK	41438	M	39.3	44.7	25.4	23.7	23.9	57.3	55.6	37.2	33.2	23.8
V. rosenbergi	ZFMK	60690	F	41.9	45.8	26.2	21.5	24.1	51.1	55.1	35.6	30.6	27.2
V. rudicollis	BPBM	43901	M	36.7	39	21.6	24.6	16.6	45.1	43.7	27.7	34.6	18.4
V. rudicollis	BPBM	43917	M	18.7	19.3	11.7	12.2	7.3	24.3	21.7	14.6	16.5	8.6
V. rudicollis	BPBM	43919	M	43.7	44.7	30.2	29	20.5	55.5	49.1	34.7	37.6	20.8
V. rudicollis	BPBM	43921	M	13.3	13.3	7.2	9.6	5.2	17.3	14.7	10.8	12.9	5.4
V. rudicollis	MNHN	1974.63	M	14.7	17.1	11.1	12.3	7	21.5	20.3	13.5	16.1	7.6
V. rudicollis	NHMUK	86.12.28.7	F	42.8	42.7	24.5	26.3	16.9	50.1	46.1	28.2	35.7	20.6
V. rudicollis	NHMUK	87.2.7.19	M	22.6	23	12.1	14.6	9.1	27.2	25.7	16.6	19.2	8.9
V. rudicollis	NHMUK	92.10.75	M	19.8	21.8	12.3	14.4	8.9	28	24.8	17.4	20.8	9.6
V. rudicollis	NHMUK	93.5.30.6	F	55.6	59.9	34.1	37.3	26.1	73.6	69.9	45	48.8	32
V. rudicollis	USNM	259133	M	19.4	20	11.1	14	7.3	26.2	22.9	14.9	18.7	8.2
V. rudicollis	ZFMK	15622	M	27.9	29.5	13.6	17.1	10.9	36.1	30.6	18	23.5	10.9
V. rudicollis	ZFMK	15623	M	27.3	29.5	16.5	17.2	10.3	39	31.9	26.7	23.8	11.2
V. rudicollis	ZFMK	21102	M	35.6	39.7	20.4	26.5	16.5	46.6	42.5	29.8	34.7	17.1
V. rudicollis	ZFMK	21103	M	46.3	53.3	30.7	29.1	21.2	58.7	57.2	39	41.7	22.7
V. rudicollis	ZFMK	21104	M	47.8	53	32.3	32.2	23.1	61.6	59.8	36.3	38.3	26.2
V. rudicollis	ZFMK	25616	M	10.3	9.3	5.7	8	5	12.2	10.3	7.8	10.6	7.4
V. rudicollis	ZFMK	25617	M	6.9	6.3	4.7	5.7	2.6	8.4	6	5.2	6.7	2.5
V. rudicollis	ZFMK	26666	M	69	77.1	36.4	37	33.4	81.4	74.3	48.6	46.1	33.2
V. rudicollis	ZFMK	26667	F	53.8	57.9	33.6	32.9	25	69.8	65	40	41.2	25.5
V. rudicollis	ZFMK	61107	M	17.8	20.4	11.1	13.1	8	24.6	22.1	14.6	18.2	7.8
V. rudicollis	ZFMK	61108	M	18.5	18.7	11.7	12.1	7.2	23.5	21.2	15.5	17.6	8.2
V. rudicollis	ZFMK	62800	F	45	48	28.2	23.4	21	55.6	52.3	38.2	37.4	20.7
V. rudicollis	ZFMK	62942	M	42.8	46.8	29.2	26.2	18.9	55.5	53.4	34.7	34	20.2
V. rudicollis	ZFMK	66297	M	30.6	32.5	19.3	18.9	13.5	43.2	37	24	24.4	15.3
V. rudicollis	ZFMK	66298	M	29.6	32	17.4	19.7	13	37.2	34.1	23.6	25.7	14.1
V. rudicollis	ZFMK	66299	M	23.3	24.3	14.7	15.1	10	27.7	27.2	17.8	20.6	10.1
V. rudicollis	ZFMK	66300	M	17	19	10.8	12.2	7.3	22.5	20.9	15	16.3	8.3
V. rudicollis	ZFMK	72260	M	14.8	15	9.2	9.9	5.9	17.5	16	11.7	14.3	6.1
V. rudicollis	ZFMK	72261	M	14.3	15	8.5	10.2	6.1	16.8	16.2	11.5	14.3	6.3
V. rudicollis	ZFMK	78784	M	10.1	9.2	5.9	7.8	4.5	10.5	10.1	8	11.4	4.9
V. rudicollis	ZFMK	91265	M	29.5	31.7	20	16.4	13.9	38.8	36.2	24.5	23.9	14.4
V. rudicollis	ZFMK	91266	M	20.7	22.1	11.9	12.6	8.8	24	24.2	16.6	18.1	9.4
V. rudicollis	ZFMK	91267	M	20.2	21.1	13.6	13.1	8.4	25.4	23.3	16.4	18.6	9.7
V. salvadorii	AMS	R.24205	M	22.1	21.6	13.3	15.4	7.2	27.3	23.7	17.3	20.7	7.8
V. salvadorii	NHMUK	1904.3.17	M	44.3	82.1	32.5	40.7	25.6	74.4	67.4	45	49.9	28.2
V. salvadorii	NHMUK	1938.6.7.82	M	37.8	39.4	23.9	27	15.2	53.6	46.6	30.7	34	17.4
V. salvadorii	ZFMK	47533	M	94	99.2	64.6	65.1	52.9	128.7	108.9	73.3	80.7	51.6
V. salvadorii	ZFMK	47534	F	83.7	96.3	60.7	56.6	45.5	112.5	95.3	68.4	73.1	49.4
V. salvadorii	ZFMK	53348	M	22.8	23.8	14.9	16.6	9.4	30.1	26.6	18.9	21.6	9.6
V. salvadorii	ZFMK	57686	F	56.4	61.7	34.9	39.5	27.9	88.5	76.2	50.6	50.1	30.9
V. salvadorii	ZFMK	58210	F	67.2	71	42.9	42.9	34	95.5	76.5	60.2	53.1	40.1
V. salvadorii	ZFMK	64699	M	62.3	65.1	37	40.2	25.1	77.8	69.6	45.6	52.4	23.6
V. salvadorii	ZFMK	72258	M	41.8	46.9	27.2	31.8	17	58	51.1	35.1	41.3	20.6
V. salvadorii	ZFMK	72259	M	14.9	15.7	10.3	12.9	6.1	19	17	12.2	15.9	6.2
V. salvator	AMS	R.165236	M	13	14	7.4	10.9	6.3	17.9	16.4	12.3	14.3	7.3
V. salvator	MNHN	84.74	M	64.4	75.4	44.3	42.1	42.3	89.3	82.1	56.2	59.4	41.8
V. salvator	MNHN	91.63	M	42.8	50	32	31.2	22.7	58.6	55.5	41.4	43.3	27.3
V. salvator	NHMUK	1967.28.43	M	51.4	60	38.1	34.2	29.9	72	70.8	47.1	51.7	32.1
V. salvator	NHMUK	71.7.20.159	M	58.7	80.2	44.2	44	43.6	85.7	89.4	60.4	51.9	41.2
V. salvator	NTM	R13099	M	18.5	22.4	15.5	13.3	9.1	25.9	26.7	20	21.2	10.8
V. salvator	NTM	R13100	M	33.9	39.2	25.1	25.4	19.5	46.9	46.6	33.1	35.1	25.7
V. salvator	SAMA	R15542	M	13.2	15.4	10.8	11.6	7.3	17.8	18	13.7	15.5	7.6
V. salvator	SAMA	R15717.A	M	14.4	15.1	10.4	12.1	7.3	18	16.5	13.6	16.7	7.9
V. salvator	SAMA	R15717.B	M	14.7	13.9	10.3	11.4	7	18.9	16.1	12.1	15.8	7.4
V. salvator	SAMA	R22465	M	24.7	29.4	17.7	17.8	13.9	34.3	34.2	23.5	25.7	16
V. salvator	SAMA	R40630	M	20.4	21	14.1	15.2	9.7	30.1	27.1	18.6	22.2	11.7
V. salvator	USNM	193912	F	57.5	62.7	34.9	31.1	28.2	71.3	67	42.4	43.9	30.3
V. salvator	USNM	200486	M	67	74.9	43.6	38	37.9	82.1	70.3	52.9	52.2	36.3
V. salvator	ZFMK	22092	M	19.6	21.4	11.7	14.7	9.2	25.2	22.9	16.2	20.8	10.4
V. salvator	ZFMK	22096	M	18.9	18.6	11.9	12.9	8.7	21.7	20.8	15.5	17.5	8.2
V. salvator	ZFMK	22098	M	17.9	17.6	10.8	12.8	8.1	21.4	19.9	14.4	17.9	8.4
V. salvator	ZFMK	41890	M	56.6	61.8	34.1	37.9	29.4	82.3	70.4	46	45.4	37.6
V. salvator	ZFMK	49289	M	62.9	71.3	40.4	42.8	29.7	78.7	77.4	50.8	55.2	33.8
V. salvator	ZFMK	55943	M	73.9	76.5	42.6	40.2	39.5	100.7	82	59.5	55.3	41.3
V. salvator	ZFMK	64714	M	15.6	16.3	10.6	10.5	6.8	19.3	17.7	12.6	15.4	7.9
V. salvator	ZFMK	64718	M	13.5	15	9.8	10.1	6.4	17.7	16	12.2	13.7	6.8
V. salvator	ZFMK	65794	F	51.3	54.7	32.8	32.4	28	71.5	62.4	45.7	48.7	32.9
V. salvator	ZFMK	65795	M	17.5	19.2	12.8	13.7	9.3	24.5	22.1	17.3	19.6	9.7
V. salvator	ZFMK	65796	M	23.8	24.1	16.9	15.9	11.5	29.5	28.1	22.1	23.8	13.2
V. salvator	ZFMK	65797	M	18.5	17.7	10.9	12.9	7.8	22.9	19.7	15.9	17	8.1
V. salvator	ZFMK	66645	M	26.4	31.3	20.7	19.7	13.6	38.1	33.8	25.6	26	13.3
V. salvator	ZFMK	66646	M	32.5	35.1	21.8	20.2	17.2	42.8	40.2	29	30.4	17.7
V. salvator	ZFMK	81433	M	30.5	34.2	18.7	22	16	41.2	37.9	27.8	29.2	16.7
V. salvator	ZFMK	81434	M	57.8	64.1	38	38.3	31.9	75.6	70.2	49.6	51.3	33.9
V. salvator	ZFMK	82838	M	22.4	23.9	15.8	15.6	10.9	32.1	28.8	21.4	21.5	12.1
V. salvator	ZFMK	90606	M	27.9	31.4	16	19.6	14.7	36.8	37.5	25.8	26.7	16.5
V. salvator	ZFMK	91937	M	46.8	54.6	31.7	28.9	27.9	65.2	57.7	39.1	40.6	29.2
V. salvator	ZFMK	94993	M	40.8	42.8	28	28.7	21.4	53.9	45.9	33.4	37	22.3
V. scalaris	AMS	R.10207	M	13.9	17.2	9.4	11.8	7.1	20.8	19.1	14.2	16.5	7.9
V. scalaris	AMS	Tag missing	M	7	6.9	3.9	5.7	3	8.2	8	6.1	7.2	3
V. scalaris	ANWC	R00447	F	13.8	15	7.4	13.1	6.8	18.5	19.9	11.7	16.8	6.7
V. scalaris	ANWC	R00640	F	13.2	15.1	7.8	10	7.2	17.2	15.2	11.7	14.9	7.1
V. scalaris	ANWC	R00642	F	13.6	15.6	8.9	12.5	6.6	18.7	19.1	11.2	17.9	6.3
V. scalaris	ANWC	R00643	M	16.7	18.4	11.4	14.3	8.6	27.1	27	17.1	18.6	9.2
V. scalaris	ANWC	R00886	M	10.4	11.5	5.6	9	3.9	12.8	13.4	10.1	11.5	4.8
V. scalaris	ANWC	R00923	M	18.1	18.3	11	14	8.7	24.6	24.5	17.5	19.2	11.1
V. scalaris	ANWC	R00924	F	11.4	12.8	8.9	10.3	5.3	16.8	17.1	11.7	15.9	5.9
V. scalaris	ANWC	R00925	M	11.8	13.2	6	10.4	6	17.2	14.9	10.2	12.3	6.4
V. scalaris	ANWC	R00926	F	14.2	16	9.7	13.4	7	19.7	21.6	14.2	17.3	7.8
V. scalaris	ANWC	R00936	F	14.1	16	11	11.8	7.4	20.3	20.2	13.3	17.3	8.9
V. scalaris	ANWC	R00937	F	10.8	11.7	7.1	8.5	4.7	14.1	16.1	10.6	12.2	5.8
V. scalaris	ANWC	R00938	M	8.8	10.9	7.1	8.5	4.2	14	13.8	9.8	11.9	4.9
V. scalaris	ANWC	R00942	M	15.1	18.3	10.8	11.9	8.6	21.5	21.2	14.5	17.7	7.9
V. scalaris	ANWC	R00943	F	13	15	9.7	10.8	6.4	18.3	19.1	11.4	12.8	6.5
V. scalaris	ANWC	R01206	F	14.6	19	11	13.2	8.4	22.7	23.8	16.2	19.5	9.2
V. scalaris	ANWC	R02078	F	10.2	11.5	6.5	9	4.9	14.1	14.9	10.5	13.6	6.4
V. scalaris	ANWC	R03305	M	14.1	15	7.9	10.8	5.7	20	17.5	13.4	16.7	6.8
V. scalaris	ANWC	R03306	F	11.6	12.1	7.8	9	4.2	15	15.2	10.4	12.9	5.1
V. scalaris	ANWC	R03307	M	15.7	15.9	9.2	11.1	7	18.7	20	13.1	16.6	7
V. scalaris	ANWC	R03310	M	12.7	13.1	8.5	10.5	6.1	17.7	18.2	11.9	16.5	7.1
V. scalaris	ANWC	R03311	M	14.2	17.5	9.2	13	7.5	19.3	22	14.8	17.7	8.4
V. scalaris	ANWC	R03312	M	9.1	10.3	6.4	7.6	4	14.7	12.4	7.9	11.1	5.1
V. scalaris	ANWC	R03522	M	12.5	13.9	7.2	10.9	6	18.7	18.4	12	15.1	6.9
V. scalaris	ANWC	R03523	F	12.1	14.4	9.3	12	7.7	22.9	23.8	14.5	18.1	8.3
V. scalaris	ANWC	R03664	M	14.3	17.5	8.6	12.7	8.1	22.9	21.8	13.1	18	9.9
V. scalaris	ANWC	R03665	M	13.4	14.3	9.5	12.1	6.2	18.7	18.6	13.2	18.4	7.6
V. scalaris	ANWC	R03666	M	17.1	18	10	12.9	8.6	21.8	20.8	12.7	17.7	9.7
V. scalaris	ANWC	R03760	F	14.8	16	8.2	12.7	7.7	23.3	23.9	13.5	17.3	10
V. scalaris	ANWC	R03761	F	12.6	15.8	8.3	11.3	7	18.8	18.7	12.1	15.1	7.7
V. scalaris	ANWC	R03762	M	16.7	18.1	10.2	12.7	7.4	21.6	24.6	15	19.6	8.7
V. scalaris	ANWC	R03820	F	14.7	15.6	9	12.3	6.4	18.8	15.8	11.6	17.4	7.4
V. scalaris	ANWC	R05945	M	10.9	11	6.8	8.3	3.9	13.8	14.2	9	12.9	5.3
V. scalaris	ANWC	R06796	M	12.8	15.6	10.1	12.8	5.8	20.2	18.8	14	17.9	6.7
V. scalaris	ANWC	R10935	F	18.6	19	10.5	12.5	9.1	26.1	23.1	13.9	17.8	9.1
V. scalaris	ANWC	R10936	F	17.2	19.5	12.4	12.7	9.2	27.3	22.9	14.5	18.8	9.9
V. scalaris	ANWC	R10937	M	21	20.3	12.7	14.8	10.8	26.9	22.8	16.3	20.2	10.7
V. scalaris	ANWC	R10938	F	19	18.8	11.9	12.7	8.2	23	21.8	14.5	19.2	8.9
V. scalaris	ANWC	R10939	M	17.7	18.9	11.9	14.1	9.5	23.5	22.4	15.4	20.6	9.9
V. scalaris	ANWC	R10940	M	18.2	22.2	12.1	14.8	10.6	26.3	24	16.5	18.7	11.2
V. scalaris	ANWC	R10941	M	18.4	20	11.5	14.3	9.3	26.6	23.5	16.3	20.2	10.1
V. scalaris	ANWC	R10942	M	21.4	23.5	11.4	15.6	9.4	26.1	25.8	17.9	21.3	11.6
V. scalaris	ANWC	R10943	F	14.9	15.6	8.7	11.5	7.2	19.7	19.6	12.2	15.7	7.3
V. scalaris	ANWC	R10944	F	17.1	17.8	9.9	11.3	8.1	22.7	21.3	14.4	18.5	8.5
V. scalaris	NTM	R36765	M	15.8	18.3	9.6	12.1	8.7	22.4	21.6	13.8	15.5	8.6
V. scalaris	QM	J10873	M	8.9	10.1	6.6	6.6	3.6	13.2	12.6	9.2	10.9	4.5
V. scalaris	QM	J11171	F	11.4	10.6	6.7	7.7	4.6	15.3	13.7	10.1	12	4.9
V. scalaris	QM	J11218	F	15.1	15.7	10.6	9.6	6.8	22.2	20	13.9	15.2	8.4
V. scalaris	QM	J21013	M	7.2	7.8	4.8	5.6	3.2	9.4	9.2	6.7	8	3.3
V. scalaris	QM	J28863	F	15.5	16.7	10.9	12.4	6.8	23	22.5	14.7	16.6	8.2
V. scalaris	QM	J45277	M	22.3	23.2	14.5	15.9	10.3	27.8	27.2	19.5	24.3	12.8
V. scalaris	QM	J45357	M	12.7	16.9	11.2	12.5	7.6	18.2	20.7	16.3	18.5	9.6
V. scalaris	QM	J54013	M	18.2	17.9	10.7	12.7	7.6	23.2	22.3	15.3	17.6	9
V. scalaris	QM	J58994	M	17.2	18.4	10	12.6	8.4	21.9	23.3	17	19.3	10.1
V. scalaris	SAMA	R11431	F	16.1	16.6	11.4	12.1	8.1	23.9	19.9	14	18	8.1
V. semiremex	ANWC	R05497	M	6.8	7.2	4.8	5.6	2.9	8.7	8.8	5.8	7.9	3.2
V. semiremex	ANWC	R05536	M	10.7	12.2	5.7	8.8	4.7	15	15.5	10.6	12.9	5.4
V. semiremex	ANWC	R06121	F	18.4	19	12.3	15.3	9.3	24.3	23.9	15.6	21	9.8
V. semiremex	NTM	R00843	F	24.8	22.3	16	17.3	10.4	30.5	28.5	17.9	23.2	11.9
V. semiremex	NTM	R02107	M	14.4	16.3	11.2	13.5	8.8	21.6	23.6	15.9	18.5	8.4
V. semiremex	QM	J12454	M	22.5	19.8	11.2	15.9	10.4	24.9	26.6	19.1	22.2	11.3
V. semiremex	QM	J2151	M	20.2	22.1	13.7	16.1	11	32	27.4	21.8	22.8	12.6
V. semiremex	QM	J2152	M	16.5	16.1	10.2	12.7	7.3	21.4	19.5	14.2	18	8.3
V. semiremex	QM	J2172	M	9.4	10.5	8.8	11	6.1	20.1	17.3	14.8	15.6	7.3
V. semiremex	QM	J24867	F	20.7	21.2	12.8	15.9	9.1	27	24.6	19.9	19.5	10.3
V. semiremex	QM	J26696	F	20.4	24.4	14.5	16.4	10.8	34.4	30.8	22	23.8	11.4
V. semiremex	QM	J35334	M	16.8	18.6	13	14.8	8.1	25.7	22.3	17.2	20.4	10.9
V. semiremex	QM	J37574	F	12.9	14	7.5	9.6	5.8	15.8	17.1	12.1	13	6.8
V. semiremex	QM	J37592	M	19.5	22.7	14.1	16.5	10.8	28.5	27	19.3	21	11.5
V. semiremex	QM	J38268	M	15	16.4	11.4	10.8	9.6	25.9	20.3	16.4	18.7	10.4
V. semiremex	QM	J46793	M	15	17.9	10	13	9.5	20.8	22.6	16.3	19.7	10.4
V. semiremex	QM	J51184	F	17.3	20.7	13	13.5	9.9	27.3	24.5	18.5	20.2	10.9
V. semiremex	QM	J61775	F	17.9	17.8	11.1	12.6	8.2	21.3	22.2	14.5	17	7.4
V. semiremex	QM	J76101	F	15.2	17.1	11.8	13.4	8.8	17.4	19.9	16.5	18.7	8.6
V. semiremex	QM	J79750	M	20	25.8	16.6	17.4	12.3	26.5	30.3	20.2	23	12.7
V. semiremex	QM	J81149	M	19.9	18.8	12.1	14.2	9.9	24.8	22.1	16.8	20.8	10.3
V. semiremex	QM	J82341	M	4.4	4.3	3.5	5.4	2.5	3.8	4.9	4.1	6.1	2.1
V. semiremex	QM	J82342	M	6.6	6.9	4.2	6.2	3	7.3	8.1	5.8	8	3.3
V. semiremex	QM	J82343	M	5.6	5.9	4	5.4	2.6	6.9	7.5	5.6	8	2.6
V. semiremex	QM	J82344	M	5.5	5.3	3.8	5.5	2.5	6.5	6.5	5.3	7.5	2.1
V. semiremex	QM	J82345	M	7.1	6.5	4.4	6	3	8.8	7.9	6.3	8.2	2.7
V. semiremex	QM	J84623	M	17.8	20.2	13.6	14.7	10.5	24.2	25.3	18	20.6	10.9
V. semiremex	QM	J84624	F	17.1	19.5	12.2	13.6	10.1	23.3	24.1	17.1	18.7	9.4
V. semiremex	QM	J93170	F	19.9	20.1	12.3	14.4	10.1	24.1	23.5	16.3	19.6	11.5
V. semiremex	SAMA	R13812	F	15.8	16.6	11.4	13.4	9.2	24.2	21.2	16	18.7	9.3
V. semiremex	SAMA	R3817	F	16.5	14.9	10.7	11.6	6.7	21.1	18.6	12.3	17	8.2
V. semiremex	WAM	R115177	F	17.8	18.9	11.8	13	9.2	23.9	23.4	15.7	20.2	10.1
V. sp. Solomon Islands	AMS	R.134949	F	45.7	51	32	30.6	26.8	64.8	62.1	37.8	44.5	32
V. sp. Solomon Islands	AMS	R.134950	M	41.5	51.8	29.4	29.8	25.2	59.1	57.3	40.2	44.3	28.6
V. sp. Solomon Islands	AMS	R.134952	M	54.2	58	35.2	33.6	30.7	69.7	64	49	46.3	34.6
V. sp. Solomon Islands	AMS	R.134953	M	43.8	49.6	31.6	31	26.3	58.9	52.5	38.5	41.6	28.9
V. sp. Solomon Islands	BPBM	1508	M	26.7	23.4	14.7	17.7	11.1	30.5	30.2	21	24.7	12.6
V. sp. Solomon Islands	BPBM	3364	M	19.7	19.4	12.8	13.6	9	25.8	20.8	16.6	19.3	11.6
V. sp. Solomon Islands	SAMA	R5258.B	M	14.5	14.6	9.1	10.2	6.2	16.9	16.4	11.4	14	6.3
V. sp. Solomon Islands	SAMA	R5258.C	F	14.9	15.1	9.8	12.3	7.4	20.5	19.6	14	16.3	7.8
V. sp. Solomon Islands	SAMA	R5258.D	M	14	14.3	9	9.9	5.9	17	16.6	11.7	14.3	6.1
V. sp. Solomon Islands	SAMA	R5258.E	M	12.8	13.1	7.9	9.2	6	16.8	13.7	11.6	13.4	6.7
V. sp. Solomon Islands	SAMA	R5258.F	M	10.2	10.6	7.7	8.1	4.7	14.3	11.4	9.5	12	5.2
V. spenceri	AMS	R.110514	F	25.4	25.8	19.3	13.9	16	31.4	33	22	17.6	15
V. spenceri	AMS	Tag missing	M	12.3	11.6	7	7.5	5.2	14.4	14	9.8	9.3	5.9
V. spenceri	NTM	Tag missing	F	27.4	32.2	14.8	15.1	15.8	38.5	39.4	26.1	19.7	16.5
V. spenceri	NTM	Tag missing	M	42.6	41.2	28.8	23	29.2	57.7	57.8	37.1	31.1	28.8
V. spenceri	NTM	Tag missing	M	34.6	39.7	28.3	19	24.3	51.3	56.1	36.9	28	26
V. spenceri	NTM	Tag missing	F	37.8	35.6	28.4	19.9	21.9	48.9	49.7	32.8	25.1	24.8
V. spenceri	NTM	Tag missing	M	31	39.9	27.8	18	19	48.5	50.6	32.5	27.2	20.9
V. spenceri	NTM	Tag missing	M	37.8	43.1	26.5	22.8	26.5	59.5	59.9	20.3	28.3	26.9
V. spenceri	NTM	R05239	M	47.3	57.7	37.3	27.3	31.6	67.2	63.6	41.4	30.5	32.2
V. spenceri	NTM	R08592	F	36.7	38.8	23.9	22.9	24.2	49	51.3	36.9	27.3	23.9
V. spenceri	NTM	R09310	F	36.6	38.6	25.6	19.8	23.3	44.9	51.8	30.5	24.3	24.5
V. spenceri	NTM	R09311	F	31	36.1	22.2	17.4	19.7	48.4	44	28.9	23.4	19.9
V. spenceri	NTM	R09312	F	30.6	38.5	26	19.2	22	47.9	44.2	34.3	25	25.2
V. spenceri	NTM	R09313	F	28.7	33.2	21.8	17.9	19.3	43.4	44.2	30	21.5	21.2
V. spenceri	NTM	R09314	F	34.1	37.2	25.9	20.4	21.9	46.3	43.5	32.4	25.3	25.6
V. spenceri	NTM	R09315	F	35.3	37.2	25.5	21	23.1	50	46	31.3	24.6	24.7
V. spenceri	NTM	R09316	F	38.2	39.5	21.4	17.3	19.6	48.8	45.8	31.7	25.4	22.4
V. spenceri	NTM	R09317	F	46.9	46.4	31.4	24.4	28.3	57.6	59.9	43.8	28.3	30.4
V. spenceri	NTM	R17898	F	35.1	35.5	27	20.9	22.8	47	43.3	30	25.8	21.2
V. spenceri	NTM	R17899	F	40.4	38.4	27.6	21.2	24	53.4	53.9	31.6	28.7	26.4
V. spenceri	NTM	R17900	F	39.9	34.8	26.3	20	22.8	49.1	50.1	33.7	27.7	21
V. spenceri	NTM	R17901	F	36.3	37.2	24.2	20.7	23.3	48.5	51.9	30.4	25.8	24.2
V. spenceri	NTM	R17902	F	39.6	42.6	31.6	18.8	23.1	52.1	53.9	34.8	27.1	23.5
V. spenceri	NTM	R24978	F	27.9	31	23.7	18	18.8	39.9	39.1	31.3	24.5	22.3
V. spenceri	NTM	R28049	M	30.2	39.7	24.8	21.8	23.4	45.3	49.9	35.6	27.6	22.1
V. spenceri	QM	J15695	M	50.1	52.3	26.9	24.6	31.9	61.5	63.7	37.7	33.8	32
V. spenceri	QM	J47753	F	23.1	27.1	15.6	15.3	15.9	33.7	34.5	24.1	19.5	14.9
V. spenceri	QM	J60593	M	52.8	53.6	32.2	26.2	28.5	65.1	63.4	42.9	29.6	31.9
V. spenceri	QM	J86146	F	20.1	21.4	15.9	14	11.7	25.8	28.6	19.9	16.6	12.5
V. spenceri	QM	J95008	M	13.8	15.8	11	9.7	8.3	22	22.7	13.7	14.1	8.3
V. spenceri	QM	J95032	M	17.5	18.1	13.2	11.8	10.6	21.7	23.5	15.6	13.6	10.3
V. spenceri	ZFMK	95724	M	57.6	57.2	37.7	27.3	33.8	80.2	70.9	40.8	35.5	31.1
V. stellatus	MNHN	0.8746	M	12.8	11.6	7.8	9.6	6.4	14.4	12.9	9.7	11.9	6.2
V. stellatus	MNHN	0.8859	F	21	22.6	15.1	16.5	11.9	27.7	28.7	19.4	19.9	11.1
V. stellatus	MNHN	1951.84	M	13.5	13.4	8.9	10.4	6	16.5	15.7	12	15	7.8
V. stellatus	MNHN	1951.85	M	12.4	12	7.6	9.4	5	15.1	13.5	10.7	12.7	6.8
V. stellatus	MNHN	1965.47	M	10.5	10.5	6.2	7.5	4.9	13.7	11.9	9.7	9.2	6.3
V. stellatus	MNHN	1965.48	M	11.2	10.7	6.6	7.7	5.1	12.5	12	9.5	10.4	5.5
V. stellatus	MNHN	1965.48	M	10.4	11	6.9	7.4	5.4	14	12.5	10	10	5.5
V. stellatus	MNHN	1966.99	F	37.5	35.9	21.6	24	18.5	49.7	44.2	28.6	33.1	19.8
V. stellatus	MNHN	1967.18	M	13.3	12.7	7.1	8.9	6	14.9	13.2	11.1	13.4	6.3
V. stellatus	MNHN	1973.16	M	12.9	13	8.7	10.6	6.4	17.5	13.7	11.2	13.6	6.5
V. stellatus	MNHN	1978.21	F	42	42.1	24.9	23.4	21.8	49.8	51.8	36.6	34.7	26.8
V. stellatus	MNHN	1982.46	F	27.7	28.8	17.1	19.2	14.6	37.7	36	24.9	26.2	17.4
V. stellatus	MNHN	1983.47	M	47.6	50.5	26.2	31	26.2	62.2	56.8	43	43	27.4
V. stellatus	MNHN	1990.46	M	11.1	11.2	7.5	8.4	5.1	13.4	12.3	10.2	10.6	5.2
V. stellatus	MNHN	1999.85	F	35.7	39	21.9	21.1	19.3	47.2	44.4	34.4	31.3	23.8
V. stellatus	MNHN	2000.25	M	50.5	48.3	29	28.4	26.6	55.6	56.3	38.9	40.9	29.5
V. stellatus	NHMUK	1860.6.19.3	M	9	11.5	7.9	8.1	5.9	13.8	12.5	10.2	11.8	6.8
V. stellatus	NHMUK	1907.7.16.9	M	9.8	10.2	7.4	7.7	4.8	12.3	12.1	10.1	10.2	6.2
V. stellatus	NHMUK	1913.5.9.15	M	10.7	8.9	7.2	7.9	4.8	12.2	11.5	9.7	9.9	5.2
V. stellatus	NHMUK	1920.1.20.3400 (1)	M	36.2	40.1	19.4	21	19.7	45	44.8	31.7	31.4	22.7
V. stellatus	NHMUK	1920.1.20.3400 (2)	F	26.4	30.5	17.7	19.7	16.3	37.9	35.4	25.3	26.1	16.6
V. stellatus	NHMUK	1920.1.20.3787	F	24.6	29.4	18.6	19.4	15.7	39.4	35.8	26.7	27	17.5
V. stellatus	NHMUK	1920.1.20.66	F	25.8	28.4	18.4	16.7	14.9	34.3	34.7	27.1	24.1	17.6
V. stellatus	NHMUK	1945.8.6.1-2 (1)	M	14.3	12.4	8.3	10	6.1	14.4	14.3	11	13	7
V. stellatus	NHMUK	1945.8.6.1-2 (2)	M	13.6	13.4	9.6	10.1	6.5	14.5	14.8	12.2	13.3	7.6
V. stellatus	NHMUK	1948.1.7.15	M	11.5	11.3	7.4	8.6	5.7	15.5	12.8	10.5	12.1	6.2
V. stellatus	NHMUK	1960.1.4.62	M	12	11.8	8.3	9.6	6.1	15.5	13.9	11.5	13.5	6.7
V. stellatus	NHMUK	1968.11.53	M	11.9	10.6	7.3	8.1	5.2	12.2	12.3	9.9	10	5.7
V. stellatus	NHMUK	1972.21.56	F	38.3	35.7	20.8	24.2	20	47.8	39.6	29.3	30.7	22.1
V. stellatus	NHMUK	1972.21.57	M	12.8	15.1	10.6	10.9	8.3	19.8	18.6	13.9	15.8	9.1
V. stellatus	NHMUK	1972.21.59	M	9	10.3	6.5	7	4.6	11.9	11.3	8.1	9.8	5.4
V. stellatus	NHMUK	1972.22	M	10.1	9.4	7.5	8.7	6.1	14.7	13	10.2	11.4	6.6
V. stellatus	NHMUK	1972.22.26	M	11.4	12.6	8.3	10.5	5.9	16.7	13.7	10.7	13.8	6.6
V. stellatus	NHMUK	1972.22.27	M	10.9	13	7	9.2	6.6	15.2	14.1	11.4	14.2	6.7
V. stellatus	NHMUK	2016.91	F	20.8	21.7	11.7	14.5	11.6	27.9	27.1	19.6	20.5	12.6
V. stellatus	ZFMK	17521	M	48.6	57.4	31	34.3	33.2	63.1	61.7	2.1	46.6	38.9
V. stellatus	ZFMK	17522	M	51.8	60.4	35	33	34.2	65.7	66.9	43.9	44.7	39.4
V. stellatus	ZFMK	66628	M	47.8	49.4	29.3	26.8	23.9	60	55.5	38.3	35.3	26.2
V. stellatus	ZFMK	73815	F	40.3	43.4	23	24.5	22.4	46.9	48.9	36.2	35.3	26.5
V. stellatus	ZFMK	73816	F	45	45.6	26.9	28.9	25.9	69.6	56.2	36.5	38.6	29.6
V. stellatus	ZFMK	75006	F	60.6	60.6	30.2	30.7	34.8	69.3	59	44.5	43.7	35.3
V. storri	ANWC	R02044	M	12.9	13.1	7	7.4	6.9	15.6	16.1	9.9	11.1	7.5
V. storri	ANWC	R02045	F	8.8	8.5	5.2	6.3	4.3	11.3	11.1	7.6	8.9	5.1
V. storri	ANWC	R02904	F	8	4.3	5.5	5.9	4.1	10.2	11.3	7	8.3	3.9
V. storri	ANWC	R03252	M	13.1	11.9	7.8	8.1	6.1	15	14.7	9.2	10.9	5.6
V. storri	ANWC	R03253	F	8.4	8.6	5.8	6	4.6	11	11.7	6.5	8.3	4.7
V. storri	ANWC	R10128	M	11.5	10.8	5.2	7.5	4.5	14.3	12.5	8.1	10.6	5.2
V. storri	NTM	R25747	M	6.1	6.6	4.6	4.1	3.2	8.4	7.6	6	7.1	3.3
V. storri	QM	J14240	M	11.2	11	5.6	7.1	5	14.2	14	8.8	10.2	5.8
V. storri	QM	J2144	F	9	8.3	5.8	5.7	3.7	10.1	9.8	7.4	8	4.1
V. storri	QM	J24492	F	8	8.8	5.2	6.9	3.8	10.5	10.9	7.6	9.1	3.8
V. storri	QM	J32296	M	14	11.8	7.3	7.9	5.5	13.7	14.3	9.6	10.9	5.4
V. storri	QM	J32301	M	8.7	9.1	5.4	6.8	4.7	9.9	11.2	7.4	9.3	4.3
V. storri	QM	J37291	F	11.9	11.5	7	7.9	5.3	14.7	13.8	8.6	9.5	5.4
V. storri	QM	J38907	F	10.1	10	6.1	6.7	4.8	14.4	12.5	8.6	9.2	4.8
V. storri	QM	J38908	F	9.4	10.8	7.4	7.9	5.7	13.7	13.8	9.8	11.2	5.9
V. storri	QM	J47105	M	12.1	14.7	9.5	9.4	6.8	20.3	17.3	13.5	13.2	7.3
V. storri	QM	J47113	M	7.4	7.3	5.3	5.1	3.7	9.4	9.1	5.5	7.7	3.6
V. storri	QM	J47116	M	7.6	7.8	4.8	6.1	3.4	10.5	9.4	6.7	8.6	3.3
V. storri	QM	J51764	F	10	9.6	6.1	7.5	4.7	12.1	12.6	8.5	10.6	5.2
V. storri	QM	J52761	M	9	10.5	6.6	7.7	4.5	14.2	13	9	10	5.5
V. storri	QM	J52773	F	8.4	10.1	7.9	6.9	5.2	13.8	13.7	8.9	9.8	5.8
V. storri	QM	J52889	M	7.8	8.9	5.8	6.3	3.5	11.7	10.8	7.6	8.9	4.3
V. storri	QM	J53890	F	8.6	9.1	5.9	6.8	4.6	11.1	11.9	8.1	9.1	4.3
V. storri	QM	J60080	M	11.5	12.9	8.7	9.2	7	15.7	16.2	11.8	12.3	7.1
V. storri	QM	J60998	M	14.6	15.2	9	10.2	6.9	21.4	19	12.8	15.7	7.5
V. storri	QM	J61776	M	14.1	12.9	7.7	10.5	6.6	17.2	16.5	11	13.2	7.1
V. storri	QM	J62548	M	8.6	9.6	5.9	7.3	4.3	12	11.7	7.6	9.3	4.3
V. storri	QM	J67867	M	15.5	16.2	11.4	9.6	7.3	19.2	19.8	13.4	15.7	8
V. storri	QM	J69456	M	9.7	8.9	6	7.3	3.8	11.7	11	7.8	9.5	4.7
V. storri	QM	J70673	F	10.4	10.1	5.2	7	5	12.9	13	8.2	9.4	4.6
V. storri	QM	J74566	F	8.7	9.8	5.4	6.8	5.5	10.8	11.3	7.8	8.6	5.2
V. storri	QM	J74891	F	8.7	9.3	6.3	6.8	4.5	12	11.1	7.5	9.9	4.2
V. storri	QM	J75269	M	12.6	13.6	7.2	8	5.3	16.1	14.5	10	12.1	5.5
V. storri	QM	J75270	F	10.6	9.8	6.3	6.1	4.9	13.3	12.7	8.5	9.1	4.8
V. storri	QM	J75418	M	6.7	5.9	4.6	4.7	2.6	7.8	7.7	4.9	6.9	2.8
V. storri	QM	J75535	M	9.7	9.2	6.2	6.3	4.4	12.8	13.1	8	9.2	4.4
V. storri	QM	J76133	F	8.7	10.3	6	7.2	4.8	12.6	13.1	9.4	10.5	5.1
V. storri	QM	J78808	M	11.3	12.8	7	7.9	5.8	15.4	16.1	11.5	12	6.1
V. storri	QM	J79769	M	7.3	8.3	5	5.7	3.6	9.7	9.8	7.3	7.2	4
V. storri	QM	J80775	M	12.5	13.8	8.5	9.8	6.4	16.1	17.5	12.2	13.1	7.3
V. storri	QM	J84944	M	9.3	11.5	8.1	7.6	5.1	15.4	15	10.6	12.2	6
V. storri	QM	J85478	M	8.3	7.7	5.3	5.6	3.5	9.5	10.2	6.6	8.2	3.9
V. storri	QM	J88183	M	12.8	13.3	9.1	9	6.2	17.9	16.8	10.6	13.2	6.2
V. storri	QM	J88621	M	9.5	12	7.6	9.5	5.9	15.7	15.2	10.4	12.3	6.8
V. storri	QM	J94635	M	6.4	6.6	4.7	5.4	3	8.2	9	5.8	6.8	3.5
V. storri	WAM	R42717	M	10.2	11.8	6.3	7.9	5.1	15.3	13.6	10.5	9.9	5.6
V. storri	WAM	R75359	M	11.7	11.3	7.4	7.1	5.4	15.2	14.6	9.4	10.7	15.8
V. storri	WAM	R75362	M	12.1	11.4	6.5	7.3	3.1	13.5	12.9	9.3	10.5	5.3
V. storri	WAM	R75416	M	11.3	11.7	8.1	6.9	5.6	14.9	14.5	10	10.5	5.8
V. timorensis	BPBM	2152	M	6.7	5.9	3.7	5	2.5	7.5	7.2	5.5	6.4	2.9
V. timorensis	MNHN	.02207A	M	11.5	11.2	7	8.7	4.1	14.9	13.6	9.3	13.5	5.1
V. timorensis	MNHN	0.2184	M	21.4	22.9	12.6	15.9	9.4	29	28.1	18.3	20.4	11.8
V. timorensis	MNHN	0.2184A	M	17	17	9.9	13.3	6.9	18.7	20.6	14.8	18.2	8.3
V. timorensis	NHMUK	1926.10.30.54	M	12.6	12.4	8.4	9.2	4.7	16.9	15	11.7	13.8	6.9
V. timorensis	NHMUK	51.4.14.48	M	17.2	19.7	10.5	13.6	8.2	25.6	24.3	17.2	19.2	9.4
V. timorensis	NHMUK	55.10.16.270	M	11.5	12.1	7.6	9.7	5	15.8	15.6	10	12.7	6.4
V. timorensis	NHMUK	55.10.16.35	M	18.7	22.2	11.1	15	9.8	25.6	26.7	17	18.7	10.3
V. timorensis	NHMUK	97.6.21.15.16 (1)	M	22.5	22.1	11.9	14.9	10.3	26.3	26.2	18.7	20.4	12.5
V. timorensis	NTM	R25981	M	13.5	16.2	10	12.4	8	18.2	18.7	15	16.1	9
V. timorensis	WAM	R105535	M	22.3	21.7	11.9	14.4	9.7	29.2	24.5	18.3	19.9	11
V. timorensis	WAM	R105711	M	23.2	23.1	13	15.9	11.5	29.6	27.3	23	22.5	13.4
V. timorensis	ZFMK	14785	M	21.2	21.8	12.6	14	7.6	27.6	24.8	16.9	19.4	9.8
V. timorensis	ZFMK	14787	M	19	18.7	10.5	13.6	8.4	24.7	22.5	17.4	17.6	8.6
V. timorensis	ZFMK	16150	M	20.1	19.6	11.6	13	8.3	28.2	24.4	17.2	19.6	9.4
V. timorensis	ZFMK	16153	M	16.6	17.3	10.7	13.2	7.8	20	20.4	14.9	17.4	8.5
V. timorensis	ZFMK	20261	M	18.2	18.8	11.3	13.9	8.5	24.3	23.1	15.2	18.6	8.9
V. timorensis	ZFMK	20262	M	15.3	14.1	8.2	10.2	6.5	20.2	17.3	12.4	14.2	7.1
V. timorensis	ZFMK	22084	M	19.9	21.1	12.3	14.4	8.8	25.5	25.1	16.2	22.3	11.3
V. timorensis	ZFMK	52920	M	24.4	24.3	15.8	15.4	12.9	33.2	29.7	19.3	21.9	14.5
V. timorensis	ZFMK	62608	M	16.6	14.7	9.3	11.7	7.8	19.2	18.3	13.2	17.5	7.8
V. timorensis	ZFMK	64706	M	18.2	20.2	11.4	14.3	8.4	27.1	23.4	16.7	21.4	9.9
V. timorensis	ZFMK	64707	M	21.3	19.9	10.9	13.5	8	22.8	24	15.9	19.6	10.1
V. timorensis	ZFMK	70608	M	15	14.3	8.5	10.5	6	21.1	17.5	13.7	15.5	7.5
V. timorensis	ZFMK	74560	M	17.3	15.7	8.4	10.3	6.4	21.6	19.2	14.3	15.6	7.7
V. timorensis	ZFMK	82825	M	8.3	7.1	4.4	6.4	3.1	9.4	8.8	7	9.2	3.5
V. timorensis	ZFMK	91229	M	18	16.8	10	11.4	7.5	20.5	20.1	14.1	15.4	6.7
V. tristis	AMS	R.164913	F	16.5	18.8	11.2	13.6	6.5	23.1	23.7	16.8	18.1	8.6
V. tristis	AMS	R.5313	M	15	16.5	9	10.4	6.5	20.9	19	12.6	16.2	6.8
V. tristis	AMS	R.5328	M	15.7	15.6	8.1	9.9	5.4	17.7	18	12.1	15	5.6
V. tristis	AMS	R.5398	M	12.4	11.5	7.4	8.1	3.7	15.2	14.2	10.5	12.5	4.9
V. tristis	ANWC	R00263	M	21.2	23.2	14.1	16.2	9.5	25.5	24.3	17.7	23.7	11
V. tristis	ANWC	R00264	F	14.8	18.5	9.2	11.9	6.4	21.1	25.1	13.7	15.7	7.9
V. tristis	ANWC	R00377	M	18.8	19.5	11.2	15.7	8.6	24.4	26.2	16.9	21.6	9.3
V. tristis	ANWC	R00515	M	19	19.9	10.2	11.4	7.6	24	27.2	15.2	19.2	9.1
V. tristis	ANWC	R00641	F	13.6	16.1	9.8	12	5.9	21.7	20.6	13.6	15.4	7.1
V. tristis	ANWC	R00887	F	17	19.1	9.8	12.3	6.2	23.1	22.3	12.6	16.2	7.9
V. tristis	ANWC	R00939	F	16.8	17.6	12.1	12.4	7.1	22.3	23.7	14.5	16.7	8.9
V. tristis	ANWC	R00940	M	13.8	16.4	8.8	11.3	6.6	21	20.7	14.4	16.5	8.1
V. tristis	ANWC	R03308	M	24.6	23.2	13.4	15.3	9	27.9	26.6	15.5	22.1	11.7
V. tristis	ANWC	R05424	M	15.2	17.3	8.6	12.7	5.8	21.4	22.4	14.8	18.6	8
V. tristis	ANWC	R05487	M	11.3	12.3	5.4	8.6	3.1	15.6	15.9	8.9	12.9	3.4
V. tristis	ANWC	R05530	M	7.6	7.2	5.1	5.7	2.7	9.3	8.5	6.5	8.3	3.1
V. tristis	ANWC	R05947	F	17.6	19.8	10.6	13.1	7.2	21.3	24	15.9	18.1	8.4
V. tristis	ANWC	R05954	F	14.4	20	10.9	12.8	6.6	24.2	24.6	15.9	17.5	8.4
V. tristis	NHMUK	I.3.a	M	19.4	22.2	12.2	13.9	10.2	27.5	28.2	18.9	18.5	10.1
V. tristis	NTM	R00788	M	7.1	6.7	4.1	5.4	2.7	8.1	8.1	5.7	6.6	2.6
V. tristis	NTM	R00789	M	6.6	7	4.7	5.1	3.1	8.9	9	6.3	7.6	2.9
V. tristis	NTM	R00790	M	6.1	7	4.7	5.3	2.8	7.4	8.3	7.1	7.5	3
V. tristis	NTM	R00791	M	6.7	7.1	4.7	5.7	2.9	7.3	8.3	5.9	6.7	3.1
V. tristis	NTM	R00792	M	6.2	7.1	5	5.4	2.8	8.4	9	6.3	7.7	2.7
V. tristis	NTM	R00793	M	6	6.7	4.9	5.2	2.8	8.2	8.1	6.6	7.2	3.2
V. tristis	NTM	R00794	M	6.6	6.9	4.3	5.1	2.7	8	8.4	6.4	7	3.2
V. tristis	NTM	R00795	M	6.4	6.8	4.4	5.5	2.5	8	8.1	6	7.1	3.2
V. tristis	NTM	R01533	M	22.2	27.1	15.5	16	10.6	35.2	33.5	23.8	20.6	13.1
V. tristis	NTM	R07996	M	25.6	28.1	14.9	18.4	12.4	34.1	34.7	23.7	24.6	15.4
V. tristis	NTM	R08588	M	26	31.7	17.6	16.6	13.2	38.6	37.9	25.4	23.9	15.2
V. tristis	NTM	R10760	M	6.6	5.7	4.7	4.9	2.2	8	7.4	5.9	6.7	2.8
V. tristis	NTM	R12450	M	22.8	25.4	15.6	14.1	9.6	29.9	32.6	19.8	19.3	11.4
V. tristis	NTM	R12731	F	19.6	20.3	12.1	12.9	8.8	26.4	25.8	18.1	19.8	9.6
V. tristis	NTM	R16460	M	17.3	21.6	12.2	12.8	8.1	26.4	27.1	19.3	18.2	12.2
V. tristis	NTM	R16461	M	8.1	8.4	5.6	6.6	3.4	11.2	11.3	7.9	7.9	5
V. tristis	NTM	R17906	F	19.7	21.3	12.9	12.9	7.4	27.1	27	17.9	18.7	9.8
V. tristis	NTM	R18135	M	20.7	21	13.2	14.4	9.9	28.4	30.1	20.5	20.4	13.7
V. tristis	NTM	R18277	F	12.8	15	10.3	9.9	5.9	20.3	18.4	12.8	13.7	6.7
V. tristis	NTM	R20649	M	18.7	21.7	12.5	13.3	7.6	28.3	28.1	18.7	20.7	8.8
V. tristis	NTM	R22442	F	10.4	12	7.9	9.4	4.8	15.6	15.4	10.7	12.2	5.8
V. tristis	NTM	R22743	F	11.7	12.4	8.4	8.5	4.2	16.4	16.4	12.2	12.8	5.6
V. tristis	NTM	R24484	M	21.1	25.8	16.5	14.4	10.6	34.3	32.7	21.4	21	11.6
V. tristis	NTM	R25558	M	7.1	8	5.1	5.3	3	9.5	9.6	6.5	8	3.5
V. tristis	NTM	R26870	F	10.4	13.1	7.4	7.7	5.4	16	16.5	11.4	13.4	6.4
V. tristis	NTM	R27857	M	14.7	16.7	10.7	10.5	5.6	21.1	21	15.1	16.8	7.6
V. tristis	NTM	R27884	F	13.2	15.5	9.1	10	5.9	19.9	20.2	13.8	14.5	7.9
V. tristis	NTM	R28057	M	18.2	21.6	13.7	15.7	8.3	24.1	26.2	19.1	19.6	9.2
V. tristis	NTM	R35764	M	22.1	24	12.6	14.2	8.5	29.9	28.2	19.3	19.1	11.3
V. tristis	NTM	R37047	M	21.4	22.5	13.7	14.3	7.8	28.1	28.4	21.1	22.6	9.6
V. tristis	NTM	R37142	M	19.3	18.3	12.7	14.2	7.7	28	28.7	19.1	20.7	9.6
V. tristis	NTM	R37300	F	17.6	20.8	13	15.1	6.9	25.2	25.4	17.5	19.7	8.8
V. tristis	QM	J47158	M	18.5	18.8	10.6	14.2	8.3	27.6	26.5	17.1	20.1	9.7
V. tristis	QM	J60014	F	14.5	15.9	9	9.7	5.7	21.5	19.4	13.8	14.3	7
V. tristis	QM	J60054	F	17.5	18	10.9	12.2	6.8	23.7	22.6	15.6	17.7	6.6
V. tristis	QM	J640	M	13.5	15.3	8.6	12.1	6	20	19.3	12.4	17	7.4
V. tristis	QM	J67508	M	10.1	10	6.6	6.8	3.9	13.5	13.3	9.6	11	5.1
V. tristis	QM	J67513	F	12	11	7.2	7.3	4.7	14.4	14.6	8	10.7	5.7
V. tristis	QM	J76104	M	22	22.7	13.3	14.5	8.5	25.9	27.4	19.8	20.3	10.7
V. tristis	QM	J76257	M	20.7	21.8	12.6	14.6	8	27.9	26.2	18.3	20.3	8.7
V. tristis	QM	J81072	M	7.5	6.2	3.8	4.6	2.1	7	6.9	5.5	6	2.1
V. tristis	QM	J83846	F	14.1	15.9	8.3	10.5	6.2	19.7	20.4	13.9	14.7	6.8
V. tristis	QM	J86970	M	14.8	15.7	10.2	12.6	6.9	22.1	21.6	15.9	18.4	7.9
V. tristis	QM	J87311	M	19.4	21.7	12.6	15.2	8	25.2	27.8	19.4	21.5	9.5
V. tristis	QM	J88034	M	16.6	18.2	10.3	12.3	7.5	25	22.3	15.8	17.5	9.1
V. tristis	QM	J90787	M	7.3	6.9	4.6	4.7	2.7	8.5	8.7	6.1	6.2	2.8
V. tristis	QM	J91895	M	22.5	26	12.2	14.6	10.2	27.5	32.6	21.6	23.9	11.7
V. tristis	QM	J92663	F	21.2	24.2	13.5	15.2	8.4	28.6	29.3	19.3	20.5	11.1
V. tristis	SAMA	R1112.A	M	6.6	7	4.6	6.3	3.4	8.7	8.3	6.7	9.2	3
V. tristis	SAMA	R1112.B	F	9.1	9.2	5.2	7.1	3.5	11.6	11.3	7.5	9.6	4
V. tristis	SAMA	R13398	M	9.1	9.1	5.6	6.1	3.5	11.9	10.9	7.6	9.6	4.2
V. tristis	SAMA	R13783	F	20.1	18.4	10.8	14.4	8.5	23.1	23.4	14.8	18.5	9.4
V. tristis	SAMA	R13784	F	10.4	11.3	8.6	11.6	6.8	17.3	18.5	13.5	15.9	7.2
V. tristis	SAMA	R13813	M	22.3	26.8	15.1	15.6	12	34.7	33.2	21.5	23.8	13.2
V. tristis	SAMA	R14495	F	18.4	18.2	10.8	12.7	8.1	23.8	23.2	17.3	18.6	9.1
V. tristis	SAMA	R25532	M	18.5	21.3	12.9	12.9	8.6	21.8	25.1	17.1	18.6	8.9
V. tristis	SAMA	R3085	M	25.1	24.9	15.3	17.3	11.6	32.3	33.6	20.9	22.7	14
V. tristis	SAMA	R3224.A	M	13	12.9	9.7	10.2	5.9	18	17	13	14.5	7.5
V. tristis	SAMA	R3224.B	F	10.4	10.8	6.8	8.1	4.5	14.2	13.5	10.2	11.5	5.1
V. tristis	SAMA	R3224.D	M	13.9	12.3	7.8	9	5.6	17.1	16.9	12.2	13.1	7.3
V. tristis	SAMA	R3224.E	M	12.2	12.3	7.3	8.5	5.2	16.8	16.5	11.2	11.9	6.8
V. tristis	SAMA	R3224.F	M	7.5	8.6	5.1	5.9	3.6	10.1	10.1	7.1	8.8	4.6
V. tristis	SAMA	R3224.G	M	19.4	20.4	12.4	12.6	7.1	23.4	25.6	14.4	19.2	9.7
V. tristis	SAMA	R32491	M	16.6	18.1	11.1	12.1	8	25.3	21.6	16.4	17.8	9
V. tristis	SAMA	R38779	M	22.6	23.3	12.3	13.4	8.9	28.6	30.5	19.9	19.9	12.9
V. tristis	SAMA	R4039	F	17.3	18.8	11	11.7	6.9	24.5	24.2	15.9	17.4	9.5
V. tristis	SAMA	R41855	F	14.9	17.1	10.2	11.4	6.4	21.6	19.6	13.6	15.3	7.6
V. tristis	SAMA	R42868	M	12.8	16.6	10.4	10.8	6.7	22.9	20.9	14.6	16.1	8.9
V. tristis	SAMA	R42885	M	12.4	14.6	8.7	10.1	5.8	17.6	17.2	12.2	14.3	6.7
V. tristis	SAMA	R42896	M	15.2	20.1	11.5	12.2	7.6	25.7	22.9	16.3	19.2	10.4
V. tristis	SAMA	R44819	F	13.9	16.2	8.8	11.5	6.5	21	18.3	14.3	16.3	7.7
V. tristis	SAMA	R50152	M	16.2	18.8	9.7	12.3	7.1	23.2	21.8	14.7	19.8	9.6
V. tristis	SAMA	R50154	F	16	15.2	9.4	10.4	6.2	22.1	20.7	14.3	15.2	7
V. tristis	SAMA	R51589	M	15.9	16.4	11	11.4	7.6	25.6	20.6	15.9	16.9	8.6
V. tristis	SAMA	R5290.A	M	9.3	9.5	5.8	6.5	4	12.3	11.9	9	10.1	4.2
V. tristis	SAMA	R5290.B	F	9	10.1	6.6	7.7	4.3	13.2	12.8	9.9	11.4	5.5
V. tristis	SAMA	R53922	F	15.1	16	9.6	10.9	6.5	20.5	20.4	14.7	15.5	7.2
V. tristis	SAMA	R54476	M	11.3	12.3	7.5	9.9	5.9	17	14.4	10.8	12.6	7
V. tristis	SAMA	R55672	M	7.8	7.7	4.8	6.3	3.4	10.5	9.8	6.9	7.1	3.7
V. tristis	SAMA	R56498	M	17	20	11.4	12.1	8.6	24.5	24.9	17.3	17.7	9.7
V. tristis	SAMA	R6014.A	M	7.4	7.9	4.9	5.4	3.4	10.8	10	7.1	7.8	4.1
V. tristis	SAMA	R6014.B	M	5.8	6.1	4.2	5.5	3.1	7.3	6.7	5.6	7.5	3.4
V. tristis	SAMA	R6015	M	9.7	8.2	7.2	8.6	4.7	14.6	14.5	10	12.6	4.7
V. tristis	USNM	64952	M	14.2	13.6	7.6	9.3	5.9	20.1	17.5	12.9	13.7	7.3
V. tristis	WAM	R102140	M	9.9	9.1	5.6	6.7	3.1	11.2	11.6	9.3	9.4	3.7
V. tristis	WAM	R102272	M	12.5	12.4	7.2	8.1	4.1	15.6	14.2	10.9	11.4	4.8
V. tristis	WAM	R102507	F	19.4	20.4	11.7	13.6	7.9	24.6	25.3	18.2	18.6	9.7
V. tristis	WAM	R115773	F	29.7	28	15.1	17.3	11.6	36.3	34.9	24.3	24.9	12.4
V. tristis	WAM	R123942	F	21	20.3	12	12.1	8.6	26.7	24.4	17.8	18	9.7
V. tristis	WAM	R135245	M	18.9	18.6	11.6	10.7	7.4	23.5	22.7	16.1	17.1	8.7
V. tristis	WAM	R140426	M	26.3	24	13.8	15.7	9.5	32.5	28	22.4	22.9	12.2
V. tristis	WAM	R157621	M	7.7	7.3	4.4	5.1	2.5	9.1	9.4	6.7	7.2	3
V. tristis	WAM	R172840	M	10.5	10.1	6.5	6.6	3.6	13.1	12.6	9.8	9.9	4.2
V. tristis	WAM	R28016	F	20.8	20.8	12	13.3	7.4	27.8	27.9	19.1	19.4	9.5
V. tristis	WAM	R56140	M	22.4	22.7	13.6	14.9	8.9	29.1	27.9	19.4	21.7	10.7
V. tristis	WAM	R58675	M	16.2	18.3	9.8	11.1	7	25	23.4	14.5	17.6	8.1
V. tristis	WAM	R75013	M	19.8	20.8	11.3	13.3	8.3	27	24.5	18.9	18.8	11.3
V. varius	AMS	R.93192	M	29.6	29.3	19.3	20.9	13.6	46.8	35.6	26.9	29	15.3
V. varius	ANWC	R02683	M	55.8	69.2	39.5	36	35.2	80.3	82.9	50.7	52.5	44.8
V. varius	ANWC	R04104	M	66.1	72.4	42	55	40.7	91.9	93.8	54.8	65.3	47
V. varius	ANWC	R04105	M	63.8	66.6	35.6	48.6	40.2	86.3	85.7	50.9	61.1	40
V. varius	ANWC	R04108	M	54.8	65.4	46.2	46.8	41	80	79	52.5	57.9	44.4
V. varius	ANWC	R05212	M	58.2	62.2	43.4	43.8	42.4	84.6	85.6	54.4	65.9	40.8
V. varius	ANWC	R05477	M	52	58.3	29	33.3	31.1	73.2	73.6	37.8	43.8	30.4
V. varius	ANWC	R06076	M	56.1	66.3	41	42.4	38.9	79.1	77.6	46.1	55.7	44.8
V. varius	ANWC	R06168	M	62.8	67.9	40.3	38.5	36.1	82.1	80.1	53.6	54.9	45
V. varius	BPBM	1260	M	40	43.5	26.5	28.5	18.4	57	53.8	38.4	39.7	23.8
V. varius	NHMUK	76.3.4.2	M	39.6	46.7	24.1	25.8	19.4	53.3	52.2	36	36.3	21
V. varius	NHMUK	90.9.23.5-6 (1)	M	32.4	35.7	21.9	24.8	15.9	42.8	41.2	30	36.6	19.7
V. varius	NHMUK	90.9.23.5-6 (2)	M	20.9	21.8	14	13.9	9.1	27.4	24.9	18.2	19.7	10
V. varius	NHMUK	96.6.17.4	M	36.5	39.9	21.9	29.1	20.1	49.7	48.3	35.7	38.8	25
V. varius	QM	J13932	M	10.2	12	7.5	10	5.3	17.4	14.3	10.7	13.4	5.9
V. varius	QM	J14393	M	10.7	10.3	7.3	9.5	5.4	12	12.1	9.5	12.9	4.8
V. varius	QM	J14865	M	9.1	9.5	6.1	7.7	3.9	11.8	10.8	8.7	12.3	4.3
V. varius	QM	J14866	M	9.8	11	5.8	9.2	3.7	11.3	11	8.9	11.6	4.5
V. varius	QM	J2145	M	9.6	11.4	7.7	9.2	5.5	14.3	13	10.9	12.3	6.2
V. varius	QM	J2543	M	11.5	12.1	8.1	8.8	4.7	14.1	13.7	10.4	12.2	4.4
V. varius	QM	J33352	M	18.4	22.3	13.2	14.4	9.7	29.4	26.5	18.6	22.2	10.6
V. varius	QM	J33353	M	19.1	17.1	9.3	10.3	7	19	18.8	14.5	15	6.3
V. varius	QM	J3732	M	12.1	12.1	8.3	9.9	5.6	14.7	14.6	11.3	12.5	5.9
V. varius	QM	J41391	M	11.5	12.6	7.9	10.7	4.9	15.5	15.2	11.1	14.2	5.9
V. varius	QM	J4223	M	11.1	11.8	8.1	10	5.3	15.4	14.5	27.5	14.3	5.1
V. varius	QM	J5052	M	10.2	10.3	7.3	9.8	5.1	12.8	11.3	9.4	12.3	5.9
V. varius	QM	J54521	M	9.8	12.1	8.2	9.8	5.2	14	13.1	10.1	12.2	4.7
V. varius	QM	J57359	M	11.9	11.6	7.2	8.8	4.8	12.4	12.9	10.5	12.2	5.2
V. varius	QM	J89284	M	10.6	13.3	8	9.8	4.6	16	15.1	11.5	14	5.1
V. varius	QM	J89285	M	13	13.2	8.9	9.7	5.1	16.9	14.6	10.8	13.5	5.1

## Sheet: S4
Table S4. Procrustes aligned coordinates of head shape. Collection acronyms follow Sabaj (2019).
Species	Collection	Voucher	Sex	Centroid size	1x	1y	2x	2y	3x	3y	4x	4y	5x	5y	6x	6y	7x	7y	8x	8y	9x	9y	10x	10y	11x	11y	12x	12y	13x	13y	14x	14y	15x	15y	16x	16y	17x	17y	18x	18y	19x	19y	20x	20y	21x	21y	22x	22y	23x
L. borneensis	BPBM	46698	M	54.9534	0.1882	0	0.0481	0.0786	0.0481	-0.0786	-0.0007	0.0494	-0.0007	-0.0494	-0.0434	0.0983	-0.0434	-0.0983	-0.1923	0.1935	-0.1923	-0.1935	-0.3364	0.1472	-0.3364	-0.1472	-0.2611	0	-0.1059	0.1784	-0.0401	0.1526	-0.002	0.1387	0.0193	0.1284	0.0432	0.1193	0.0701	0.1111	0.1009	0.1038	0.1335	0.0928	0.1615	0.0733	0.1808	0.0413	-0.1059
L. borneensis	BPBM	46699	M	64.2602	0.2042	0	0.0462	0.0805	0.0462	-0.0805	-0.0045	0.0458	-0.0045	-0.0458	-0.047	0.0869	-0.047	-0.0869	-0.2032	0.169	-0.2032	-0.169	-0.3282	0.1239	-0.3282	-0.1239	-0.261	0	-0.115	0.1719	-0.0427	0.1545	-0.004	0.14	0.0164	0.1293	0.0403	0.1142	0.066	0.1076	0.1004	0.1025	0.1369	0.087	0.172	0.0704	0.1947	0.0393	-0.115
L. borneensis	MNHN	0.997	F	48.5376	0.2105	0	0.0464	0.084	0.0464	-0.084	-0.0085	0.0574	-0.0085	-0.0574	-0.0525	0.106	-0.0525	-0.106	-0.2178	0.1715	-0.2178	-0.1715	-0.2739	0.1156	-0.2739	-0.1156	-0.2381	0	-0.1368	0.1759	-0.0589	0.1585	-0.0157	0.1432	0.0084	0.1315	0.0355	0.1169	0.0666	0.1104	0.1041	0.104	0.1425	0.0899	0.1755	0.0691	0.1988	0.037	-0.1368
L. borneensis	NHMUK	1906.2.7.1	M	69.2667	0.1907	0	0.0456	0.08	0.0456	-0.08	-0.0043	0.0495	-0.0043	-0.0495	-0.0443	0.0904	-0.0443	-0.0904	-0.2144	0.1929	-0.2144	-0.1929	-0.2952	0.1484	-0.2952	-0.1484	-0.2518	0	-0.1229	0.1838	-0.0399	0.1617	-0.0026	0.1368	0.0139	0.1254	0.0359	0.1238	0.0681	0.1158	0.1031	0.1114	0.138	0.1012	0.1657	0.0799	0.1838	0.0451	-0.1229
L. borneensis	NHMUK	1909.3.4.1	M	61.301	0.2002	0	0.0381	0.0801	0.0381	-0.0801	-0.0062	0.0452	-0.0062	-0.0452	-0.0459	0.0911	-0.0459	-0.0911	-0.207	0.1862	-0.207	-0.1862	-0.2889	0.1463	-0.2889	-0.1463	-0.2361	0	-0.1213	0.1836	-0.0433	0.1732	-0.0051	0.1531	0.0126	0.1401	0.0348	0.1251	0.0623	0.12	0.0977	0.1097	0.136	0.1022	0.167	0.0819	0.1871	0.0445	-0.1213
L. borneensis	NHMUK	1920.4.6.1	M	51.8262	0.2095	0	0.035	0.0866	0.035	-0.0866	-0.0077	0.0561	-0.0077	-0.0561	-0.0495	0.0939	-0.0495	-0.0939	-0.1982	0.19	-0.1982	-0.19	-0.2855	0.1548	-0.2855	-0.1548	-0.2343	0	-0.118	0.1769	-0.0482	0.1559	-0.0119	0.1405	0.0062	0.1324	0.0262	0.1294	0.0571	0.1221	0.0965	0.1159	0.138	0.1032	0.1742	0.0825	0.1983	0.0457	-0.118
L. borneensis	ZFMK	96629	M	74.1851	0.1961	0	0.0435	0.0818	0.0435	-0.0818	0.0015	0.0543	0.0015	-0.0543	-0.0428	0.0973	-0.0428	-0.0973	-0.2212	0.1928	-0.2212	-0.1928	-0.2834	0.139	-0.2834	-0.139	-0.2273	0	-0.1299	0.1901	-0.0467	0.1641	-0.0081	0.142	0.008	0.1289	0.0328	0.1189	0.0639	0.1144	0.1015	0.1084	0.1401	0.0973	0.171	0.0803	0.1852	0.0443	-0.1299
L. borneensis	ZFMK	97200	F	23.5754	0.1895	0	0.0485	0.0792	0.0485	-0.0792	-0.0057	0.0547	-0.0057	-0.0547	-0.0499	0.103	-0.0499	-0.103	-0.2093	0.1903	-0.2093	-0.1903	-0.2922	0.133	-0.2922	-0.133	-0.2408	0	-0.1245	0.1876	-0.0483	0.1694	-0.0097	0.148	0.0112	0.1317	0.0398	0.1158	0.0708	0.1061	0.1058	0.1009	0.1395	0.0915	0.1658	0.0713	0.1839	0.0406	-0.1245
S. crocodilurus	AMS	R.130773	M	73.915	0.1764	0	0.1074	0.0698	0.1074	-0.0698	-0.0073	0.0306	-0.0073	-0.0306	-0.0973	0.1133	-0.0973	-0.1133	-0.2211	0.1558	-0.2211	-0.1558	-0.3028	0.1073	-0.3028	-0.1073	-0.268	0	-0.1627	0.1371	-0.0982	0.1342	-0.0343	0.1296	0.025	0.1138	0.0827	0.0943	0.1249	0.0728	0.1405	0.0561	0.1534	0.046	0.1637	0.0346	0.172	0.0189	-0.1627
S. crocodilurus	AMS	R.130774	F	31.9273	0.1776	0	0.0991	0.0837	0.0991	-0.0837	0.0047	0.0311	0.0047	-0.0311	-0.1036	0.1183	-0.1036	-0.1183	-0.2157	0.1425	-0.2157	-0.1425	-0.2706	0.1034	-0.2706	-0.1034	-0.2639	0	-0.1646	0.1471	-0.1042	0.1485	-0.0369	0.1465	0.027	0.139	0.0807	0.1164	0.1146	0.0855	0.1298	0.0657	0.1475	0.0559	0.1631	0.0449	0.172	0.0249	-0.1646
S. crocodilurus	MNHN	1990.5	F	73.3152	0.1823	0	0.0962	0.0826	0.0962	-0.0826	-0.0075	0.0275	-0.0075	-0.0275	-0.0834	0.125	-0.0834	-0.125	-0.2234	0.1442	-0.2234	-0.1442	-0.3049	0.1048	-0.3049	-0.1048	-0.2657	0	-0.1555	0.1438	-0.0877	0.1378	-0.0286	0.1288	0.0222	0.1124	0.072	0.0983	0.1107	0.0808	0.1322	0.0625	0.1525	0.0521	0.1675	0.0384	0.1794	0.0217	-0.1555
S. crocodilurus	MNHN	1990.498 (1)	F	29.009	0.1728	0	0.1058	0.0828	0.1058	-0.0828	0.0047	0.0257	0.0047	-0.0257	-0.1035	0.1271	-0.1035	-0.1271	-0.2125	0.1404	-0.2125	-0.1404	-0.2896	0.0968	-0.2896	-0.0968	-0.2664	0	-0.1602	0.1425	-0.1032	0.143	-0.0389	0.1411	0.0236	0.1271	0.0809	0.1059	0.1174	0.0805	0.1359	0.0632	0.1519	0.053	0.1642	0.0419	0.1703	0.0235	-0.1602
S. crocodilurus	MNHN	1990.498 (2)	F	26.9019	0.1714	0	0.1064	0.0939	0.1064	-0.0939	0.0051	0.0236	0.0051	-0.0236	-0.0988	0.1266	-0.0988	-0.1266	-0.212	0.1406	-0.212	-0.1406	-0.288	0.1062	-0.288	-0.1062	-0.2611	0	-0.1574	0.1418	-0.0991	0.147	-0.0364	0.1458	0.0234	0.131	0.0791	0.1117	0.1162	0.0895	0.135	0.0739	0.1464	0.0589	0.1599	0.0471	0.1652	0.0256	-0.1574
S. crocodilurus	MNHN	1990.498 (3)	F	27.7967	0.1711	0	0.1055	0.088	0.1055	-0.088	0.0024	0.0251	0.0024	-0.0251	-0.1012	0.1367	-0.1012	-0.1367	-0.2062	0.1436	-0.2062	-0.1436	-0.2876	0.1042	-0.2876	-0.1042	-0.2616	0	-0.1551	0.149	-0.0999	0.1499	-0.0368	0.1495	0.0251	0.1367	0.0779	0.1072	0.1136	0.081	0.1322	0.0637	0.149	0.0556	0.1591	0.0422	0.1671	0.0232	-0.1551
S. crocodilurus	MNHN	1990.498 (4)	F	24.2753	0.1681	0	0.1049	0.0876	0.1049	-0.0876	-0.002	0.0273	-0.002	-0.0273	-0.1123	0.1315	-0.1123	-0.1315	-0.1776	0.1461	-0.1776	-0.1461	-0.293	0.1064	-0.293	-0.1064	-0.2777	0	-0.1394	0.1506	-0.1026	0.153	-0.0468	0.1544	0.0138	0.1308	0.0733	0.104	0.1174	0.0816	0.1404	0.0698	0.1523	0.0597	0.1608	0.0463	0.1656	0.0256	-0.1394
S. crocodilurus	MNHN	1990.498 (5)	F	26.4691	0.1715	0	0.1069	0.0937	0.1069	-0.0937	0.0015	0.0259	0.0015	-0.0259	-0.1026	0.1383	-0.1026	-0.1383	-0.2051	0.1428	-0.2051	-0.1428	-0.283	0.0991	-0.283	-0.0991	-0.2724	0	-0.1542	0.1433	-0.1	0.1507	-0.0386	0.146	0.0229	0.1296	0.0811	0.1126	0.1162	0.0896	0.1307	0.0676	0.1466	0.0561	0.1612	0.0466	0.1669	0.026	-0.1542
S. crocodilurus	MNHN	1991.3	M	75.4724	0.1654	0	0.0956	0.0843	0.0956	-0.0843	0.005	0.0296	0.005	-0.0296	-0.0759	0.1336	-0.0759	-0.1336	-0.2207	0.1641	-0.2207	-0.1641	-0.2973	0.1299	-0.2973	-0.1299	-0.2732	0	-0.1521	0.159	-0.0811	0.15	-0.0197	0.1412	0.0309	0.1256	0.0754	0.1053	0.108	0.0836	0.1268	0.0665	0.1411	0.0526	0.1561	0.0442	0.1617	0.0249	-0.1521
S. crocodilurus	MNHN	1991.3	F	72.8451	0.178	0	0.0906	0.0811	0.0906	-0.0811	-0.0033	0.0243	-0.0033	-0.0243	-0.0707	0.1277	-0.0707	-0.1277	-0.2299	0.161	-0.2299	-0.161	-0.3005	0.1212	-0.3005	-0.1212	-0.2696	0	-0.1544	0.1579	-0.0769	0.1494	-0.0163	0.1339	0.0322	0.1205	0.0749	0.1052	0.1057	0.083	0.1221	0.0639	0.1416	0.0527	0.1584	0.039	0.1721	0.0213	-0.1544
S. crocodilurus	MNHN	1996.27	M	72.7411	0.1609	0	0.0994	0.0862	0.0994	-0.0862	0.0097	0.0298	0.0097	-0.0298	-0.0695	0.1293	-0.0695	-0.1293	-0.2323	0.1748	-0.2323	-0.1748	-0.2948	0.1313	-0.2948	-0.1313	-0.2506	0	-0.1564	0.1789	-0.0795	0.1598	-0.0187	0.1369	0.0302	0.1154	0.0753	0.0971	0.1119	0.0892	0.1256	0.0727	0.1376	0.059	0.1496	0.0457	0.1565	0.0253	-0.1564
S. crocodilurus	MNHN	1996.27	F	32.6153	0.1828	0	0.1015	0.09	0.1015	-0.09	-0.0002	0.0294	-0.0002	-0.0294	-0.1095	0.1304	-0.1095	-0.1304	-0.2064	0.1418	-0.2064	-0.1418	-0.2705	0.1055	-0.2705	-0.1055	-0.2495	0	-0.1614	0.1407	-0.1092	0.1454	-0.0464	0.1436	0.0173	0.1341	0.075	0.1126	0.112	0.0838	0.133	0.0634	0.1526	0.0524	0.1686	0.0415	0.177	0.0224	-0.1614
S. crocodilurus	MNHN	1996.27	F	31.1843	0.1842	0	0.097	0.0881	0.097	-0.0881	-0.0056	0.0319	-0.0056	-0.0319	-0.0988	0.1266	-0.0988	-0.1266	-0.208	0.1494	-0.208	-0.1494	-0.2795	0.118	-0.2795	-0.118	-0.2411	0	-0.1557	0.1478	-0.1011	0.1487	-0.0434	0.1405	0.0134	0.1259	0.0682	0.1047	0.1094	0.082	0.1325	0.063	0.1537	0.0547	0.1681	0.0415	0.1783	0.0223	-0.1557
S. crocodilurus	NHMUK	1935.12.4.35	M	77.983	0.1511	0	0.1021	0.0841	0.1021	-0.0841	0.0086	0.0288	0.0086	-0.0288	-0.056	0.1281	-0.056	-0.1281	-0.2468	0.1722	-0.2468	-0.1722	-0.2955	0.1424	-0.2955	-0.1424	-0.2659	0	-0.1593	0.1813	-0.0695	0.1572	-0.0086	0.1275	0.0396	0.117	0.0841	0.1069	0.1139	0.0938	0.1218	0.0826	0.1304	0.0688	0.1426	0.0538	0.1502	0.0305	-0.1593
S. crocodilurus	NHMUK	1988.11	F	67.5883	0.1739	0	0.101	0.0814	0.101	-0.0814	-0.0085	0.0324	-0.0085	-0.0324	-0.0932	0.1272	-0.0932	-0.1272	-0.2023	0.161	-0.2023	-0.161	-0.2969	0.1175	-0.2969	-0.1175	-0.2775	0	-0.1472	0.1553	-0.0917	0.1459	-0.0337	0.1358	0.0221	0.1253	0.0741	0.101	0.1113	0.0725	0.1351	0.0607	0.1505	0.05	0.1604	0.036	0.1707	0.0201	-0.1472
S. crocodilurus	NHMUK	1988.7	M	81.6526	0.1463	0	0.1036	0.077	0.1036	-0.077	0.0132	0.0312	0.0132	-0.0312	-0.0579	0.1304	-0.0579	-0.1304	-0.2554	0.184	-0.2554	-0.184	-0.3041	0.1475	-0.3041	-0.1475	-0.2608	0	-0.1663	0.1742	-0.0706	0.1553	0.0009	0.1354	0.0491	0.1097	0.087	0.0904	0.1177	0.0807	0.1322	0.0764	0.1298	0.0681	0.1355	0.0526	0.1424	0.0292	-0.1663
S. crocodilurus	NTM	R16586	F	30.4334	0.1924	0	0.0911	0.0893	0.0911	-0.0893	0.0004	0.0396	0.0004	-0.0396	-0.1069	0.1242	-0.1069	-0.1242	-0.2089	0.1321	-0.2089	-0.1321	-0.264	0.0963	-0.264	-0.0963	-0.2603	0	-0.1631	0.1395	-0.1079	0.1421	-0.0459	0.139	0.0145	0.133	0.0687	0.1177	0.1092	0.0898	0.1345	0.068	0.1541	0.0506	0.1748	0.0429	0.1833	0.022	-0.1631
S. crocodilurus	NTM	R16594	F	28.7504	0.1926	0	0.0881	0.0925	0.0881	-0.0925	0.0004	0.0402	0.0004	-0.0402	-0.0912	0.1244	-0.0912	-0.1244	-0.2288	0.1345	-0.2288	-0.1345	-0.2669	0.0878	-0.2669	-0.0878	-0.2329	0	-0.1677	0.1367	-0.1	0.1454	-0.0389	0.1391	0.0147	0.1315	0.0644	0.116	0.1079	0.101	0.1323	0.0822	0.1506	0.0626	0.1693	0.0454	0.1861	0.0252	-0.1677
S. crocodilurus	SAMA	R55099	F	31.1926	0.1797	0	0.0985	0.0845	0.0985	-0.0845	-0.0007	0.0224	-0.0007	-0.0224	-0.1094	0.134	-0.1094	-0.134	-0.2043	0.1392	-0.2043	-0.1392	-0.2678	0.11	-0.2678	-0.11	-0.2728	0	-0.16	0.1447	-0.1067	0.1433	-0.0416	0.1395	0.0236	0.1329	0.0793	0.1146	0.1132	0.0867	0.1342	0.0728	0.1484	0.0598	0.1636	0.0449	0.1764	0.0254	-0.16
S. crocodilurus	ZFMK	41332	M	96.917	0.1681	0	0.0959	0.0791	0.0959	-0.0791	0.0074	0.0367	0.0074	-0.0367	-0.0748	0.1281	-0.0748	-0.1281	-0.2186	0.1698	-0.2186	-0.1698	-0.3062	0.1333	-0.3062	-0.1333	-0.2682	0	-0.1486	0.1684	-0.0797	0.1508	-0.0175	0.1338	0.0368	0.1287	0.078	0.1022	0.1121	0.0884	0.1184	0.0706	0.1327	0.0569	0.1507	0.0447	0.1635	0.0253	-0.1486
S. crocodilurus	ZFMK	43188	M	95.4527	0.1556	0	0.0972	0.0843	0.0972	-0.0843	0.0138	0.032	0.0138	-0.032	-0.07	0.1334	-0.07	-0.1334	-0.2273	0.1685	-0.2273	-0.1685	-0.3101	0.1361	-0.3101	-0.1361	-0.2733	0	-0.153	0.1595	-0.077	0.1441	-0.0091	0.1384	0.0447	0.1376	0.083	0.1114	0.1102	0.0861	0.1221	0.0689	0.1334	0.0555	0.1472	0.0448	0.1537	0.0256	-0.153
S. crocodilurus	ZFMK	44308	M	92.791	0.1484	0	0.0988	0.0858	0.0988	-0.0858	0.0174	0.0312	0.0174	-0.0312	-0.0621	0.1353	-0.0621	-0.1353	-0.2402	0.1706	-0.2402	-0.1706	-0.3072	0.1354	-0.3072	-0.1354	-0.2674	0	-0.1589	0.1673	-0.0751	0.1498	-0.0079	0.1299	0.0458	0.1248	0.0889	0.1169	0.1143	0.0899	0.1221	0.0737	0.1311	0.0601	0.1428	0.0468	0.1496	0.0267	-0.1589
S. crocodilurus	ZFMK	57856	M	83.1151	0.1574	0	0.0953	0.085	0.0953	-0.085	0.0127	0.0352	0.0127	-0.0352	-0.0728	0.1274	-0.0728	-0.1274	-0.226	0.1619	-0.226	-0.1619	-0.3106	0.1271	-0.3106	-0.1271	-0.2768	0	-0.1527	0.1569	-0.0778	0.1447	-0.0108	0.1349	0.0439	0.135	0.0853	0.1179	0.1109	0.0885	0.124	0.0729	0.1365	0.062	0.1459	0.0468	0.1557	0.0265	-0.1527
S. crocodilurus	ZFMK	57857	F	77.7069	0.144	0	0.1012	0.0859	0.1012	-0.0859	0.0221	0.0315	0.0221	-0.0315	-0.0678	0.1317	-0.0678	-0.1317	-0.2431	0.1626	-0.2431	-0.1626	-0.3076	0.126	-0.3076	-0.126	-0.2603	0	-0.1632	0.1583	-0.0781	0.1442	-0.0043	0.143	0.0516	0.1437	0.0888	0.1157	0.1163	0.0925	0.1275	0.0796	0.1322	0.0662	0.1381	0.0509	0.1444	0.0292	-0.1632
S. crocodilurus	ZFMK	78802	F	38.09	0.1588	0	0.0937	0.09	0.0937	-0.09	0.0048	0.0374	0.0048	-0.0374	-0.0989	0.1593	-0.0989	-0.1593	-0.1762	0.1748	-0.1762	-0.1748	-0.2774	0.1243	-0.2774	-0.1243	-0.2608	0	-0.1349	0.1772	-0.0932	0.172	-0.0338	0.1721	0.0273	0.1541	0.0765	0.1212	0.1031	0.0872	0.1179	0.0677	0.1357	0.0585	0.1494	0.0461	0.1569	0.0258	-0.1349
S. crocodilurus	ZFMK	83902	M	89.3682	0.1518	0	0.0905	0.1029	0.0905	-0.1029	0.0205	0.0416	0.0205	-0.0416	-0.0477	0.1338	-0.0477	-0.1338	-0.2514	0.1649	-0.2514	-0.1649	-0.2935	0.1291	-0.2935	-0.1291	-0.2513	0	-0.1606	0.1704	-0.0659	0.1587	-0.0061	0.1359	0.0337	0.1193	0.0717	0.1185	0.1025	0.1049	0.1217	0.0877	0.1365	0.0725	0.1442	0.0536	0.1537	0.0301	-0.1606
V. acanthurus	AMS	R.141728	M	28.7819	0.2244	0	0.0637	0.0805	0.0637	-0.0805	-0.0177	0.0269	-0.0177	-0.0269	-0.1026	0.1168	-0.1026	-0.1168	-0.188	0.1417	-0.188	-0.1417	-0.2759	0.1077	-0.2759	-0.1077	-0.2372	0	-0.1437	0.1406	-0.1024	0.1359	-0.0537	0.1299	-0.0042	0.1209	0.0413	0.1027	0.0843	0.0806	0.1245	0.0638	0.1637	0.0519	0.1975	0.0416	0.2197	0.0253	-0.1437
V. acanthurus	ANWC	R00516	M	70.1192	0.2136	0	0.0685	0.0667	0.0685	-0.0667	-0.0077	0.0204	-0.0077	-0.0204	-0.0941	0.1052	-0.0941	-0.1052	-0.2089	0.1658	-0.2089	-0.1658	-0.2705	0.1239	-0.2705	-0.1239	-0.2346	0	-0.1529	0.1639	-0.0963	0.146	-0.0438	0.1274	0.0019	0.1067	0.047	0.0903	0.0897	0.0772	0.1252	0.0654	0.1586	0.0556	0.1871	0.0438	0.2068	0.0249	-0.1529
V. acanthurus	ANWC	R02227	M	39.0202	0.2025	0	0.0768	0.0739	0.0768	-0.0739	-0.007	0.0294	-0.007	-0.0294	-0.0884	0.1108	-0.0884	-0.1108	-0.2198	0.1568	-0.2198	-0.1568	-0.2745	0.1065	-0.2745	-0.1065	-0.2383	0	-0.1575	0.1542	-0.0927	0.1531	-0.0408	0.1323	0.0047	0.1095	0.0519	0.0922	0.0959	0.0777	0.1288	0.064	0.1585	0.0541	0.1825	0.0412	0.1995	0.0243	-0.1575
V. acanthurus	ANWC	R02776	M	79.7488	0.2175	0	0.0647	0.0725	0.0647	-0.0725	-0.0031	0.0333	-0.0031	-0.0333	-0.0816	0.1034	-0.0816	-0.1034	-0.206	0.1448	-0.206	-0.1448	-0.3044	0.1073	-0.3044	-0.1073	-0.2773	0	-0.1423	0.1422	-0.0834	0.1325	-0.0334	0.122	0.0067	0.1061	0.0436	0.088	0.084	0.0754	0.123	0.0652	0.1598	0.0548	0.1913	0.0448	0.2111	0.0256	-0.1423
V. acanthurus	ANWC	R05016	F	47.2347	0.2213	0	0.069	0.0694	0.069	-0.0694	-0.0105	0.0241	-0.0105	-0.0241	-0.1108	0.0995	-0.1108	-0.0995	-0.1911	0.1445	-0.1911	-0.1445	-0.2711	0.0962	-0.2711	-0.0962	-0.2447	0	-0.1513	0.14	-0.109	0.1374	-0.0559	0.1326	-0.0029	0.1173	0.046	0.0959	0.0917	0.0811	0.1296	0.0676	0.1657	0.0575	0.196	0.0459	0.2162	0.0266	-0.1513
V. acanthurus	ANWC	R05017	F	48.063	0.2179	0	0.066	0.0671	0.066	-0.0671	-0.0156	0.0337	-0.0156	-0.0337	-0.1022	0.0982	-0.1022	-0.0982	-0.1907	0.157	-0.1907	-0.157	-0.2722	0.1104	-0.2722	-0.1104	-0.2528	0	-0.1452	0.1497	-0.0979	0.1485	-0.0471	0.1399	-0.0013	0.1184	0.0457	0.0968	0.0895	0.0763	0.1266	0.0625	0.1616	0.0552	0.1906	0.0445	0.2097	0.0243	-0.1452
V. acanthurus	ANWC	R05018	F	51.2383	0.2236	0	0.0658	0.0701	0.0658	-0.0701	-0.0325	0.0206	-0.0325	-0.0206	-0.1082	0.1002	-0.1082	-0.1002	-0.1789	0.1462	-0.1789	-0.1462	-0.2823	0.1036	-0.2823	-0.1036	-0.243	0	-0.1369	0.1468	-0.0997	0.1424	-0.0535	0.1325	-0.0051	0.1164	0.0437	0.0968	0.0894	0.0798	0.1293	0.0695	0.1658	0.06	0.1954	0.0446	0.2176	0.0258	-0.1369
V. acanthurus	ANWC	R05019	M	36.9686	0.2231	0	0.0534	0.0757	0.0534	-0.0757	-0.0326	0.0282	-0.0326	-0.0282	-0.1085	0.1028	-0.1085	-0.1028	-0.1653	0.1611	-0.1653	-0.1611	-0.2564	0.0941	-0.2564	-0.0941	-0.2277	0	-0.1311	0.1596	-0.0993	0.1597	-0.0546	0.1543	-0.0072	0.1403	0.0389	0.119	0.0835	0.1021	0.1207	0.0861	0.1579	0.0741	0.1901	0.0575	0.2127	0.0312	-0.1311
V. acanthurus	ANWC	R10218	F	41.6747	0.2231	0	0.0704	0.0688	0.0704	-0.0688	-0.0139	0.028	-0.0139	-0.028	-0.105	0.1053	-0.105	-0.1053	-0.2031	0.1417	-0.2031	-0.1417	-0.2764	0.0919	-0.2764	-0.0919	-0.2397	0	-0.156	0.1344	-0.1066	0.1325	-0.0535	0.1281	-0.0037	0.11	0.0453	0.0902	0.0918	0.0719	0.1322	0.0606	0.1686	0.0501	0.1994	0.0419	0.2186	0.025	-0.156
V. acanthurus	NHMUK	1946.8.30.97	M	78.7594	0.201	0	0.0677	0.0806	0.0677	-0.0806	-0.0029	0.0408	-0.0029	-0.0408	-0.0664	0.12	-0.0664	-0.12	-0.2263	0.1738	-0.2263	-0.1738	-0.2776	0.1473	-0.2776	-0.1473	-0.2275	0	-0.1512	0.1745	-0.0796	0.1486	-0.0307	0.1218	0.0077	0.1077	0.0458	0.097	0.0839	0.0777	0.1195	0.068	0.1515	0.0574	0.1781	0.0464	0.1937	0.0252	-0.1512
V. acanthurus	NTM	R00625	M	33.8032	0.2379	0	0.043	0.0826	0.043	-0.0826	-0.0211	0.0467	-0.0211	-0.0467	-0.0789	0.1071	-0.0789	-0.1071	-0.1976	0.1493	-0.1976	-0.1493	-0.2726	0.1011	-0.2726	-0.1011	-0.2261	0	-0.138	0.1494	-0.0826	0.1471	-0.04	0.1383	-0.0062	0.1284	0.0268	0.1098	0.0655	0.0904	0.1115	0.0793	0.1579	0.0656	0.1988	0.0496	0.2276	0.0277	-0.138
V. acanthurus	NTM	R00858	M	32.6445	0.2278	0	0.0636	0.0756	0.0636	-0.0756	-0.0099	0.0382	-0.0099	-0.0382	-0.0933	0.1095	-0.0933	-0.1095	-0.2175	0.145	-0.2175	-0.145	-0.2613	0.092	-0.2613	-0.092	-0.2212	0	-0.1618	0.1413	-0.1013	0.1413	-0.0477	0.1346	-0.0025	0.1191	0.0395	0.0956	0.0843	0.078	0.1254	0.0664	0.1637	0.0549	0.196	0.0402	0.2195	0.0224	-0.1618
V. acanthurus	NTM	R00859	M	31.3758	0.2268	0	0.0618	0.0805	0.0618	-0.0805	-0.0151	0.0451	-0.0151	-0.0451	-0.0745	0.1105	-0.0745	-0.1105	-0.2311	0.1497	-0.2311	-0.1497	-0.2748	0.0818	-0.2748	-0.0818	-0.2405	0	-0.1603	0.1401	-0.0858	0.1298	-0.0332	0.1268	0.0032	0.116	0.0379	0.0954	0.0812	0.0773	0.1214	0.0624	0.1622	0.0605	0.1941	0.0419	0.2197	0.0246	-0.1603
V. acanthurus	NTM	R01486	M	77.7737	0.2251	0	0.0611	0.0759	0.0611	-0.0759	-0.0144	0.0394	-0.0144	-0.0394	-0.0858	0.1057	-0.0858	-0.1057	-0.1981	0.1608	-0.1981	-0.1608	-0.2912	0.1145	-0.2912	-0.1145	-0.2445	0	-0.1401	0.1522	-0.0888	0.134	-0.0435	0.12	-0.0042	0.1057	0.0373	0.0916	0.0822	0.0784	0.1233	0.0662	0.1612	0.0526	0.1939	0.039	0.2167	0.0213	-0.1401
V. acanthurus	NTM	R01780	M	35.0751	0.2289	0	0.0561	0.0835	0.0561	-0.0835	-0.0157	0.0429	-0.0157	-0.0429	-0.0866	0.1178	-0.0866	-0.1178	-0.1987	0.1481	-0.1987	-0.1481	-0.2712	0.1042	-0.2712	-0.1042	-0.2407	0	-0.1442	0.1435	-0.0904	0.1422	-0.0444	0.133	-0.0047	0.1203	0.0338	0.1017	0.0771	0.0851	0.1196	0.0716	0.161	0.0614	0.1949	0.0451	0.2191	0.024	-0.1442
V. acanthurus	NTM	R02592	M	65.6131	0.213	0	0.0686	0.071	0.0686	-0.071	-0.0092	0.0302	-0.0092	-0.0302	-0.0794	0.1066	-0.0794	-0.1066	-0.239	0.1587	-0.239	-0.1587	-0.2674	0.104	-0.2674	-0.104	-0.2257	0	-0.1673	0.1604	-0.09	0.1441	-0.0341	0.1273	0.0052	0.1053	0.0452	0.0869	0.0878	0.0707	0.1254	0.0579	0.161	0.0501	0.1903	0.0403	0.2092	0.0242	-0.1673
V. acanthurus	NTM	R06439	M	45.7335	0.2299	0	0.0605	0.0692	0.0605	-0.0692	-0.0383	0.034	-0.0383	-0.034	-0.1115	0.102	-0.1115	-0.102	-0.1705	0.1482	-0.1705	-0.1482	-0.274	0.0877	-0.274	-0.0877	-0.2383	0	-0.1348	0.1426	-0.1036	0.1379	-0.0606	0.1374	-0.0149	0.1191	0.0376	0.1048	0.09	0.0872	0.131	0.0715	0.1688	0.0582	0.2006	0.0427	0.2239	0.0253	-0.1348
V. acanthurus	NTM	R06441	M	46.2169	0.2339	0	0.0549	0.0734	0.0549	-0.0734	-0.029	0.0321	-0.029	-0.0321	-0.1012	0.1017	-0.1012	-0.1017	-0.1857	0.1531	-0.1857	-0.1531	-0.2638	0.1002	-0.2638	-0.1002	-0.2334	0	-0.1415	0.1491	-0.0982	0.1418	-0.0531	0.1352	-0.0107	0.1192	0.0333	0.1015	0.0805	0.0859	0.1238	0.0728	0.1653	0.0616	0.2007	0.0487	0.2245	0.0268	-0.1415
V. acanthurus	NTM	R06605	M	93.3538	0.2423	0	0.0419	0.0715	0.0419	-0.0715	-0.0253	0.0297	-0.0253	-0.0297	-0.0972	0.0951	-0.0972	-0.0951	-0.175	0.1551	-0.175	-0.1551	-0.2693	0.1048	-0.2693	-0.1048	-0.2319	0	-0.1303	0.1559	-0.0899	0.1534	-0.0486	0.1417	-0.0117	0.1233	0.0257	0.1027	0.0681	0.094	0.1135	0.082	0.1604	0.0704	0.2008	0.0511	0.2316	0.0291	-0.1303
V. acanthurus	NTM	R06701	F	69.9008	0.2271	0	0.0496	0.0835	0.0496	-0.0835	-0.0159	0.0407	-0.0159	-0.0407	-0.0868	0.1047	-0.0868	-0.1047	-0.1892	0.1547	-0.1892	-0.1547	-0.2755	0.1059	-0.2755	-0.1059	-0.2399	0	-0.1351	0.1598	-0.0866	0.144	-0.0433	0.1339	-0.0075	0.1189	0.0284	0.1018	0.0714	0.0885	0.1164	0.0764	0.1597	0.0611	0.198	0.0489	0.2229	0.0302	-0.1351
V. acanthurus	NTM	R15471	F	58.1533	0.2306	0	0.0561	0.076	0.0561	-0.076	-0.0109	0.0357	-0.0109	-0.0357	-0.0833	0.106	-0.0833	-0.106	-0.2121	0.151	-0.2121	-0.151	-0.279	0.1094	-0.279	-0.1094	-0.2272	0	-0.1509	0.1433	-0.0901	0.1371	-0.0412	0.1255	-0.0015	0.1129	0.0342	0.093	0.0759	0.0771	0.1193	0.0692	0.162	0.0627	0.1974	0.0476	0.2225	0.0271	-0.1509
V. acanthurus	NTM	R16377	M	36.8245	0.2077	0	0.0741	0.0652	0.0741	-0.0652	0.0076	0.0283	0.0076	-0.0283	-0.1005	0.1159	-0.1005	-0.1159	-0.1996	0.1525	-0.1996	-0.1525	-0.2794	0.107	-0.2794	-0.107	-0.2531	0	-0.1518	0.1536	-0.1024	0.1476	-0.0476	0.132	0.005	0.1109	0.0531	0.0916	0.0943	0.0779	0.1277	0.068	0.1574	0.0563	0.1831	0.0429	0.2017	0.0244	-0.1518
V. acanthurus	NTM	R16395	F	76.5073	0.2105	0	0.065	0.0745	0.065	-0.0745	-0.001	0.0355	-0.001	-0.0355	-0.072	0.1116	-0.072	-0.1116	-0.2293	0.1654	-0.2293	-0.1654	-0.278	0.1252	-0.278	-0.1252	-0.2239	0	-0.1562	0.168	-0.0838	0.1458	-0.0308	0.1276	0.0054	0.1059	0.0435	0.0917	0.0836	0.0794	0.1202	0.0691	0.1538	0.0565	0.1831	0.0438	0.2032	0.0245	-0.1562
V. acanthurus	NTM	R16411	M	47.4769	0.2154	0	0.0691	0.0718	0.0691	-0.0718	-0.0097	0.0351	-0.0097	-0.0351	-0.0975	0.1109	-0.0975	-0.1109	-0.1953	0.1569	-0.1953	-0.1569	-0.2798	0.1042	-0.2798	-0.1042	-0.2441	0	-0.1453	0.1569	-0.0972	0.146	-0.0488	0.1287	-0.0019	0.1105	0.0445	0.0913	0.0895	0.0757	0.1277	0.0659	0.1616	0.0567	0.1886	0.0414	0.209	0.0235	-0.1453
V. acanthurus	NTM	R18049	F	57.0389	0.2235	0	0.065	0.0662	0.065	-0.0662	-0.0231	0.0382	-0.0231	-0.0382	-0.0968	0.1063	-0.0968	-0.1063	-0.1939	0.1494	-0.1939	-0.1494	-0.2888	0.096	-0.2888	-0.096	-0.2446	0	-0.1421	0.1482	-0.0946	0.1383	-0.0475	0.1269	-0.003	0.1113	0.0429	0.0919	0.0895	0.0769	0.1291	0.0658	0.165	0.0554	0.1941	0.0406	0.2147	0.0212	-0.1421
V. acanthurus	NTM	R21151	F	47.4546	0.2276	0	0.0607	0.0771	0.0607	-0.0771	-0.0156	0.0381	-0.0156	-0.0381	-0.0964	0.106	-0.0964	-0.106	-0.189	0.1455	-0.189	-0.1455	-0.2825	0.1034	-0.2825	-0.1034	-0.2409	0	-0.1398	0.1436	-0.0955	0.1397	-0.0511	0.1271	-0.0072	0.1139	0.0365	0.0969	0.083	0.0829	0.1264	0.0752	0.1658	0.0671	0.1956	0.0487	0.216	0.0234	-0.1398
V. acanthurus	NTM	R23853	F	44.6514	0.2304	0	0.0708	0.0742	0.0708	-0.0742	-0.0082	0.0372	-0.0082	-0.0372	-0.1061	0.1052	-0.1061	-0.1052	-0.2091	0.1353	-0.2091	-0.1353	-0.271	0.0919	-0.271	-0.0919	-0.2389	0	-0.1617	0.1324	-0.1117	0.1231	-0.0584	0.1141	-0.0068	0.1035	0.0432	0.0893	0.0906	0.0706	0.1334	0.0615	0.1714	0.0494	0.2036	0.0396	0.2242	0.0225	-0.1617
V. acanthurus	NTM	R27250	F	67.1851	0.2327	0	0.0559	0.0747	0.0559	-0.0747	-0.0117	0.0342	-0.0117	-0.0342	-0.0927	0.102	-0.0927	-0.102	-0.1983	0.153	-0.1983	-0.153	-0.2765	0.0961	-0.2765	-0.0961	-0.2362	0	-0.1468	0.1437	-0.0956	0.1355	-0.047	0.1308	-0.0059	0.1143	0.0342	0.0954	0.0776	0.0807	0.1214	0.0715	0.1637	0.0612	0.1997	0.0481	0.2238	0.0266	-0.1468
V. acanthurus	NTM	R34624	F	46.8296	0.2265	0	0.0696	0.071	0.0696	-0.071	-0.023	0.0335	-0.023	-0.0335	-0.1175	0.1017	-0.1175	-0.1017	-0.1891	0.1479	-0.1891	-0.1479	-0.2545	0.0806	-0.2545	-0.0806	-0.237	0	-0.1534	0.142	-0.1139	0.1445	-0.0648	0.1325	-0.0132	0.1133	0.0405	0.092	0.0922	0.0724	0.1352	0.0637	0.1722	0.0533	0.2029	0.0439	0.2222	0.0262	-0.1534
V. acanthurus	NTM	R35726	M	40.1798	0.2286	0	0.0648	0.0757	0.0648	-0.0757	-0.0078	0.0371	-0.0078	-0.0371	-0.0979	0.1049	-0.0979	-0.1049	-0.2122	0.1503	-0.2122	-0.1503	-0.2671	0.1004	-0.2671	-0.1004	-0.2204	0	-0.1607	0.1407	-0.1059	0.1311	-0.0539	0.1192	-0.0061	0.1093	0.0392	0.0929	0.0858	0.0774	0.1273	0.0622	0.167	0.052	0.2006	0.0423	0.2226	0.025	-0.1607
V. acanthurus	NTM	R35727	M	42.7164	0.2289	0	0.0629	0.0757	0.0629	-0.0757	-0.0195	0.0321	-0.0195	-0.0321	-0.1019	0.0964	-0.1019	-0.0964	-0.194	0.1537	-0.194	-0.1537	-0.2738	0.091	-0.2738	-0.091	-0.2367	0	-0.1483	0.1398	-0.1011	0.1387	-0.0536	0.1268	-0.0076	0.1131	0.0372	0.0932	0.0849	0.0786	0.1278	0.0683	0.1677	0.0602	0.1993	0.0431	0.2236	0.026	-0.1483
V. acanthurus	NTM	R37279	M	61.988	0.2249	0	0.0583	0.0679	0.0583	-0.0679	-0.0197	0.028	-0.0197	-0.028	-0.0954	0.1039	-0.0954	-0.1039	-0.192	0.1662	-0.192	-0.1662	-0.2763	0.103	-0.2763	-0.103	-0.243	0	-0.1407	0.161	-0.0905	0.1521	-0.0436	0.1348	-0.0032	0.112	0.0365	0.0879	0.0803	0.0746	0.1219	0.0659	0.1608	0.0546	0.1947	0.0433	0.2178	0.0253	-0.1407
V. acanthurus	QM	J90720	M	32.4551	0.2245	0	0.0682	0.0682	0.0682	-0.0682	-0.0177	0.0341	-0.0177	-0.0341	-0.1048	0.1146	-0.1048	-0.1146	-0.2015	0.1419	-0.2015	-0.1419	-0.2602	0.1004	-0.2602	-0.1004	-0.2382	0	-0.1561	0.1464	-0.107	0.1395	-0.0556	0.1258	-0.0048	0.1121	0.0437	0.0913	0.0912	0.0775	0.1315	0.0684	0.1667	0.0554	0.197	0.0441	0.2162	0.0239	-0.1561
V. acanthurus	SAMA	R13787	M	68.0365	0.2119	0	0.0714	0.0737	0.0714	-0.0737	-0.0169	0.0226	-0.0169	-0.0226	-0.1086	0.0947	-0.1086	-0.0947	-0.1836	0.1521	-0.1836	-0.1521	-0.2671	0.1064	-0.2671	-0.1064	-0.2397	0	-0.1447	0.1498	-0.1057	0.1499	-0.0531	0.1527	-0.0028	0.13	0.0491	0.1058	0.0954	0.0868	0.1287	0.0706	0.1595	0.0573	0.1866	0.0441	0.2058	0.0257	-0.1447
V. acanthurus	SAMA	R13788	M	63.0132	0.2228	0	0.0573	0.0731	0.0573	-0.0731	-0.0252	0.0258	-0.0252	-0.0258	-0.0979	0.1107	-0.0979	-0.1107	-0.1717	0.1595	-0.1717	-0.1595	-0.2846	0.1073	-0.2846	-0.1073	-0.241	0	-0.1282	0.1536	-0.0912	0.1496	-0.0487	0.1388	-0.0058	0.1212	0.0389	0.1061	0.0837	0.0931	0.1208	0.0781	0.1575	0.0638	0.1905	0.0492	0.2136	0.0272	-0.1282
V. acanthurus	SAMA	R13789	M	71.7459	0.2243	0	0.0672	0.073	0.0672	-0.073	-0.0158	0.0337	-0.0158	-0.0337	-0.1054	0.1069	-0.1054	-0.1069	-0.1806	0.1477	-0.1806	-0.1477	-0.2852	0.1115	-0.2852	-0.1115	-0.2443	0	-0.1384	0.1444	-0.1017	0.14	-0.056	0.1295	-0.0096	0.1078	0.0404	0.0915	0.0889	0.0765	0.1297	0.0674	0.1656	0.0561	0.1954	0.043	0.2154	0.0227	-0.1384
V. acanthurus	SAMA	R15715	M	39.6733	0.2146	0	0.0714	0.0728	0.0714	-0.0728	-0.0222	0.0265	-0.0222	-0.0265	-0.107	0.1088	-0.107	-0.1088	-0.1826	0.1421	-0.1826	-0.1421	-0.2819	0.1051	-0.2819	-0.1051	-0.2503	0	-0.1405	0.1438	-0.1021	0.1414	-0.0545	0.1325	-0.0057	0.1123	0.0451	0.0935	0.0939	0.0789	0.1326	0.0677	0.1665	0.058	0.194	0.0469	0.2109	0.0273	-0.1405
V. acanthurus	SAMA	R1754	F	64.5533	0.2049	0	0.0681	0.0715	0.0681	-0.0715	-0.0015	0.0274	-0.0015	-0.0274	-0.0905	0.112	-0.0905	-0.112	-0.1895	0.1605	-0.1895	-0.1605	-0.2925	0.1166	-0.2925	-0.1166	-0.2728	0	-0.137	0.1544	-0.0872	0.1502	-0.0374	0.1362	0.0061	0.1128	0.0472	0.0911	0.0869	0.078	0.1229	0.0717	0.1552	0.0611	0.1819	0.0462	0.2012	0.027	-0.137
V. acanthurus	SAMA	R1855.A	M	54.4253	0.2168	0	0.0711	0.0736	0.0711	-0.0736	-0.0056	0.0241	-0.0056	-0.0241	-0.0989	0.106	-0.0989	-0.106	-0.202	0.1471	-0.202	-0.1471	-0.2804	0.1077	-0.2804	-0.1077	-0.2404	0	-0.1515	0.1443	-0.1009	0.1378	-0.0471	0.1337	0.0004	0.112	0.0469	0.0924	0.092	0.0838	0.1283	0.0708	0.1611	0.0566	0.1877	0.038	0.2107	0.0223	-0.1515
V. acanthurus	SAMA	R1855.B	F	61.7786	0.2239	0	0.0584	0.075	0.0584	-0.075	-0.0274	0.0286	-0.0274	-0.0286	-0.1011	0.1101	-0.1011	-0.1101	-0.167	0.1564	-0.167	-0.1564	-0.292	0.1147	-0.292	-0.1147	-0.233	0	-0.125	0.1526	-0.093	0.1502	-0.0523	0.1376	-0.0078	0.1213	0.0378	0.1027	0.0831	0.0846	0.1235	0.0716	0.1604	0.059	0.1907	0.0395	0.2162	0.0229	-0.125
V. acanthurus	SAMA	R18719	M	48.5666	0.2182	0	0.0619	0.0699	0.0619	-0.0699	-0.0151	0.0266	-0.0151	-0.0266	-0.0963	0.1099	-0.0963	-0.1099	-0.1836	0.1662	-0.1836	-0.1662	-0.2823	0.1212	-0.2823	-0.1212	-0.2388	0	-0.1353	0.1613	-0.092	0.15	-0.0455	0.134	0.0001	0.1167	0.0422	0.0946	0.0841	0.0855	0.1213	0.0755	0.1563	0.0633	0.1865	0.0474	0.208	0.0249	-0.1353
V. acanthurus	SAMA	R29309	F	73.3639	0.2258	0	0.0517	0.0713	0.0517	-0.0713	-0.0291	0.0382	-0.0291	-0.0382	-0.0918	0.1033	-0.0918	-0.1033	-0.1843	0.1514	-0.1843	-0.1514	-0.2834	0.1204	-0.2834	-0.1204	-0.2341	0	-0.1324	0.1528	-0.0876	0.1439	-0.0446	0.1352	-0.0047	0.1224	0.0354	0.1034	0.0783	0.0848	0.1201	0.0705	0.1608	0.0586	0.1966	0.0493	0.2191	0.0289	-0.1324
V. acanthurus	SAMA	R34210	F	60.5806	0.2124	0	0.0705	0.0664	0.0705	-0.0664	-0.0101	0.0231	-0.0101	-0.0231	-0.099	0.1027	-0.099	-0.1027	-0.206	0.1573	-0.206	-0.1573	-0.2753	0.1158	-0.2753	-0.1158	-0.2306	0	-0.1536	0.1545	-0.1001	0.1448	-0.0462	0.1327	0.0015	0.1111	0.0476	0.0887	0.0908	0.0719	0.1285	0.0633	0.162	0.0538	0.1902	0.0437	0.2083	0.0258	-0.1536
V. acanthurus	SAMA	R34211	F	41.6878	0.219	0	0.0715	0.067	0.0715	-0.067	-0.0107	0.026	-0.0107	-0.026	-0.1066	0.1072	-0.1066	-0.1072	-0.1977	0.1458	-0.1977	-0.1458	-0.271	0.1098	-0.271	-0.1098	-0.2411	0	-0.1532	0.1469	-0.1067	0.1397	-0.0529	0.1321	-0.0016	0.1123	0.0478	0.092	0.0935	0.0749	0.1312	0.0649	0.1644	0.0541	0.1922	0.0415	0.2109	0.0225	-0.1532
V. acanthurus	SAMA	R34212	M	53.2167	0.2143	0	0.0817	0.0569	0.0817	-0.0569	-0.0159	0.0227	-0.0159	-0.0227	-0.1174	0.1	-0.1174	-0.1	-0.1954	0.1441	-0.1954	-0.1441	-0.2773	0.0982	-0.2773	-0.0982	-0.2507	0	-0.1549	0.1452	-0.1121	0.1417	-0.0567	0.1295	-0.0001	0.1063	0.054	0.0778	0.1038	0.0668	0.1395	0.0601	0.1685	0.0507	0.1916	0.0374	0.209	0.0215	-0.1549
V. acanthurus	SAMA	R34213	F	59.7478	0.2176	0	0.0677	0.0694	0.0677	-0.0694	-0.0305	0.0307	-0.0305	-0.0307	-0.0959	0.1116	-0.0959	-0.1116	-0.191	0.1537	-0.191	-0.1537	-0.2838	0.1069	-0.2838	-0.1069	-0.2526	0	-0.1401	0.1479	-0.0922	0.1411	-0.0449	0.1335	-0.0015	0.1147	0.0449	0.0945	0.0915	0.0771	0.1306	0.0656	0.1637	0.0516	0.191	0.0418	0.208	0.0219	-0.1401
V. acanthurus	SAMA	R34233	F	62.0252	0.2164	0	0.0731	0.0664	0.0731	-0.0664	-0.0099	0.0282	-0.0099	-0.0282	-0.0922	0.1033	-0.0922	-0.1033	-0.2207	0.1492	-0.2207	-0.1492	-0.2826	0.1047	-0.2826	-0.1047	-0.2353	0	-0.1604	0.1438	-0.0977	0.1361	-0.0417	0.1265	0.0049	0.1077	0.0485	0.0841	0.0935	0.0702	0.1311	0.0604	0.1645	0.0518	0.1915	0.0415	0.2077	0.0213	-0.1604
V. acanthurus	SAMA	R3530	F	59.7914	0.2191	0	0.0678	0.0653	0.0678	-0.0653	-0.0044	0.0323	-0.0044	-0.0323	-0.0928	0.1094	-0.0928	-0.1094	-0.2023	0.1496	-0.2023	-0.1496	-0.2944	0.1128	-0.2944	-0.1128	-0.2396	0	-0.1475	0.144	-0.0966	0.1356	-0.0463	0.124	-0.001	0.1033	0.0444	0.0852	0.0889	0.0742	0.1276	0.0663	0.1627	0.0559	0.1923	0.0443	0.2117	0.0246	-0.1475
V. acanthurus	SAMA	R38816	F	46.3965	0.2178	0	0.0748	0.0698	0.0748	-0.0698	-0.0201	0.033	-0.0201	-0.033	-0.1102	0.1025	-0.1102	-0.1025	-0.1851	0.1499	-0.1851	-0.1499	-0.2807	0.1055	-0.2807	-0.1055	-0.2405	0	-0.1444	0.1456	-0.1051	0.1444	-0.0557	0.137	-0.0077	0.1112	0.0458	0.0897	0.0954	0.0693	0.134	0.0599	0.1667	0.0504	0.1933	0.0396	0.2104	0.0217	-0.1444
V. acanthurus	SAMA	R38817	M	50.7684	0.2131	0	0.0706	0.0692	0.0706	-0.0692	-0.019	0.0255	-0.019	-0.0255	-0.1075	0.1103	-0.1075	-0.1103	-0.1804	0.1565	-0.1804	-0.1565	-0.2761	0.116	-0.2761	-0.116	-0.243	0	-0.1392	0.1544	-0.1005	0.1538	-0.0527	0.1392	-0.0038	0.1156	0.0465	0.094	0.0934	0.0797	0.1287	0.0671	0.1603	0.0549	0.1876	0.042	0.2071	0.0242	-0.1392
V. acanthurus	SAMA	R38818	M	71.2487	0.2233	0	0.0556	0.0722	0.0556	-0.0722	-0.0224	0.0306	-0.0224	-0.0306	-0.0931	0.102	-0.0931	-0.102	-0.1838	0.1564	-0.1838	-0.1564	-0.2805	0.117	-0.2805	-0.117	-0.2416	0	-0.133	0.1534	-0.0874	0.1531	-0.0444	0.1379	-0.0046	0.1186	0.0357	0.0974	0.079	0.0861	0.1198	0.0759	0.159	0.0642	0.1932	0.0513	0.2161	0.0296	-0.133
V. acanthurus	SAMA	R38828	M	56.0139	0.211	0	0.0651	0.0717	0.0651	-0.0717	-0.0153	0.0328	-0.0153	-0.0328	-0.0947	0.109	-0.0947	-0.109	-0.1743	0.1662	-0.1743	-0.1662	-0.3014	0.1209	-0.3014	-0.1209	-0.2628	0	-0.1258	0.1576	-0.0858	0.1494	-0.044	0.1307	-0.0016	0.1096	0.0416	0.0892	0.0862	0.0777	0.1242	0.067	0.1587	0.0565	0.1875	0.0453	0.2055	0.0253	-0.1258
V. acanthurus	SAMA	R3899	F	61.9377	0.2167	0	0.065	0.0712	0.065	-0.0712	-0.0151	-0.0283	-0.0151	0.0283	-0.0936	0.1082	-0.0936	-0.1082	-0.2014	0.1553	-0.2014	-0.1553	-0.2876	0.1253	-0.2876	-0.1253	-0.2388	0	-0.1472	0.1519	-0.0937	0.1447	-0.0375	0.1279	0.0141	0.1139	0.0515	0.095	0.0839	0.0812	0.1197	0.0729	0.1554	0.0621	0.1873	0.048	0.2103	0.0283	-0.1472
V. acanthurus	SAMA	R42677	M	39.8858	0.2198	0	0.0605	0.0736	0.0605	-0.0736	-0.021	0.0307	-0.021	-0.0307	-0.0982	0.1046	-0.0982	-0.1046	-0.1845	0.1567	-0.1845	-0.1567	-0.2792	0.1108	-0.2792	-0.1108	-0.2423	0	-0.1381	0.1495	-0.0947	0.1423	-0.0481	0.1335	-0.0031	0.1189	0.042	0.1054	0.0859	0.0876	0.1241	0.073	0.16	0.059	0.1917	0.0456	0.2139	0.0268	-0.1381
V. acanthurus	SAMA	R42680	M	50.6357	0.2134	0	0.0675	0.065	0.0675	-0.065	-0.0082	0.027	-0.0082	-0.027	-0.1011	0.1056	-0.1011	-0.1056	-0.196	0.1552	-0.196	-0.1552	-0.2766	0.1087	-0.2766	-0.1087	-0.2376	0	-0.1481	0.1566	-0.1006	0.1465	-0.0481	0.1345	0.0002	0.1126	0.0462	0.0903	0.0889	0.0751	0.1274	0.0682	0.162	0.0597	0.1907	0.0504	0.2079	0.029	-0.1481
V. acanthurus	SAMA	R42688	M	56.5624	0.2215	0	0.0683	0.0756	0.0683	-0.0756	-0.009	0.0317	-0.009	-0.0317	-0.0979	0.1124	-0.0979	-0.1124	-0.2024	0.1525	-0.2024	-0.1525	-0.272	0.11	-0.272	-0.11	-0.235	0	-0.1528	0.147	-0.1024	0.1364	-0.0503	0.1294	-0.0039	0.1101	0.0414	0.0895	0.0877	0.0748	0.1279	0.0635	0.1642	0.053	0.1943	0.0423	0.2134	0.0229	-0.1528
V. acanthurus	SAMA	R42694	M	53.1859	0.2306	0	0.0609	0.0715	0.0609	-0.0715	-0.0333	0.0289	-0.0333	-0.0289	-0.1089	0.1041	-0.1089	-0.1041	-0.1755	0.1438	-0.1755	-0.1438	-0.2763	0.1018	-0.2763	-0.1018	-0.2513	0	-0.1371	0.1372	-0.1021	0.1332	-0.0579	0.1282	-0.0113	0.1141	0.0366	0.0952	0.086	0.0796	0.1302	0.0682	0.1705	0.0577	0.2042	0.049	0.2242	0.0278	-0.1371
V. acanthurus	SAMA	R42700	M	62.7488	0.2132	0	0.0701	0.0664	0.0701	-0.0664	-0.018	0.0296	-0.018	-0.0296	-0.0962	0.1084	-0.0962	-0.1084	-0.2009	0.1546	-0.2009	-0.1546	-0.282	0.1093	-0.282	-0.1093	-0.232	0	-0.1472	0.1538	-0.0957	0.1481	-0.0459	0.1336	0	0.1126	0.0476	0.0925	0.0929	0.0762	0.1293	0.0649	0.1615	0.0542	0.1887	0.044	0.2054	0.0239	-0.1472
V. acanthurus	SAMA	R51088	M	44.0921	0.2081	0	0.0788	0.0661	0.0788	-0.0661	-0.0189	0.0305	-0.0189	-0.0305	-0.1079	0.1041	-0.1079	-0.1041	-0.1934	0.1543	-0.1934	-0.1543	-0.2836	0.1007	-0.2836	-0.1007	-0.234	0	-0.1482	0.1495	-0.1041	0.1473	-0.0524	0.1366	-0.001	0.1136	0.0505	0.0857	0.1007	0.0718	0.1355	0.0594	0.1652	0.0521	0.1886	0.0425	0.2031	0.0241	-0.1482
V. acanthurus	SAMA	R53921	F	48.0733	0.2332	0	0.0598	0.0715	0.0598	-0.0715	-0.033	0.0308	-0.033	-0.0308	-0.1161	0.1072	-0.1161	-0.1072	-0.1694	0.1396	-0.1694	-0.1396	-0.2649	0.0955	-0.2649	-0.0955	-0.2621	0	-0.1379	0.1326	-0.1069	0.1323	-0.0617	0.1343	-0.0123	0.1209	0.0372	0.1007	0.086	0.0806	0.1301	0.0664	0.1713	0.0573	0.2057	0.0489	0.2265	0.0281	-0.1379
V. acanthurus	SAMA	R53976	M	42.1166	0.2148	0	0.0703	0.071	0.0703	-0.071	-0.0172	0.0321	-0.0172	-0.0321	-0.0938	0.1077	-0.0938	-0.1077	-0.1986	0.1532	-0.1986	-0.1532	-0.288	0.116	-0.288	-0.116	-0.2469	0	-0.1448	0.1447	-0.0932	0.1411	-0.0443	0.1288	0.0006	0.1104	0.0454	0.0891	0.0903	0.0719	0.1287	0.0644	0.1626	0.057	0.1896	0.0433	0.2085	0.0242	-0.1448
V. acanthurus	SAMA	R53986	M	62.5466	0.2156	0	0.0703	0.0708	0.0703	-0.0708	-0.0025	0.0226	-0.0025	-0.0226	-0.098	0.1047	-0.098	-0.1047	-0.195	0.1506	-0.195	-0.1506	-0.2925	0.1293	-0.2925	-0.1293	-0.2431	0	-0.1443	0.1511	-0.098	0.1398	-0.0468	0.1252	0.0025	0.1082	0.0473	0.0892	0.0893	0.0744	0.1263	0.0653	0.1599	0.0564	0.1874	0.0417	0.208	0.0231	-0.1443
V. acanthurus	SAMA	R54451	F	47.9008	0.2139	0	0.0743	0.0678	0.0743	-0.0678	-0.008	0.0315	-0.008	-0.0315	-0.1007	0.11	-0.1007	-0.11	-0.1992	0.1561	-0.1992	-0.1561	-0.2766	0.1185	-0.2766	-0.1185	-0.2474	0	-0.1502	0.1534	-0.1011	0.1417	-0.0493	0.1272	-0.0018	0.1038	0.0479	0.0863	0.0949	0.0747	0.1315	0.0653	0.1627	0.0548	0.1877	0.0409	0.2046	0.0207	-0.1502
V. acanthurus	SAMA	R56447	F	67.4762	0.2092	0	0.0767	0.0604	0.0767	-0.0604	-0.0057	0.0312	-0.0057	-0.0312	-0.0988	0.1108	-0.0988	-0.1108	-0.2089	0.1598	-0.2089	-0.1598	-0.2785	0.1229	-0.2785	-0.1229	-0.2397	0	-0.1549	0.1577	-0.0999	0.1477	-0.0487	0.125	-0.0003	0.0997	0.0503	0.0793	0.0963	0.0629	0.1326	0.057	0.1619	0.0435	0.1883	0.0357	0.2048	0.0213	-0.1549
V. acanthurus	SAMA	R6012.A	M	71.4565	0.2264	0	0.0491	0.0821	0.0491	-0.0821	-0.0158	0.0278	-0.0158	-0.0278	-0.0973	0.1106	-0.0973	-0.1106	-0.1716	0.1619	-0.1716	-0.1619	-0.2683	0.1201	-0.2683	-0.1201	-0.2066	0	-0.1296	0.1664	-0.0928	0.1634	-0.051	0.148	-0.0082	0.1321	0.0323	0.1152	0.0732	0.0988	0.1136	0.0853	0.1542	0.0736	0.1882	0.054	0.214	0.0282	-0.1296
V. acanthurus	SAMA	R6012.B	F	61.8267	0.2265	0	0.0564	0.0713	0.0564	-0.0713	-0.0206	0.0251	-0.0206	-0.0251	-0.1049	0.1069	-0.1049	-0.1069	-0.167	0.1592	-0.167	-0.1592	-0.2842	0.1128	-0.2842	-0.1128	-0.241	0	-0.1277	0.1552	-0.0956	0.1524	-0.0526	0.1389	-0.0064	0.1209	0.0373	0.0988	0.0801	0.0827	0.1207	0.0706	0.1594	0.0572	0.194	0.0442	0.2182	0.0252	-0.1277
V. acanthurus	SAMA	R6012.C	M	63.654	0.2309	0	0.0505	0.0779	0.0505	-0.0779	-0.032	0.0297	-0.032	-0.0297	-0.1053	0.108	-0.1053	-0.108	-0.176	0.1486	-0.176	-0.1486	-0.2555	0.1057	-0.2555	-0.1057	-0.2143	0	-0.137	0.1524	-0.1008	0.1526	-0.0587	0.1406	-0.0135	0.129	0.0312	0.1114	0.0787	0.0946	0.1215	0.0779	0.1639	0.069	0.2001	0.055	0.2247	0.0326	-0.137
V. acanthurus	SAMA	R6120	F	78.1959	0.2072	0	0.0745	0.0672	0.0745	-0.0672	-0.017	0.0311	-0.017	-0.0311	-0.0982	0.1042	-0.0982	-0.1042	-0.1992	0.1584	-0.1992	-0.1584	-0.2814	0.1222	-0.2814	-0.1222	-0.2402	0	-0.1465	0.156	-0.0957	0.1458	-0.0452	0.1314	0.0017	0.1106	0.0503	0.09	0.0968	0.0787	0.1306	0.067	0.1603	0.0572	0.1843	0.0439	0.2012	0.0246	-0.1465
V. acanthurus	SAMA	R6121	F	66.4184	0.2259	0	0.057	0.071	0.057	-0.071	-0.0259	0.0232	-0.0259	-0.0232	-0.1016	0.1075	-0.1016	-0.1075	-0.1726	0.1509	-0.1726	-0.1509	-0.285	0.1128	-0.285	-0.1128	-0.2308	0	-0.1303	0.1474	-0.0959	0.1465	-0.0535	0.1369	-0.0103	0.1166	0.0358	0.0993	0.0822	0.0867	0.1241	0.0749	0.1639	0.0659	0.1972	0.0552	0.2173	0.0304	-0.1303
V. acanthurus	SAMA	R6124.A	M	64.0752	0.2245	0	0.0579	0.0749	0.0579	-0.0749	-0.023	0.0368	-0.023	-0.0368	-0.0892	0.1103	-0.0892	-0.1103	-0.1797	0.1518	-0.1797	-0.1518	-0.3078	0.1069	-0.3078	-0.1069	-0.2338	0	-0.1267	0.1482	-0.0858	0.1429	-0.0444	0.1319	-0.0034	0.1186	0.0374	0.0986	0.0807	0.0813	0.1217	0.0711	0.1599	0.0593	0.1921	0.0438	0.215	0.0233	-0.1267
V. acanthurus	SAMA	R6124.B	M	51.1517	0.215	0	0.0715	0.0737	0.0715	-0.0737	-0.0034	0.0292	-0.0034	-0.0292	-0.0955	0.1111	-0.0955	-0.1111	-0.202	0.1541	-0.202	-0.1541	-0.2849	0.117	-0.2849	-0.117	-0.2355	0	-0.1495	0.1516	-0.0988	0.1415	-0.0469	0.1291	0.0002	0.1082	0.045	0.087	0.0904	0.0747	0.1277	0.0638	0.1605	0.0514	0.1887	0.0403	0.2072	0.0217	-0.1495
V. acanthurus	SAMA	R6124.C	M	41.9613	0.2195	0	0.0703	0.075	0.0703	-0.075	-0.0164	0.0289	-0.0164	-0.0289	-0.1057	0.1154	-0.1057	-0.1154	-0.1859	0.1493	-0.1859	-0.1493	-0.2756	0.1055	-0.2756	-0.1055	-0.237	0	-0.144	0.1505	-0.1045	0.1423	-0.0551	0.132	-0.0047	0.1179	0.0439	0.0957	0.0914	0.0789	0.1295	0.0657	0.1638	0.0554	0.1914	0.0413	0.2104	0.0214	-0.144
V. acanthurus	SAMA	R63350	F	46.3547	0.2255	0	0.0673	0.0716	0.0673	-0.0716	-0.0262	0.0308	-0.0262	-0.0308	-0.1066	0.1043	-0.1066	-0.1043	-0.1825	0.1443	-0.1825	-0.1443	-0.2831	0.1025	-0.2831	-0.1025	-0.2462	0	-0.1397	0.1402	-0.1009	0.1426	-0.055	0.1329	-0.0082	0.1131	0.04	0.0898	0.0893	0.0724	0.1311	0.0628	0.1672	0.0497	0.1986	0.04	0.2191	0.0231	-0.1397
V. acanthurus	SAMA	R65344	M	32.2789	0.2187	0	0.0722	0.0683	0.0722	-0.0683	-0.0164	0.0271	-0.0164	-0.0271	-0.1063	0.1073	-0.1063	-0.1073	-0.1941	0.1478	-0.1941	-0.1478	-0.2777	0.1073	-0.2777	-0.1073	-0.2402	0	-0.1497	0.1436	-0.1059	0.1347	-0.0549	0.1242	-0.0037	0.1085	0.0468	0.0899	0.0941	0.0755	0.1327	0.0667	0.1669	0.0588	0.1938	0.0445	0.213	0.0253	-0.1497
V. acanthurus	WAM	R102484	F	47.1919	0.2177	0	0.0591	0.0749	0.0591	-0.0749	-0.0147	0.0319	-0.0147	-0.0319	-0.0892	0.1122	-0.0892	-0.1122	-0.1943	0.1604	-0.1943	-0.1604	-0.2773	0.1121	-0.2773	-0.1121	-0.2295	0	-0.1412	0.1565	-0.0907	0.1478	-0.0435	0.1367	-0.0023	0.118	0.0392	0.1001	0.0816	0.0874	0.1207	0.0763	0.1574	0.0628	0.1894	0.0481	0.2118	0.028	-0.1412
V. acanthurus	WAM	R104956	M	40.9257	0.2075	0	0.0825	0.0662	0.0825	-0.0662	-0.0164	0.0365	-0.0164	-0.0365	-0.0999	0.1068	-0.0999	-0.1068	-0.2147	0.1365	-0.2147	-0.1365	-0.2841	0.099	-0.2841	-0.099	-0.2462	0	-0.1592	0.136	-0.1016	0.1359	-0.0465	0.1287	0.0038	0.1093	0.0563	0.0892	0.1033	0.0684	0.1383	0.0608	0.1665	0.0526	0.1881	0.0399	0.203	0.0226	-0.1592
V. acanthurus	WAM	R110751	M	62.6764	0.2311	0	0.0603	0.0707	0.0603	-0.0707	-0.0206	0.0284	-0.0206	-0.0284	-0.1051	0.1085	-0.1051	-0.1085	-0.1821	0.1467	-0.1821	-0.1467	-0.2788	0.0977	-0.2788	-0.0977	-0.2335	0	-0.1404	0.1424	-0.1022	0.141	-0.056	0.1343	-0.0096	0.1152	0.0372	0.0949	0.0838	0.0799	0.1259	0.0679	0.1658	0.0573	0.1998	0.0444	0.2232	0.0253	-0.1404
V. acanthurus	WAM	R113071	M	59.6988	0.192	0	0.0884	0.0639	0.0884	-0.0639	0	0.0329	0	-0.0329	-0.0975	0.1034	-0.0975	-0.1034	-0.2101	0.1634	-0.2101	-0.1634	-0.2984	0.1116	-0.2984	-0.1116	-0.25	0	-0.153	0.159	-0.0968	0.145	-0.0393	0.1309	0.0111	0.1047	0.0594	0.0758	0.1068	0.0667	0.1371	0.0613	0.1587	0.0528	0.1748	0.0393	0.1877	0.0221	-0.153
V. acanthurus	WAM	R113611	F	50.0515	0.2122	0	0.0686	0.0692	0.0686	-0.0692	-0.0084	0.0406	-0.0084	-0.0406	-0.0855	0.1039	-0.0855	-0.1039	-0.218	0.1562	-0.218	-0.1562	-0.28	0.1077	-0.28	-0.1077	-0.242	0	-0.1547	0.1527	-0.0899	0.1419	-0.0384	0.1261	0.0026	0.1066	0.0455	0.089	0.0899	0.0773	0.127	0.0662	0.161	0.0586	0.1884	0.0463	0.2065	0.0263	-0.1547
V. acanthurus	WAM	R117063	M	40.3414	0.2136	0	0.0668	0.068	0.0668	-0.068	-0.0112	0.038	-0.0112	-0.038	-0.0958	0.1076	-0.0958	-0.1076	-0.199	0.1537	-0.199	-0.1537	-0.2755	0.1125	-0.2755	-0.1125	-0.2418	0	-0.1474	0.1505	-0.0958	0.1459	-0.0453	0.1354	0	0.1152	0.047	0.0981	0.0898	0.0812	0.1268	0.0719	0.1596	0.0607	0.1871	0.0458	0.207	0.0259	-0.1474
V. acanthurus	WAM	R117242	F	52.6973	0.2105	0	0.0682	0.0675	0.0682	-0.0675	-0.0204	0.0326	-0.0204	-0.0326	-0.0894	0.109	-0.0894	-0.109	-0.2001	0.1591	-0.2001	-0.1591	-0.2824	0.1278	-0.2824	-0.1278	-0.2424	0	-0.1438	0.1514	-0.0892	0.1458	-0.0397	0.1362	0.0024	0.1151	0.0472	0.0936	0.0905	0.0785	0.1268	0.0711	0.158	0.059	0.184	0.043	0.2038	0.0242	-0.1438
V. acanthurus	WAM	R117268	M	44.6755	0.2096	0	0.0833	0.0598	0.0833	-0.0598	-0.0215	0.0332	-0.0215	-0.0332	-0.1158	0.1037	-0.1158	-0.1037	-0.1866	0.1484	-0.1866	-0.1484	-0.2861	0.1068	-0.2861	-0.1068	-0.252	0	-0.1464	0.1452	-0.1085	0.1398	-0.0574	0.1288	-0.0021	0.1085	0.0553	0.0847	0.1068	0.0684	0.1403	0.0568	0.1675	0.0478	0.189	0.0368	0.2035	0.0202	-0.1464
V. acanthurus	WAM	R118000	M	83.3871	0.2183	0	0.0706	0.0671	0.0706	-0.0671	-0.0098	0.0371	-0.0098	-0.0371	-0.0924	0.1052	-0.0924	-0.1052	-0.2176	0.1525	-0.2176	-0.1525	-0.2787	0.1033	-0.2787	-0.1033	-0.2301	0	-0.1591	0.1445	-0.0982	0.1385	-0.0449	0.126	0.0009	0.1082	0.0458	0.0863	0.0908	0.069	0.1298	0.0626	0.1642	0.0531	0.1919	0.0386	0.2125	0.0224	-0.1591
V. acanthurus	WAM	R119340	M	48.7477	0.206	0	0.0759	0.0677	0.0759	-0.0677	-0.0066	0.0379	-0.0066	-0.0379	-0.0956	0.1107	-0.0956	-0.1107	-0.2044	0.1531	-0.2044	-0.1531	-0.286	0.1113	-0.286	-0.1113	-0.2469	0	-0.1501	0.1518	-0.0963	0.1461	-0.0442	0.1314	0.0036	0.111	0.0503	0.0868	0.0948	0.0682	0.1309	0.062	0.1607	0.0513	0.185	0.0387	0.2023	0.023	-0.1501
V. acanthurus	WAM	R125099	F	46.1669	0.2072	0	0.0689	0.0734	0.0689	-0.0734	-0.0114	0.0256	-0.0114	-0.0256	-0.0869	0.1118	-0.0869	-0.1118	-0.1958	0.1702	-0.1958	-0.1702	-0.2923	0.1163	-0.2923	-0.1163	-0.2498	0	-0.1378	0.1669	-0.0843	0.1532	-0.0365	0.1328	0.0033	0.1065	0.0461	0.0898	0.0884	0.0781	0.1238	0.0695	0.1551	0.0586	0.1807	0.0433	0.2001	0.0241	-0.1378
V. acanthurus	WAM	R129914	F	43.9421	0.2149	0	0.0619	0.0802	0.0619	-0.0802	-0.004	0.0335	-0.004	-0.0335	-0.0888	0.1136	-0.0888	-0.1136	-0.1938	0.1653	-0.1938	-0.1653	-0.2781	0.1167	-0.2781	-0.1167	-0.2356	0	-0.1408	0.1625	-0.0902	0.1529	-0.042	0.1384	0.0003	0.119	0.0389	0.0965	0.0806	0.0827	0.1185	0.0703	0.1549	0.0602	0.1855	0.0456	0.2074	0.0258	-0.1408
V. acanthurus	WAM	R131086	F	52.4856	0.2032	0	0.0745	0.0674	0.0745	-0.0674	-0.008	0.0342	-0.008	-0.0342	-0.088	0.1102	-0.088	-0.1102	-0.2218	0.1616	-0.2218	-0.1616	-0.2747	0.1143	-0.2747	-0.1143	-0.2383	0	-0.1598	0.1589	-0.0938	0.1443	-0.0398	0.1239	0.0066	0.1067	0.0503	0.0852	0.0942	0.071	0.1301	0.0622	0.161	0.0534	0.1857	0.0429	0.201	0.0254	-0.1598
V. acanthurus	WAM	R132554	M	52.3699	0.1994	0	0.088	0.0583	0.088	-0.0583	-0.0187	0.0341	-0.0187	-0.0341	-0.1125	0.106	-0.1125	-0.106	-0.1925	0.153	-0.1925	-0.153	-0.2886	0.1083	-0.2886	-0.1083	-0.2582	0	-0.1479	0.1519	-0.105	0.1438	-0.0522	0.1299	0.0032	0.1078	0.061	0.0847	0.1107	0.0659	0.1414	0.0551	0.1642	0.0437	0.1835	0.0354	0.1948	0.0199	-0.1479
V. acanthurus	WAM	R135352	M	62.736	0.2043	0	0.076	0.0648	0.076	-0.0648	-0.01	0.0338	-0.01	-0.0338	-0.0997	0.1078	-0.0997	-0.1078	-0.2008	0.1635	-0.2008	-0.1635	-0.2759	0.1073	-0.2759	-0.1073	-0.2565	0	-0.1496	0.1617	-0.0962	0.1515	-0.0439	0.1326	0.0037	0.1088	0.0512	0.0846	0.0964	0.0713	0.1313	0.0642	0.1601	0.0537	0.1841	0.0426	0.1993	0.0243	-0.1496
V. acanthurus	WAM	R140022	M	68.7083	0.2181	0	0.0596	0.0749	0.0596	-0.0749	-0.0068	0.037	-0.0068	-0.037	-0.0799	0.1121	-0.0799	-0.1121	-0.2025	0.1674	-0.2025	-0.1674	-0.2859	0.1323	-0.2859	-0.1323	-0.2361	0	-0.1413	0.1591	-0.085	0.1436	-0.0383	0.1275	-0.0001	0.109	0.037	0.0897	0.0797	0.0797	0.1196	0.0707	0.1565	0.0595	0.1879	0.0465	0.2087	0.0246	-0.1413
V. acanthurus	WAM	R141394	M	45.7993	0.2189	0	0.0568	0.0745	0.0568	-0.0745	-0.0223	0.0283	-0.0223	-0.0283	-0.0866	0.106	-0.0866	-0.106	-0.1899	0.1694	-0.1899	-0.1694	-0.2835	0.1097	-0.2835	-0.1097	-0.2411	0	-0.1342	0.1609	-0.0825	0.1523	-0.0389	0.1352	-0.0014	0.1157	0.0379	0.099	0.0795	0.0857	0.1189	0.0745	0.1566	0.0632	0.1896	0.0512	0.2111	0.029	-0.1342
V. acanthurus	WAM	R145525	M	42.5085	0.2143	0	0.0673	0.074	0.0673	-0.074	-0.0145	0.0354	-0.0145	-0.0354	-0.0914	0.1127	-0.0914	-0.1127	-0.1932	0.1541	-0.1932	-0.1541	-0.2864	0.1113	-0.2864	-0.1113	-0.2536	0	-0.1395	0.1541	-0.0891	0.15	-0.0421	0.1361	-0.0006	0.1133	0.0434	0.0931	0.0876	0.0761	0.1247	0.0631	0.1591	0.0539	0.1877	0.0421	0.2067	0.0231	-0.1395
V. acanthurus	WAM	R157385	F	57.295	0.2166	0	0.0711	0.0663	0.0711	-0.0663	-0.0087	0.0362	-0.0087	-0.0362	-0.1001	0.1	-0.1001	-0.1	-0.2026	0.1507	-0.2026	-0.1507	-0.2795	0.1086	-0.2795	-0.1086	-0.2438	0	-0.1508	0.1494	-0.0989	0.1428	-0.0475	0.1273	0.0012	0.1105	0.0493	0.0946	0.0947	0.0809	0.1297	0.069	0.161	0.0561	0.1877	0.041	0.2071	0.0214	-0.1508
V. acanthurus	WAM	R157697	M	43.8774	0.216	0	0.0599	0.0719	0.0599	-0.0719	-0.0129	0.0392	-0.0129	-0.0392	-0.0834	0.1136	-0.0834	-0.1136	-0.1985	0.1669	-0.1985	-0.1669	-0.2819	0.112	-0.2819	-0.112	-0.2425	0	-0.1402	0.1628	-0.0867	0.1442	-0.0397	0.1302	0.0001	0.1137	0.0398	0.0954	0.0833	0.0851	0.1206	0.0714	0.1568	0.0603	0.1875	0.0465	0.2084	0.0261	-0.1402
V. acanthurus	WAM	R158049	F	49.7152	0.2166	0	0.0735	0.058	0.0735	-0.058	-0.0199	0.029	-0.0199	-0.029	-0.1038	0.1059	-0.1038	-0.1059	-0.1984	0.1472	-0.1984	-0.1472	-0.2898	0.0964	-0.2898	-0.0964	-0.2502	0	-0.1483	0.1444	-0.1004	0.1413	-0.0505	0.1247	0.0001	0.1063	0.0512	0.0872	0.0987	0.0697	0.1341	0.0553	0.166	0.0456	0.1929	0.0354	0.2115	0.0209	-0.1483
V. acanthurus	WAM	R158054	F	65.7317	0.2238	0	0.0551	0.0752	0.0551	-0.0752	-0.0122	0.0393	-0.0122	-0.0393	-0.0896	0.1101	-0.0896	-0.1101	-0.1868	0.1598	-0.1868	-0.1598	-0.2816	0.1106	-0.2816	-0.1106	-0.2369	0	-0.1344	0.1589	-0.0881	0.1503	-0.0453	0.1345	-0.006	0.1164	0.0348	0.0996	0.0779	0.0866	0.1182	0.0737	0.1578	0.0628	0.1917	0.0486	0.2152	0.0271	-0.1344
V. acanthurus	WAM	R158690	M	70.2466	0.2339	0	0.0541	0.0722	0.0541	-0.0722	-0.0201	0.0301	-0.0201	-0.0301	-0.0978	0.1027	-0.0978	-0.1027	-0.1752	0.1492	-0.1752	-0.1492	-0.2911	0.1119	-0.2911	-0.1119	-0.2385	0	-0.1305	0.1437	-0.0934	0.1453	-0.0503	0.1383	-0.0098	0.1169	0.0316	0.0937	0.0768	0.078	0.1208	0.0675	0.1631	0.0563	0.1998	0.0448	0.2244	0.0248	-0.1305
V. acanthurus	WAM	R158807	M	75.5859	0.2124	0	0.0706	0.0641	0.0706	-0.0641	-0.0145	0.038	-0.0145	-0.038	-0.0851	0.1045	-0.0851	-0.1045	-0.2189	0.1559	-0.2189	-0.1559	-0.2887	0.1106	-0.2887	-0.1106	-0.2474	0	-0.1538	0.1484	-0.0887	0.1383	-0.0381	0.1203	0.0042	0.1025	0.0478	0.0842	0.0925	0.0703	0.1297	0.0607	0.1626	0.0507	0.1901	0.0406	0.2077	0.0237	-0.1538
V. acanthurus	WAM	R158977	F	71.7166	0.2181	0	0.0619	0.0699	0.0619	-0.0699	-0.0067	0.0313	-0.0067	-0.0313	-0.088	0.1095	-0.088	-0.1095	-0.2018	0.1525	-0.2018	-0.1525	-0.285	0.1176	-0.285	-0.1176	-0.246	0	-0.1448	0.1516	-0.0902	0.1434	-0.041	0.1293	0.0005	0.1089	0.0416	0.0915	0.0834	0.0798	0.1224	0.0689	0.1594	0.0588	0.1907	0.0468	0.2115	0.0269	-0.1448
V. acanthurus	WAM	R158990	M	79.3336	0.2295	0	0.0571	0.0728	0.0571	-0.0728	-0.0069	0.0331	-0.0069	-0.0331	-0.0936	0.1108	-0.0936	-0.1108	-0.1956	0.1546	-0.1956	-0.1546	-0.2719	0.1095	-0.2719	-0.1095	-0.2373	0	-0.1443	0.1548	-0.0948	0.148	-0.0483	0.1313	-0.0067	0.1102	0.0347	0.0924	0.0786	0.0809	0.1204	0.0697	0.161	0.0607	0.1946	0.0442	0.2197	0.024	-0.1443
V. acanthurus	WAM	R161142	M	50.4157	0.2153	0	0.0555	0.0771	0.0555	-0.0771	-0.0109	0.0327	-0.0109	-0.0327	-0.0819	0.1131	-0.0819	-0.1131	-0.1983	0.1704	-0.1983	-0.1704	-0.2743	0.1236	-0.2743	-0.1236	-0.2316	0	-0.1391	0.1686	-0.0828	0.1568	-0.0373	0.1381	0.0005	0.1188	0.038	0.1018	0.0767	0.0867	0.1153	0.0749	0.1522	0.0601	0.1855	0.0464	0.2089	0.0271	-0.1391
V. acanthurus	WAM	R161291	M	34.5227	0.2042	0	0.0807	0.0649	0.0807	-0.0649	-0.0157	0.0334	-0.0157	-0.0334	-0.1023	0.1066	-0.1023	-0.1066	-0.2003	0.1523	-0.2003	-0.1523	-0.2813	0.1149	-0.2813	-0.1149	-0.257	0	-0.1501	0.1485	-0.0993	0.1453	-0.047	0.1307	0.0024	0.108	0.054	0.0855	0.1022	0.071	0.1355	0.0596	0.1634	0.0523	0.1848	0.0407	0.1994	0.0229	-0.1501
V. acanthurus	WAM	R161299	M	36.976	0.2024	0	0.0827	0.0657	0.0827	-0.0657	-0.0145	0.0362	-0.0145	-0.0362	-0.1001	0.1041	-0.1001	-0.1041	-0.2039	0.1608	-0.2039	-0.1608	-0.2867	0.1098	-0.2867	-0.1098	-0.2466	0	-0.1505	0.1563	-0.0969	0.1489	-0.0451	0.1308	0.004	0.1091	0.0539	0.0828	0.1013	0.0632	0.1349	0.055	0.1621	0.0475	0.1833	0.0371	0.1978	0.0211	-0.1505
V. acanthurus	WAM	R162065	M	68.8179	0.2077	0	0.0705	0.073	0.0705	-0.073	-0.0036	0.0377	-0.0036	-0.0377	-0.0976	0.1102	-0.0976	-0.1102	-0.1889	0.1606	-0.1889	-0.1606	-0.2802	0.1179	-0.2802	-0.1179	-0.2585	0	-0.1401	0.1634	-0.0928	0.1547	-0.0439	0.1373	0.0006	0.1127	0.0451	0.0894	0.0897	0.077	0.1255	0.0662	0.1575	0.058	0.1832	0.0453	0.2004	0.0247	-0.1401
V. acanthurus	WAM	R162107	M	56.7141	0.2045	0	0.0735	0.0658	0.0735	-0.0658	-0.0062	0.0302	-0.0062	-0.0302	-0.0833	0.1089	-0.0833	-0.1089	-0.2161	0.1676	-0.2161	-0.1676	-0.2841	0.1047	-0.2841	-0.1047	-0.2535	0	-0.1515	0.1624	-0.0853	0.1521	-0.034	0.1285	0.0081	0.1038	0.0507	0.0831	0.0927	0.0783	0.1262	0.072	0.1555	0.0607	0.1801	0.0458	0.1982	0.0257	-0.1515
V. acanthurus	WAM	R162735	M	30.578	0.2189	0	0.0658	0.0777	0.0658	-0.0777	-0.0094	0.0313	-0.0094	-0.0313	-0.0929	0.1133	-0.0929	-0.1133	-0.1986	0.1525	-0.1986	-0.1525	-0.2782	0.1016	-0.2782	-0.1016	-0.2556	0	-0.1465	0.1489	-0.0942	0.1416	-0.0439	0.1309	0.0001	0.1129	0.0415	0.0925	0.0851	0.0775	0.1246	0.0658	0.1611	0.0546	0.1921	0.044	0.2119	0.0249	-0.1465
V. acanthurus	WAM	R163075	M	36.4238	0.2054	0	0.0786	0.0621	0.0786	-0.0621	-0.0153	0.0342	-0.0153	-0.0342	-0.0997	0.1048	-0.0997	-0.1048	-0.1991	0.1487	-0.1991	-0.1487	-0.297	0.1009	-0.297	-0.1009	-0.2567	0	-0.1461	0.1481	-0.0963	0.1424	-0.0446	0.1319	0.0029	0.1081	0.0527	0.0835	0.1004	0.0675	0.1354	0.0579	0.1643	0.0498	0.1858	0.035	0.2033	0.0215	-0.1461
V. acanthurus	WAM	R163080	M	33.4026	0.2171	0	0.0712	0.0706	0.0712	-0.0706	-0.0172	0.0342	-0.0172	-0.0342	-0.1045	0.1093	-0.1045	-0.1093	-0.1966	0.1463	-0.1966	-0.1463	-0.2719	0.1045	-0.2719	-0.1045	-0.2437	0	-0.1507	0.1429	-0.1039	0.1397	-0.0531	0.1288	-0.0028	0.1138	0.0463	0.0934	0.0938	0.0775	0.1317	0.0643	0.1655	0.0539	0.1935	0.0422	0.2121	0.0242	-0.1507
V. acanthurus	WAM	R164424	M	80.5418	0.2302	0	0.0531	0.0747	0.0531	-0.0747	-0.015	0.0338	-0.015	-0.0338	-0.1043	0.0981	-0.1043	-0.0981	-0.1674	0.1586	-0.1674	-0.1586	-0.2784	0.115	-0.2784	-0.115	-0.2315	0	-0.1283	0.1563	-0.0959	0.1538	-0.0534	0.1427	-0.01	0.1237	0.0338	0.1042	0.0766	0.0884	0.1184	0.0778	0.1583	0.0635	0.1943	0.0502	0.2188	0.0268	-0.1283
V. acanthurus	WAM	R164425	M	64.5714	0.2165	0	0.068	0.0717	0.068	-0.0717	0.0008	0.0295	0.0008	-0.0295	-0.0992	0.1126	-0.0992	-0.1126	-0.1974	0.1515	-0.1974	-0.1515	-0.2791	0.1073	-0.2791	-0.1073	-0.2323	0	-0.1495	0.1524	-0.1023	0.1447	-0.0499	0.1329	0.0001	0.115	0.046	0.0955	0.0892	0.0806	0.125	0.067	0.1595	0.0583	0.1879	0.0437	0.2087	0.0242	-0.1495
V. acanthurus	WAM	R164426	M	79.2844	0.218	0	0.0588	0.0745	0.0588	-0.0745	-0.008	0.0307	-0.008	-0.0307	-0.091	0.1088	-0.091	-0.1088	-0.1892	0.1691	-0.1892	-0.1691	-0.2801	0.1282	-0.2801	-0.1282	-0.2271	0	-0.1367	0.1649	-0.0887	0.157	-0.0427	0.1405	-0.0021	0.1179	0.0387	0.0984	0.0798	0.0827	0.117	0.0689	0.1539	0.0584	0.1859	0.0444	0.2089	0.0244	-0.1367
V. acanthurus	WAM	R164575	M	26.916	0.2148	0	0.0627	0.0845	0.0627	-0.0845	-0.009	0.0348	-0.009	-0.0348	-0.08	0.1177	-0.08	-0.1177	-0.21	0.1509	-0.21	-0.1509	-0.278	0.1059	-0.278	-0.1059	-0.2518	0	-0.1488	0.1505	-0.0865	0.1377	-0.0351	0.1333	0.0037	0.1168	0.0414	0.1008	0.0811	0.0834	0.1195	0.0679	0.1575	0.0586	0.1885	0.0426	0.2114	0.0262	-0.1488
V. acanthurus	WAM	R165045	M	31.4679	0.2169	0	0.0631	0.0678	0.0631	-0.0678	-0.0234	0.0436	-0.0234	-0.0436	-0.0925	0.1168	-0.0925	-0.1168	-0.1908	0.1524	-0.1908	-0.1524	-0.277	0.1118	-0.277	-0.1118	-0.2644	0	-0.1395	0.1509	-0.0898	0.1453	-0.0461	0.1267	-0.0022	0.1125	0.0423	0.0932	0.0869	0.0764	0.1272	0.0689	0.1628	0.0591	0.1915	0.045	0.2113	0.0258	-0.1395
V. acanthurus	WAM	R165049	M	37.395	0.2186	0	0.0641	0.0769	0.0641	-0.0769	-0.0129	0.0323	-0.0129	-0.0323	-0.0943	0.1059	-0.0943	-0.1059	-0.1901	0.1612	-0.1901	-0.1612	-0.2802	0.1065	-0.2802	-0.1065	-0.2547	0	-0.1385	0.16	-0.0892	0.1527	-0.0424	0.1357	-0.0005	0.1148	0.0398	0.092	0.0839	0.0786	0.123	0.0683	0.159	0.059	0.1882	0.0445	0.2081	0.0225	-0.1385
V. acanthurus	WAM	R166962	M	46.7772	0.2207	0	0.0726	0.063	0.0726	-0.063	-0.0157	0.0299	-0.0157	-0.0299	-0.1052	0.0967	-0.1052	-0.0967	-0.1934	0.1471	-0.1934	-0.1471	-0.2923	0.0867	-0.2923	-0.0867	-0.2588	0	-0.1459	0.1426	-0.1007	0.1357	-0.0499	0.1266	-0.001	0.1069	0.0482	0.0861	0.0965	0.0757	0.133	0.064	0.1657	0.0519	0.1937	0.039	0.2134	0.0217	-0.1459
V. acanthurus	WAM	R166964	F	74.0034	0.2262	0	0.0533	0.0766	0.0533	-0.0766	-0.0108	0.0325	-0.0108	-0.0325	-0.1032	0.1079	-0.1032	-0.1079	-0.1674	0.1594	-0.1674	-0.1594	-0.2808	0.1123	-0.2808	-0.1123	-0.229	0	-0.1289	0.1571	-0.0979	0.1513	-0.0544	0.1431	-0.01	0.1242	0.0322	0.1012	0.076	0.0849	0.1179	0.0702	0.1592	0.0577	0.1957	0.0459	0.2205	0.028	-0.1289
V. acanthurus	WAM	R167151	M	87.4294	0.2209	0	0.0545	0.0751	0.0545	-0.0751	-0.0119	0.0404	-0.0119	-0.0404	-0.084	0.1109	-0.084	-0.1109	-0.1891	0.1608	-0.1891	-0.1608	-0.2835	0.1263	-0.2835	-0.1263	-0.246	0	-0.1326	0.1622	-0.083	0.1489	-0.04	0.1327	-0.002	0.1167	0.0359	0.0994	0.0763	0.0854	0.1164	0.0748	0.1555	0.0648	0.1882	0.0483	0.212	0.0267	-0.1326
V. acanthurus	WAM	R167227	F	62.0953	0.2222	0	0.0657	0.071	0.0657	-0.071	-0.0169	0.0396	-0.0169	-0.0396	-0.0887	0.1053	-0.0887	-0.1053	-0.2088	0.1477	-0.2088	-0.1477	-0.2857	0.113	-0.2857	-0.113	-0.2332	0	-0.1494	0.1426	-0.0924	0.1363	-0.0444	0.1259	-0.0055	0.1039	0.0401	0.0887	0.0878	0.0752	0.1282	0.0644	0.1651	0.0559	0.195	0.0428	0.2154	0.024	-0.1494
V. acanthurus	WAM	R170220	M	44.8535	0.2092	0	0.0672	0.0663	0.0672	-0.0663	-0.0138	0.0338	-0.0138	-0.0338	-0.0973	0.1039	-0.0973	-0.1039	-0.1927	0.166	-0.1927	-0.166	-0.278	0.1128	-0.278	-0.1128	-0.2303	0	-0.1415	0.1652	-0.0918	0.1634	-0.043	0.1467	-0.0009	0.119	0.0459	0.0954	0.0897	0.0784	0.1252	0.0681	0.1565	0.0564	0.1826	0.0415	0.2024	0.0234	-0.1415
V. acanthurus	WAM	R170263	F	44.4603	0.2086	0	0.0703	0.075	0.0703	-0.075	-0.0144	0.0312	-0.0144	-0.0312	-0.0913	0.1125	-0.0913	-0.1125	-0.209	0.157	-0.209	-0.157	-0.2687	0.113	-0.2687	-0.113	-0.2377	0	-0.1523	0.1613	-0.0926	0.1538	-0.0397	0.1383	0.0034	0.1143	0.0456	0.0914	0.0916	0.0797	0.127	0.0678	0.1574	0.0538	0.1845	0.0421	0.2027	0.0241	-0.1523
V. acanthurus	WAM	R170783	M	40.3828	0.2008	0	0.079	0.0628	0.079	-0.0628	-0.0103	0.0357	-0.0103	-0.0357	-0.0913	0.1084	-0.0913	-0.1084	-0.207	0.1627	-0.207	-0.1627	-0.2963	0.1149	-0.2963	-0.1149	-0.257	0	-0.148	0.1562	-0.0914	0.1421	-0.0397	0.1244	0.0065	0.1026	0.0537	0.0811	0.0995	0.067	0.1329	0.0581	0.1606	0.0492	0.1825	0.0378	0.1975	0.0222	-0.148
V. acanthurus	WAM	R170788	M	47.4767	0.2138	0	0.076	0.0645	0.076	-0.0645	-0.0197	0.0345	-0.0197	-0.0345	-0.1084	0.1042	-0.1084	-0.1042	-0.1916	0.1527	-0.1916	-0.1527	-0.2808	0.1027	-0.2808	-0.1027	-0.247	0	-0.1467	0.1507	-0.1033	0.1432	-0.0539	0.1279	-0.0038	0.1069	0.0489	0.0855	0.0988	0.073	0.1349	0.0613	0.1655	0.049	0.1916	0.0381	0.2092	0.0224	-0.1467
V. acanthurus	WAM	R171386	F	54.9518	0.2236	0	0.073	0.0633	0.073	-0.0633	-0.0234	0.0303	-0.0234	-0.0303	-0.0963	0.1023	-0.0963	-0.1023	-0.2139	0.1359	-0.2139	-0.1359	-0.2895	0.1019	-0.2895	-0.1019	-0.2515	0	-0.1556	0.1336	-0.0975	0.1287	-0.045	0.1197	0.001	0.1024	0.0474	0.0809	0.0958	0.0681	0.1346	0.0565	0.169	0.0463	0.1972	0.0339	0.2172	0.0193	-0.1556
V. acanthurus	WAM	R173124	M	51.3373	0.2132	0	0.074	0.0668	0.074	-0.0668	-0.0307	0.0315	-0.0307	-0.0315	-0.0987	0.1085	-0.0987	-0.1085	-0.1956	0.1517	-0.1956	-0.1517	-0.2876	0.1019	-0.2876	-0.1019	-0.2534	0	-0.1437	0.1472	-0.0942	0.1408	-0.046	0.1282	-0.0007	0.1077	0.0493	0.0892	0.0966	0.0703	0.1341	0.0623	0.1655	0.053	0.1908	0.0416	0.2072	0.0232	-0.1437
V. acanthurus	WAM	R175431	F	58.2119	0.2048	0	0.0867	0.0601	0.0867	-0.0601	-0.0246	0.0293	-0.0246	-0.0293	-0.1123	0.1004	-0.1123	-0.1004	-0.2012	0.1509	-0.2012	-0.1509	-0.2849	0.1011	-0.2849	-0.1011	-0.2421	0	-0.1547	0.1453	-0.1076	0.1384	-0.054	0.1242	0.0016	0.1057	0.0583	0.0818	0.1088	0.0648	0.1429	0.0574	0.1688	0.0486	0.1885	0.0365	0.2024	0.0213	-0.1547
V. acanthurus	WAM	R175945	M	48.9945	0.2098	0	0.0645	0.0803	0.0645	-0.0803	-0.0147	0.0317	-0.0147	-0.0317	-0.0818	0.1117	-0.0818	-0.1117	-0.2092	0.1671	-0.2092	-0.1671	-0.2752	0.1153	-0.2752	-0.1153	-0.2323	0	-0.1465	0.167	-0.0845	0.1529	-0.0358	0.1344	0.0016	0.1123	0.0407	0.0942	0.0836	0.0807	0.1214	0.0677	0.1566	0.0573	0.1863	0.0481	0.2042	0.0277	-0.1465
V. acanthurus	WAM	R90574	F	52.8245	0.2048	0	0.0756	0.0655	0.0756	-0.0655	-0.0178	0.0362	-0.0178	-0.0362	-0.0913	0.1048	-0.0913	-0.1048	-0.2064	0.1592	-0.2064	-0.1592	-0.288	0.105	-0.288	-0.105	-0.2621	0	-0.1469	0.1585	-0.0883	0.1462	-0.0374	0.1295	0.0052	0.1064	0.051	0.0845	0.0964	0.0701	0.1315	0.0627	0.1605	0.0529	0.1844	0.0414	0.2001	0.0237	-0.1469
V. albigularis	AMS	R.76355	M	119.807	0.2044	0	0.0888	0.0784	0.0888	-0.0784	-0.0174	0.0366	-0.0174	-0.0366	-0.1138	0.1168	-0.1138	-0.1168	-0.1984	0.1407	-0.1984	-0.1407	-0.2721	0.109	-0.2721	-0.109	-0.2323	0	-0.1571	0.1411	-0.1142	0.1355	-0.0607	0.1281	-0.0042	0.1104	0.0551	0.0906	0.1076	0.0724	0.1427	0.0599	0.168	0.047	0.1875	0.0333	0.2022	0.0195	-0.1571
V. albigularis	MNHN	1885.42	F	245.843	0.1834	0	0.0774	0.0909	0.0774	-0.0909	-0.0038	0.049	-0.0038	-0.049	-0.0729	0.1289	-0.0729	-0.1289	-0.2	0.1818	-0.2	-0.1818	-0.2917	0.1345	-0.2917	-0.1345	-0.2274	0	-0.1359	0.1744	-0.0776	0.162	-0.034	0.138	0.0082	0.1259	0.0505	0.1047	0.0926	0.0875	0.1229	0.0782	0.1466	0.0671	0.1615	0.047	0.1781	0.0263	-0.1359
V. albigularis	MNHN	84.645	M	72.0919	0.2064	0	0.0747	0.0868	0.0747	-0.0868	-0.0088	0.0365	-0.0088	-0.0365	-0.0984	0.131	-0.0984	-0.131	-0.2032	0.1527	-0.2032	-0.1527	-0.2586	0.1153	-0.2586	-0.1153	-0.2119	0	-0.156	0.1521	-0.106	0.145	-0.0531	0.1362	-0.0019	0.1225	0.0468	0.102	0.0933	0.0864	0.1292	0.0727	0.1596	0.0596	0.1841	0.0448	0.201	0.025	-0.156
V. albigularis	NHMUK	1877.7.2.1	M	91.3537	0.2077	0	0.0747	0.0847	0.0747	-0.0847	-0.0124	0.0232	-0.0124	-0.0232	-0.1093	0.1266	-0.1093	-0.1266	-0.1798	0.156	-0.1798	-0.156	-0.2595	0.1255	-0.2595	-0.1255	-0.2267	0	-0.1436	0.1573	-0.1069	0.1586	-0.0565	0.1482	-0.0037	0.1261	0.0465	0.1016	0.0914	0.0804	0.1267	0.068	0.1579	0.0581	0.1828	0.043	0.2014	0.0242	-0.1436
V. albigularis	NHMUK	1901.4.27.34	M	179.057	0.2246	0	0.0565	0.0958	0.0565	-0.0958	-0.0194	0.0366	-0.0194	-0.0366	-0.086	0.1312	-0.086	-0.1312	-0.207	0.1536	-0.207	-0.1536	-0.2447	0.1268	-0.2447	-0.1268	-0.2014	0	-0.1535	0.1503	-0.0961	0.1447	-0.0484	0.1368	-0.0082	0.1237	0.0327	0.1115	0.0771	0.0964	0.1197	0.0814	0.1575	0.0616	0.1922	0.0462	0.2161	0.0258	-0.1535
V. albigularis	NHMUK	1905.11.10.1	M	254.877	0.1782	0	0.0614	0.1015	0.0614	-0.1015	0.0075	0.0463	0.0075	-0.0463	-0.0662	0.1547	-0.0662	-0.1547	-0.1764	0.2045	-0.1764	-0.2045	-0.2687	0.1779	-0.2687	-0.1779	-0.2012	0	-0.1228	0.1923	-0.0779	0.1777	-0.0391	0.1551	-0.0019	0.1337	0.0375	0.1169	0.0776	0.106	0.1107	0.0955	0.1369	0.0791	0.1586	0.0596	0.1742	0.0336	-0.1228
V. albigularis	NHMUK	1905.3.7.99-101 (1)	M	64.6053	0.2246	0	0.055	0.1018	0.055	-0.1018	-0.0127	0.032	-0.0127	-0.032	-0.0879	0.1195	-0.0879	-0.1195	-0.1965	0.155	-0.1965	-0.155	-0.2456	0.1188	-0.2456	-0.1188	-0.2204	0	-0.1462	0.1572	-0.0935	0.1515	-0.0475	0.14	-0.0075	0.1276	0.0299	0.1117	0.0723	0.0971	0.115	0.0839	0.1572	0.0752	0.191	0.0569	0.2148	0.0307	-0.1462
V. albigularis	NHMUK	1905.3.7.99-101 (2)	M	68.3422	0.2101	0	0.0655	0.094	0.0655	-0.094	-0.0167	0.0337	-0.0167	-0.0337	-0.0901	0.1289	-0.0901	-0.1289	-0.1931	0.1615	-0.1931	-0.1615	-0.2558	0.1253	-0.2558	-0.1253	-0.2251	0	-0.1435	0.1654	-0.0938	0.1547	-0.0464	0.1428	-0.0041	0.124	0.0389	0.1059	0.0833	0.0905	0.1214	0.0757	0.1556	0.0625	0.184	0.0483	0.2023	0.0261	-0.1435
V. albigularis	NHMUK	1905.3.7.99-101 (3)	M	62.7209	0.2104	0	0.0618	0.0992	0.0618	-0.0992	-0.0129	0.0426	-0.0129	-0.0426	-0.0938	0.1315	-0.0938	-0.1315	-0.1815	0.162	-0.1815	-0.162	-0.2517	0.1183	-0.2517	-0.1183	-0.2198	0	-0.1386	0.162	-0.0963	0.1579	-0.0519	0.1473	-0.0082	0.1323	0.036	0.1158	0.0789	0.0961	0.1175	0.0796	0.155	0.0694	0.1854	0.0543	0.2052	0.031	-0.1386
V. albigularis	NHMUK	1907.4.17.27	M	62.2891	0.2122	0	0.0736	0.0894	0.0736	-0.0894	-0.0169	0.033	-0.0169	-0.033	-0.108	0.1241	-0.108	-0.1241	-0.1884	0.1465	-0.1884	-0.1465	-0.2529	0.1198	-0.2529	-0.1198	-0.2217	0	-0.1496	0.1443	-0.1088	0.1467	-0.06	0.1405	-0.0086	0.1236	0.0442	0.106	0.0928	0.0877	0.1309	0.0748	0.1631	0.0628	0.1885	0.0484	0.2047	0.0259	-0.1496
V. albigularis	NHMUK	1907.7.2.2	F	204.684	0.2073	0	0.0575	0.1015	0.0575	-0.1015	0.0083	0.0474	0.0083	-0.0474	-0.0719	0.1368	-0.0719	-0.1368	-0.2062	0.1713	-0.2062	-0.1713	-0.2538	0.1418	-0.2538	-0.1418	-0.2072	0	-0.1468	0.1715	-0.0879	0.1534	-0.0381	0.1434	0.0011	0.1292	0.0363	0.1148	0.0708	0.096	0.1099	0.0893	0.1475	0.0793	0.1769	0.0596	0.1963	0.0308	-0.1468
V. albigularis	NHMUK	1908.12.28.36	M	66.8655	0.2241	0	0.063	0.0932	0.063	-0.0932	-0.0221	0.0357	-0.0221	-0.0357	-0.1142	0.1269	-0.1142	-0.1269	-0.1644	0.1449	-0.1644	-0.1449	-0.255	0.1135	-0.255	-0.1135	-0.2337	0	-0.1357	0.1429	-0.1095	0.1389	-0.0658	0.139	-0.0157	0.1276	0.0351	0.111	0.0836	0.0916	0.1267	0.0789	0.1648	0.0648	0.1965	0.0496	0.2175	0.0279	-0.1357
V. albigularis	NHMUK	1908.15.16	M	63.3107	0.222	0	0.0575	0.0926	0.0575	-0.0926	-0.0027	0.04	-0.0027	-0.04	-0.0925	0.1294	-0.0925	-0.1294	-0.1915	0.1569	-0.1915	-0.1569	-0.253	0.1083	-0.253	-0.1083	-0.2162	0	-0.1457	0.1582	-0.0995	0.1539	-0.0534	0.1413	-0.01	0.1239	0.0327	0.1088	0.075	0.0903	0.1174	0.0781	0.1571	0.0644	0.1914	0.05	0.2144	0.0283	-0.1457
V. albigularis	NHMUK	1909.4.30.43	M	63.5939	0.2014	0	0.0698	0.088	0.0698	-0.088	-0.0128	0.0286	-0.0128	-0.0286	-0.0865	0.1347	-0.0865	-0.1347	-0.2062	0.1546	-0.2062	-0.1546	-0.2518	0.1324	-0.2518	-0.1324	-0.2272	0	-0.1525	0.1645	-0.0942	0.1562	-0.0424	0.1411	0.003	0.1244	0.0462	0.1062	0.0884	0.0905	0.1232	0.0767	0.1538	0.0635	0.1793	0.0496	0.1956	0.0278	-0.1525
V. albigularis	NHMUK	1928.10.19.57	M	72.4743	0.2241	0	0.0579	0.0915	0.0579	-0.0915	-0.0234	0.0392	-0.0234	-0.0392	-0.095	0.124	-0.095	-0.124	-0.1757	0.1528	-0.1757	-0.1528	-0.27	0.1168	-0.27	-0.1168	-0.2436	0	-0.1325	0.1477	-0.0939	0.1404	-0.0516	0.1342	-0.0093	0.1247	0.0327	0.1073	0.0774	0.0875	0.1204	0.0741	0.1611	0.0627	0.195	0.0497	0.2167	0.0279	-0.1325
V. albigularis	NHMUK	1932.12.13.192-193 (1)	M	340.273	0.2005	0	0.0587	0.102	0.0587	-0.102	0.0025	0.0528	0.0025	-0.0528	-0.0501	0.1264	-0.0501	-0.1264	-0.2271	0.1752	-0.2271	-0.1752	-0.282	0.1495	-0.282	-0.1495	-0.2197	0	-0.1466	0.163	-0.0693	0.1421	-0.0215	0.127	0.0094	0.1211	0.0388	0.1123	0.0752	0.1013	0.1122	0.0878	0.1451	0.071	0.1712	0.0496	0.1931	0.0275	-0.1466
V. albigularis	NHMUK	1932.12.13.192-194 (2)	F	201.572	0.1931	0	0.0736	0.0876	0.0736	-0.0876	0.0147	0.045	0.0147	-0.045	-0.0734	0.133	-0.0734	-0.133	-0.2271	0.1722	-0.2271	-0.1722	-0.2644	0.1384	-0.2644	-0.1384	-0.2066	0	-0.1614	0.161	-0.0906	0.1525	-0.0352	0.1391	0.0074	0.1174	0.0511	0.1069	0.09	0.0925	0.1223	0.0839	0.1472	0.0677	0.168	0.0485	0.1845	0.0255	-0.1614
V. albigularis	NHMUK	1939.9.4.33	M	78.3261	0.205	0	0.074	0.092	0.074	-0.092	-0.0086	0.0314	-0.0086	-0.0314	-0.099	0.126	-0.099	-0.126	-0.1927	0.1557	-0.1927	-0.1557	-0.2584	0.1127	-0.2584	-0.1127	-0.2224	0	-0.1481	0.1642	-0.1015	0.1591	-0.0514	0.1443	-0.0024	0.1248	0.0468	0.1079	0.0892	0.0867	0.1244	0.0718	0.1556	0.0589	0.182	0.0468	0.1987	0.0262	-0.1481
V. albigularis	NHMUK	1952.1.8.85-87 (1)	F	79.1209	0.208	0	0.0661	0.0782	0.0661	-0.0782	-0.0065	0.0313	-0.0065	-0.0313	-0.0845	0.1147	-0.0845	-0.1147	-0.2089	0.1633	-0.2089	-0.1633	-0.2742	0.1385	-0.2742	-0.1385	-0.2306	0	-0.1488	0.1622	-0.0892	0.1495	-0.0391	0.1309	0.001	0.1076	0.0424	0.0917	0.0857	0.0795	0.1236	0.0702	0.157	0.0585	0.1848	0.0468	0.2019	0.0263	-0.1488
V. albigularis	NHMUK	1952.1.8.85-87 (2)	F	143.891	0.1891	0	0.0721	0.095	0.0721	-0.095	0.0104	0.052	0.0104	-0.052	-0.0703	0.1319	-0.0703	-0.1319	-0.2199	0.1791	-0.2199	-0.1791	-0.2643	0.1551	-0.2643	-0.1551	-0.2074	0	-0.1532	0.1739	-0.0867	0.1539	-0.0343	0.1371	0.0083	0.1258	0.0481	0.1098	0.0866	0.0931	0.1169	0.0758	0.1444	0.0626	0.1677	0.0479	0.1834	0.0266	-0.1532
V. albigularis	NHMUK	1975.1	F	149.29	0.2134	0	0.0554	0.1013	0.0554	-0.1013	-0.0045	0.0418	-0.0045	-0.0418	-0.0797	0.1321	-0.0797	-0.1321	-0.1913	0.1652	-0.1913	-0.1652	-0.262	0.1403	-0.262	-0.1403	-0.208	0	-0.1378	0.1642	-0.0869	0.159	-0.0419	0.1477	-0.0032	0.1331	0.0336	0.1184	0.0711	0.0978	0.1105	0.0823	0.1477	0.0648	0.1813	0.0492	0.2048	0.0273	-0.1378
V. albigularis	NHMUK	1975.1	M	59.22	0.202	0	0.0714	0.0957	0.0714	-0.0957	0.0037	0.04	0.0037	-0.04	-0.0822	0.1352	-0.0822	-0.1352	-0.2162	0.1497	-0.2162	-0.1497	-0.2596	0.117	-0.2596	-0.117	-0.2151	0	-0.1579	0.1588	-0.0948	0.1522	-0.04	0.143	0.0057	0.1298	0.0477	0.1127	0.0849	0.0903	0.1195	0.0759	0.1511	0.0627	0.1779	0.0486	0.1954	0.0269	-0.1579
V. albigularis	NHMUK	1992.43	M	247.13	0.2178	0	0.0472	0.1022	0.0472	-0.1022	-0.0114	0.0422	-0.0114	-0.0422	-0.0817	0.1453	-0.0817	-0.1453	-0.1589	0.1708	-0.1589	-0.1708	-0.2695	0.1473	-0.2695	-0.1473	-0.2192	0	-0.1171	0.1666	-0.086	0.1588	-0.0499	0.1472	-0.0118	0.1343	0.0249	0.118	0.0667	0.1053	0.1087	0.09	0.1491	0.0737	0.1836	0.0551	0.2069	0.0289	-0.1171
V. albigularis	NHMUK	93.11.20.1	M	71.3616	0.2049	0	0.0785	0.0839	0.0785	-0.0839	-0.018	0.0326	-0.018	-0.0326	-0.1058	0.1235	-0.1058	-0.1235	-0.1951	0.1482	-0.1951	-0.1482	-0.2584	0.1169	-0.2584	-0.1169	-0.2231	0	-0.152	0.1507	-0.1066	0.1517	-0.0557	0.1405	-0.0032	0.124	0.0489	0.1012	0.0964	0.0797	0.1323	0.0673	0.1619	0.0565	0.1853	0.0438	0.2005	0.0249	-0.152
V. albigularis	SAMA	R15547	F	77.1893	0.2181	0	0.062	0.0955	0.062	-0.0955	-0.0178	0.04	-0.0178	-0.04	-0.098	0.12	-0.098	-0.12	-0.1891	0.1406	-0.1891	-0.1406	-0.2521	0.1198	-0.2521	-0.1198	-0.2243	0	-0.1454	0.1439	-0.0997	0.1478	-0.0524	0.1415	-0.0071	0.1326	0.0366	0.1139	0.0814	0.0947	0.123	0.0847	0.1602	0.0726	0.1907	0.0559	0.2108	0.031	-0.1454
V. albigularis	USNM	163393	F	204.37	0.1873	0	0.0666	0.0983	0.0666	-0.0983	0.0008	0.0605	0.0008	-0.0605	-0.0673	0.1412	-0.0673	-0.1412	-0.2131	0.186	-0.2131	-0.186	-0.2584	0.1347	-0.2584	-0.1347	-0.2035	0	-0.1482	0.1758	-0.0825	0.1626	-0.0356	0.1441	0.0036	0.1317	0.0434	0.1169	0.0841	0.0984	0.1166	0.0807	0.1445	0.0637	0.1689	0.0485	0.1848	0.0279	-0.1482
V. albigularis	ZFMK	22046	M	85.8224	0.187	0	0.0755	0.0937	0.0755	-0.0937	0.0035	0.0402	0.0035	-0.0402	-0.0793	0.1482	-0.0793	-0.1482	-0.1932	0.1766	-0.1932	-0.1766	-0.2689	0.1391	-0.2689	-0.1391	-0.2364	0	-0.1402	0.1775	-0.0902	0.1613	-0.0408	0.1435	0.0067	0.1292	0.0504	0.11	0.0887	0.0889	0.1191	0.0722	0.1447	0.057	0.167	0.0435	0.1819	0.0243	-0.1402
V. albigularis	ZFMK	46509	M	76.2995	0.1971	0	0.059	0.0942	0.059	-0.0942	-0.0105	0.0479	-0.0105	-0.0479	-0.069	0.1359	-0.069	-0.1359	-0.1971	0.1847	-0.1971	-0.1847	-0.2657	0.1326	-0.2657	-0.1326	-0.2251	0	-0.1356	0.1773	-0.0764	0.1649	-0.0337	0.1466	0.0015	0.1306	0.0379	0.1135	0.0775	0.0963	0.1134	0.0807	0.1451	0.0628	0.1741	0.0488	0.1935	0.0286	-0.1356
V. albigularis	ZFMK	60748	M	49.6352	0.2046	0	0.0765	0.0925	0.0765	-0.0925	0.0027	0.0294	0.0027	-0.0294	-0.1097	0.1401	-0.1097	-0.1401	-0.1644	0.1651	-0.1644	-0.1651	-0.2654	0.1159	-0.2654	-0.1159	-0.2421	0	-0.1359	0.1628	-0.1093	0.1555	-0.0597	0.1464	-0.0027	0.1303	0.0491	0.1091	0.0882	0.085	0.1202	0.0674	0.1527	0.0593	0.1791	0.0454	0.1972	0.0246	-0.1359
V. albigularis	ZFMK	60749	M	48.3197	0.2035	0	0.0638	0.1011	0.0638	-0.1011	-0.0034	0.0374	-0.0034	-0.0374	-0.0828	0.142	-0.0828	-0.142	-0.1837	0.1615	-0.1837	-0.1615	-0.2742	0.1239	-0.2742	-0.1239	-0.2455	0	-0.1336	0.1581	-0.0869	0.1511	-0.0403	0.1452	0.002	0.1323	0.0409	0.1158	0.0783	0.0955	0.1154	0.079	0.1486	0.0608	0.1782	0.0451	0.1988	0.0264	-0.1336
V. albigularis	ZFMK	77833	M	58.3622	0.1994	0	0.0602	0.0937	0.0602	-0.0937	-0.0025	0.0381	-0.0025	-0.0381	-0.0663	0.1302	-0.0663	-0.1302	-0.2028	0.1714	-0.2028	-0.1714	-0.2781	0.1362	-0.2781	-0.1362	-0.2438	0	-0.1369	0.1679	-0.0748	0.1556	-0.0297	0.1382	0.0053	0.1213	0.0401	0.1088	0.0765	0.0935	0.1125	0.0796	0.1475	0.0684	0.1764	0.0538	0.1948	0.0308	-0.1369
V. albigularis	ZFMK	77834	M	55.5412	0.227	0	0.0646	0.0806	0.0646	-0.0806	-0.0107	0.0375	-0.0107	-0.0375	-0.1018	0.1101	-0.1018	-0.1101	-0.1952	0.1318	-0.1952	-0.1318	-0.2772	0.0962	-0.2772	-0.0962	-0.2436	0	-0.1486	0.1241	-0.1029	0.1276	-0.0535	0.1295	-0.0059	0.1187	0.0398	0.1	0.0864	0.0867	0.1287	0.0756	0.1667	0.0623	0.1992	0.051	0.2186	0.0279	-0.1486
V. albigularis	ZFMK	88500	M	257.022	0.1921	0	0.0606	0.102	0.0606	-0.102	0.0003	0.0545	0.0003	-0.0545	-0.0541	0.136	-0.0541	-0.136	-0.2166	0.1846	-0.2166	-0.1846	-0.2715	0.1653	-0.2715	-0.1653	-0.2129	0	-0.1429	0.1689	-0.0709	0.1541	-0.0258	0.1366	0.0065	0.1259	0.0392	0.1145	0.0767	0.1006	0.112	0.0876	0.1429	0.072	0.1669	0.0512	0.187	0.0292	-0.1429
V. albigularis	ZFMK	Tag missing	M	92.9417	0.1997	0	0.0712	0.0986	0.0712	-0.0986	-0.0139	0.0383	-0.0139	-0.0383	-0.0848	0.1445	-0.0848	-0.1445	-0.1946	0.1624	-0.1946	-0.1624	-0.2647	0.1252	-0.2647	-0.1252	-0.2267	0	-0.143	0.159	-0.0913	0.1523	-0.0428	0.1432	0.0018	0.1304	0.0454	0.1129	0.0871	0.0935	0.1215	0.0759	0.1514	0.0601	0.177	0.0463	0.193	0.0251	-0.143
V. auffenbergi	ZFMK	71707	M	64.9375	0.2135	0	0.0765	0.072	0.0765	-0.072	-0.0134	0.0388	-0.0134	-0.0388	-0.0952	0.113	-0.0952	-0.113	-0.2218	0.1359	-0.2218	-0.1359	-0.2761	0.1091	-0.2761	-0.1091	-0.2238	0	-0.1634	0.1344	-0.1026	0.1354	-0.0489	0.123	0.0001	0.1082	0.0488	0.088	0.0961	0.0703	0.1346	0.0616	0.1677	0.054	0.1933	0.0426	0.2093	0.0242	-0.1634
V. auffenbergi	ZFMK	82824	M	60.1371	0.2371	0	0.0543	0.0784	0.0543	-0.0784	-0.0236	0.0334	-0.0236	-0.0334	-0.0921	0.1015	-0.0921	-0.1015	-0.1987	0.139	-0.1987	-0.139	-0.2714	0.0929	-0.2714	-0.0929	-0.2423	0	-0.1457	0.135	-0.0932	0.1371	-0.0462	0.1342	-0.0063	0.1201	0.0334	0.1013	0.0768	0.084	0.1215	0.0749	0.1648	0.0633	0.202	0.0492	0.2272	0.0269	-0.1457
V. auffenbergi	ZFMK	85955	M	108.087	0.2179	0	0.0741	0.0735	0.0741	-0.0735	-0.0151	0.0406	-0.0151	-0.0406	-0.0956	0.1145	-0.0956	-0.1145	-0.2156	0.1304	-0.2156	-0.1304	-0.2806	0.1049	-0.2806	-0.1049	-0.2313	0	-0.1584	0.1284	-0.1008	0.131	-0.0488	0.1281	-0.0021	0.1112	0.0462	0.0906	0.0945	0.0725	0.1345	0.0656	0.1674	0.0532	0.194	0.039	0.213	0.0225	-0.1584
V. auffenbergi	ZFMK	95557	M	34.5995	0.2176	0	0.0716	0.0807	0.0716	-0.0807	-0.0066	0.0295	-0.0066	-0.0295	-0.1003	0.118	-0.1003	-0.118	-0.2074	0.1333	-0.2074	-0.1333	-0.2631	0.0952	-0.2631	-0.0952	-0.2386	0	-0.1572	0.1307	-0.1056	0.1447	-0.0513	0.1409	-0.0023	0.121	0.0429	0.0937	0.0919	0.0844	0.1305	0.0716	0.1635	0.0564	0.1927	0.0454	0.2111	0.0255	-0.1572
V. auffenbergi	ZFMK	96701	F	70.972	0.2362	0	0.056	0.0832	0.056	-0.0832	-0.0117	0.033	-0.0117	-0.033	-0.0931	0.1045	-0.0931	-0.1045	-0.2082	0.1362	-0.2082	-0.1362	-0.2652	0.1051	-0.2652	-0.1051	-0.2106	0	-0.1545	0.1345	-0.1007	0.1376	-0.0526	0.1277	-0.0099	0.1143	0.0318	0.0996	0.078	0.0902	0.122	0.0766	0.1654	0.0665	0.202	0.0505	0.2279	0.0287	-0.1545
V. baritji	AMS	R.51912	M	85.0693	0.2255	0	0.0502	0.0757	0.0502	-0.0757	-0.0229	0.0348	-0.0229	-0.0348	-0.0906	0.1062	-0.0906	-0.1062	-0.1832	0.163	-0.1832	-0.163	-0.2824	0.115	-0.2824	-0.115	-0.2236	0	-0.1325	0.1556	-0.0884	0.147	-0.0467	0.1346	-0.0081	0.1195	0.0295	0.098	0.0736	0.0836	0.118	0.0706	0.1615	0.0595	0.1985	0.0475	0.2226	0.0298	-0.1325
V. baritji	AMS	R.88844	M	94.1601	0.2352	0	0.0504	0.0678	0.0504	-0.0678	-0.0259	0.0393	-0.0259	-0.0393	-0.0857	0.1028	-0.0857	-0.1028	-0.1868	0.1496	-0.1868	-0.1496	-0.298	0.0967	-0.298	-0.0967	-0.2672	0	-0.1301	0.1438	-0.0813	0.136	-0.0407	0.123	-0.005	0.1086	0.0337	0.0974	0.0762	0.0819	0.12	0.0707	0.1627	0.0577	0.1997	0.0419	0.2267	0.0241	-0.1301
V. baritji	ANWC	R01142	F	73.7786	0.2329	0	0.057	0.076	0.057	-0.076	-0.0196	0.0332	-0.0196	-0.0332	-0.0898	0.0973	-0.0898	-0.0973	-0.2029	0.1412	-0.2029	-0.1412	-0.2849	0.1125	-0.2849	-0.1125	-0.2359	0	-0.1452	0.1391	-0.0913	0.1318	-0.045	0.122	-0.0052	0.1093	0.035	0.0952	0.0794	0.0818	0.1232	0.0711	0.1648	0.0585	0.2009	0.0462	0.2251	0.0264	-0.1452
V. baritji	NTM	R03107	F	65.1065	0.2327	0	0.0513	0.0703	0.0513	-0.0703	-0.0205	0.0366	-0.0205	-0.0366	-0.0938	0.1037	-0.0938	-0.1037	-0.1946	0.1506	-0.1946	-0.1506	-0.2663	0.1054	-0.2663	-0.1054	-0.2226	0	-0.1444	0.1528	-0.0948	0.146	-0.0478	0.1377	-0.0062	0.1228	0.0337	0.101	0.0768	0.0871	0.1194	0.0748	0.1616	0.0647	0.1978	0.0502	0.2228	0.0275	-0.1444
V. baritji	NTM	R06531	M	44.7972	0.2531	0	0.039	0.08	0.039	-0.08	-0.0202	0.0367	-0.0202	-0.0367	-0.0832	0.104	-0.0832	-0.104	-0.2073	0.1202	-0.2073	-0.1202	-0.2625	0.0755	-0.2625	-0.0755	-0.2385	0	-0.1504	0.135	-0.0895	0.1362	-0.0427	0.1322	-0.009	0.1219	0.0226	0.1117	0.0668	0.1002	0.1135	0.0817	0.1636	0.0648	0.2098	0.0499	0.2421	0.0283	-0.1504
V. baritji	NTM	R08346	F	51.8092	0.2356	0	0.047	0.0838	0.047	-0.0838	-0.0191	0.0396	-0.0191	-0.0396	-0.0923	0.106	-0.0923	-0.106	-0.1803	0.1489	-0.1803	-0.1489	-0.2724	0.0969	-0.2724	-0.0969	-0.2337	0	-0.1334	0.1482	-0.0915	0.1478	-0.0487	0.1436	-0.0106	0.1285	0.027	0.1082	0.0698	0.0886	0.115	0.0741	0.161	0.0645	0.2001	0.0493	0.2274	0.0285	-0.1334
V. baritji	NTM	R08347	F	64.7765	0.2335	0	0.0561	0.0691	0.0561	-0.0691	-0.0223	0.0327	-0.0223	-0.0327	-0.085	0.1007	-0.085	-0.1007	-0.2235	0.1334	-0.2235	-0.1334	-0.2709	0.103	-0.2709	-0.103	-0.2296	0	-0.1594	0.1338	-0.0924	0.1302	-0.0406	0.125	-0.0012	0.1123	0.0376	0.0953	0.0809	0.0826	0.1244	0.0711	0.1666	0.0605	0.2024	0.049	0.2254	0.0278	-0.1594
V. baritji	NTM	R08348	M	56.9292	0.2356	0	0.0432	0.0818	0.0432	-0.0818	-0.0213	0.0445	-0.0213	-0.0445	-0.0737	0.1024	-0.0737	-0.1024	-0.2017	0.1343	-0.2017	-0.1343	-0.2845	0.0932	-0.2845	-0.0932	-0.2647	0	-0.1375	0.1472	-0.0762	0.1348	-0.0317	0.131	-0.0011	0.1222	0.0279	0.1061	0.0678	0.0915	0.113	0.0753	0.1595	0.0601	0.2012	0.047	0.2296	0.0292	-0.1375
V. baritji	NTM	R08364	M	66.3311	0.2417	0	0.0533	0.0739	0.0533	-0.0739	-0.0227	0.0334	-0.0227	-0.0334	-0.1035	0.0955	-0.1035	-0.0955	-0.1859	0.1458	-0.1859	-0.1458	-0.2725	0.0987	-0.2725	-0.0987	-0.2305	0	-0.1418	0.1418	-0.1005	0.1373	-0.0553	0.1271	-0.0097	0.1193	0.0334	0.1022	0.078	0.0844	0.1228	0.0729	0.1666	0.0631	0.203	0.0457	0.2293	0.0227	-0.1418
V. baritji	NTM	R08931	M	63.9772	0.2237	0	0.0597	0.0737	0.0597	-0.0737	-0.0172	0.0339	-0.0172	-0.0339	-0.0846	0.1043	-0.0846	-0.1043	-0.21	0.1463	-0.21	-0.1463	-0.2769	0.1002	-0.2769	-0.1002	-0.2419	0	-0.1487	0.1541	-0.0867	0.1485	-0.0368	0.1373	-0.0014	0.1129	0.0354	0.0882	0.0812	0.0782	0.123	0.0688	0.1615	0.0574	0.1935	0.0417	0.2172	0.0245	-0.1487
V. baritji	NTM	R13934	F	56.6748	0.2384	0	0.0468	0.0788	0.0468	-0.0788	-0.0134	0.0365	-0.0134	-0.0365	-0.0752	0.1088	-0.0752	-0.1088	-0.2114	0.1568	-0.2114	-0.1568	-0.2745	0.107	-0.2745	-0.107	-0.2365	0	-0.1468	0.1521	-0.0845	0.1342	-0.0374	0.1236	-0.0034	0.1117	0.0282	0.0967	0.0683	0.0835	0.1139	0.0716	0.1593	0.0559	0.2006	0.0439	0.2287	0.0249	-0.1468
V. baritji	NTM	R16201	M	89.2583	0.2269	0	0.0504	0.0804	0.0504	-0.0804	-0.0116	0.0348	-0.0116	-0.0348	-0.0786	0.1157	-0.0786	-0.1157	-0.188	0.1744	-0.188	-0.1744	-0.2859	0.1253	-0.2859	-0.1253	-0.2337	0	-0.1309	0.1647	-0.082	0.147	-0.041	0.1293	-0.0062	0.1112	0.0293	0.0962	0.0705	0.0838	0.1136	0.0739	0.1551	0.0601	0.1919	0.0464	0.2169	0.0251	-0.1309
V. baritji	NTM	R16202	F	81.4582	0.2346	0	0.0468	0.0726	0.0468	-0.0726	-0.0209	0.0391	-0.0209	-0.0391	-0.0924	0.095	-0.0924	-0.095	-0.1845	0.1599	-0.1845	-0.1599	-0.2704	0.1051	-0.2704	-0.1051	-0.2351	0	-0.1344	0.1582	-0.0879	0.1498	-0.045	0.1408	-0.0089	0.1234	0.0302	0.1056	0.073	0.0928	0.1152	0.0786	0.1579	0.0632	0.197	0.0486	0.2246	0.0276	-0.1344
V. baritji	NTM	R16902	M	43.6477	0.2316	0	0.0637	0.0714	0.0637	-0.0714	-0.0184	0.0331	-0.0184	-0.0331	-0.1082	0.0998	-0.1082	-0.0998	-0.1848	0.1477	-0.1848	-0.1477	-0.2772	0.0966	-0.2772	-0.0966	-0.2412	0	-0.1429	0.1451	-0.1036	0.14	-0.0569	0.1288	-0.0089	0.1128	0.0384	0.0918	0.0863	0.0765	0.1286	0.0659	0.167	0.0533	0.2	0.0416	0.2217	0.0217	-0.1429
V. baritji	NTM	R20573	M	69.9102	0.2387	0	0.0512	0.0788	0.0512	-0.0788	-0.0231	0.0351	-0.0231	-0.0351	-0.098	0.0992	-0.098	-0.0992	-0.1885	0.1558	-0.1885	-0.1558	-0.267	0.0967	-0.267	-0.0967	-0.227	0	-0.1414	0.1497	-0.0959	0.1426	-0.0523	0.1314	-0.0114	0.1185	0.0289	0.1001	0.0737	0.0827	0.1198	0.0713	0.1648	0.0603	0.2036	0.0478	0.2298	0.0272	-0.1414
V. baritji	NTM	R21832	M	41.313	0.2376	0	0.0561	0.073	0.0561	-0.073	-0.0225	0.0308	-0.0225	-0.0308	-0.0962	0.1048	-0.0962	-0.1048	-0.2021	0.1367	-0.2021	-0.1367	-0.2723	0.104	-0.2723	-0.104	-0.2178	0	-0.1502	0.1385	-0.0995	0.1375	-0.0517	0.1302	-0.0089	0.1147	0.0332	0.0944	0.0797	0.0787	0.1239	0.065	0.1675	0.0581	0.2043	0.0467	0.2289	0.0263	-0.1502
V. baritji	NTM	R26272	M	76.0237	0.2333	0	0.0475	0.0769	0.0475	-0.0769	-0.0074	0.0355	-0.0074	-0.0355	-0.074	0.1016	-0.074	-0.1016	-0.2161	0.1497	-0.2161	-0.1497	-0.2803	0.1012	-0.2803	-0.1012	-0.2303	0	-0.1481	0.152	-0.0819	0.1419	-0.034	0.1297	-0.0013	0.1137	0.0309	0.0996	0.0696	0.0874	0.1135	0.076	0.1575	0.0607	0.1974	0.0469	0.2254	0.0279	-0.1481
V. baritji	NTM	R27414	M	42.406	0.2309	0	0.0536	0.0721	0.0536	-0.0721	-0.0206	0.0322	-0.0206	-0.0322	-0.0978	0.0998	-0.0978	-0.0998	-0.2004	0.1375	-0.2004	-0.1375	-0.2654	0.0889	-0.2654	-0.0889	-0.2436	0	-0.1502	0.1439	-0.0983	0.1395	-0.0496	0.1304	-0.008	0.1145	0.0338	0.0991	0.079	0.0802	0.1246	0.0652	0.1693	0.0565	0.2054	0.0402	0.2311	0.0276	-0.1502
V. baritji	NTM	R36090	M	89.4227	0.2257	0	0.063	0.0656	0.063	-0.0656	-0.0238	0.0334	-0.0238	-0.0334	-0.0869	0.0999	-0.0869	-0.0999	-0.2159	0.1435	-0.2159	-0.1435	-0.2793	0.1013	-0.2793	-0.1013	-0.2489	0	-0.1519	0.1517	-0.0875	0.1426	-0.0392	0.1227	0.001	0.1064	0.0421	0.0885	0.0868	0.0756	0.1266	0.0642	0.1641	0.055	0.1948	0.0396	0.2175	0.0218	-0.1519
V. baritji	NTM	R37308	M	51.8373	0.2257	0	0.0615	0.0621	0.0615	-0.0621	-0.0173	0.0291	-0.0173	-0.0291	-0.091	0.1008	-0.091	-0.1008	-0.2142	0.1375	-0.2142	-0.1375	-0.2818	0.0935	-0.2818	-0.0935	-0.2408	0	-0.1546	0.1438	-0.0942	0.1353	-0.0404	0.129	0.004	0.1143	0.0445	0.092	0.0866	0.0797	0.1255	0.0679	0.1634	0.0568	0.1959	0.0423	0.2197	0.0253	-0.1546
V. baritji	QM	J84456	M	69.7176	0.2323	0	0.0531	0.0685	0.0531	-0.0685	-0.0377	0.03	-0.0377	-0.03	-0.0951	0.1059	-0.0951	-0.1059	-0.1866	0.1508	-0.1866	-0.1508	-0.2789	0.1047	-0.2789	-0.1047	-0.2431	0	-0.1373	0.1418	-0.091	0.1381	-0.0458	0.1354	-0.0051	0.1208	0.0357	0.0989	0.0801	0.0811	0.1231	0.067	0.1645	0.0535	0.2009	0.0419	0.2255	0.0247	-0.1373
V. beccarii	NHMUK	1905.11.29.4	M	112.849	0.2366	0	0.0596	0.0752	0.0596	-0.0752	-0.0149	0.0457	-0.0149	-0.0457	-0.1051	0.1145	-0.1051	-0.1145	-0.1876	0.1429	-0.1876	-0.1429	-0.2681	0.1091	-0.2681	-0.1091	-0.2206	0	-0.146	0.1427	-0.1076	0.1382	-0.0649	0.1222	-0.0183	0.107	0.0303	0.0891	0.0819	0.0755	0.1281	0.0654	0.1699	0.053	0.2053	0.0401	0.2294	0.0232	-0.146
V. beccarii	NHMUK	1910.4.26.25-26 (1)	F	97.105	0.2299	0	0.065	0.0754	0.065	-0.0754	-0.0185	0.0376	-0.0185	-0.0376	-0.0972	0.1064	-0.0972	-0.1064	-0.1997	0.1439	-0.1997	-0.1439	-0.2804	0.1083	-0.2804	-0.1083	-0.2395	0	-0.1478	0.1427	-0.0992	0.1325	-0.0538	0.1153	-0.0087	0.1032	0.0374	0.0877	0.0859	0.0725	0.1292	0.0614	0.1689	0.0527	0.2015	0.0426	0.222	0.0233	-0.1478
V. beccarii	NHMUK	1910.4.26.25-26 (2)	M	98.3376	0.2326	0	0.0643	0.079	0.0643	-0.079	-0.0159	0.0424	-0.0159	-0.0424	-0.0978	0.1053	-0.0978	-0.1053	-0.2021	0.136	-0.2021	-0.136	-0.2761	0.1019	-0.2761	-0.1019	-0.2392	0	-0.1503	0.1405	-0.1004	0.1326	-0.0545	0.1161	-0.0107	0.1007	0.0363	0.0897	0.0852	0.0763	0.1295	0.0674	0.1694	0.0564	0.2024	0.0431	0.2242	0.0232	-0.1503
V. beccarii	ZFMK	46097	M	103.062	0.2268	0	0.0631	0.0775	0.0631	-0.0775	-0.0037	0.0466	-0.0037	-0.0466	-0.0856	0.114	-0.0856	-0.114	-0.2214	0.1286	-0.2214	-0.1286	-0.284	0.11	-0.284	-0.11	-0.2446	0	-0.1583	0.1204	-0.0926	0.1247	-0.0371	0.127	0.0065	0.1227	0.0411	0.0971	0.0814	0.0749	0.1231	0.0659	0.1619	0.0527	0.1958	0.0403	0.2186	0.0222	-0.1583
V. beccarii	ZFMK	46098	F	112.206	0.2246	0	0.0692	0.0695	0.0692	-0.0695	-0.0135	0.0473	-0.0135	-0.0473	-0.094	0.1098	-0.094	-0.1098	-0.2177	0.1348	-0.2177	-0.1348	-0.2757	0.1094	-0.2757	-0.1094	-0.2399	0	-0.1601	0.13	-0.0998	0.132	-0.0471	0.1224	-0.0006	0.1111	0.0409	0.0829	0.0908	0.0702	0.1318	0.0593	0.1683	0.0499	0.1976	0.0372	0.2177	0.0205	-0.1601
V. beccarii	ZFMK	46099	F	110.061	0.2234	0	0.0646	0.0768	0.0646	-0.0768	-0.0057	0.0515	-0.0057	-0.0515	-0.087	0.1173	-0.087	-0.1173	-0.204	0.1379	-0.204	-0.1379	-0.2959	0.1052	-0.2959	-0.1052	-0.2525	0	-0.1461	0.1329	-0.0914	0.1288	-0.0414	0.1249	0.0023	0.1176	0.0421	0.0968	0.0827	0.0727	0.1236	0.0633	0.1611	0.0499	0.1934	0.0364	0.2161	0.0205	-0.1461
V. beccarii	ZFMK	46100	F	90.5526	0.228	0	0.0694	0.0718	0.0694	-0.0718	-0.014	0.0498	-0.014	-0.0498	-0.0993	0.1024	-0.0993	-0.1024	-0.2113	0.1284	-0.2113	-0.1284	-0.2791	0.1035	-0.2791	-0.1035	-0.2344	0	-0.1579	0.1265	-0.1041	0.125	-0.053	0.1207	-0.0059	0.1103	0.0412	0.0886	0.0908	0.071	0.1337	0.0644	0.1707	0.0536	0.2013	0.0423	0.2207	0.0231	-0.1579
V. beccarii	ZFMK	47541	M	117.259	0.2333	0	0.0636	0.0724	0.0636	-0.0724	-0.006	0.0463	-0.006	-0.0463	-0.097	0.1137	-0.097	-0.1137	-0.2113	0.1307	-0.2113	-0.1307	-0.2771	0.1017	-0.2771	-0.1017	-0.2333	0	-0.1583	0.1264	-0.1038	0.1243	-0.0511	0.1216	-0.0041	0.113	0.0376	0.0893	0.0852	0.0753	0.1282	0.0644	0.1674	0.051	0.2019	0.0403	0.2246	0.0219	-0.1583
V. beccarii	ZFMK	47542	M	104.807	0.227	0	0.0564	0.0852	0.0564	-0.0852	-0.0055	0.0511	-0.0055	-0.0511	-0.0762	0.1161	-0.0762	-0.1161	-0.2177	0.1473	-0.2177	-0.1473	-0.2768	0.1054	-0.2768	-0.1054	-0.2262	0	-0.1523	0.1436	-0.087	0.1369	-0.0373	0.1303	0.0002	0.1229	0.0326	0.1004	0.0751	0.0822	0.1183	0.0712	0.1587	0.0571	0.193	0.0407	0.2181	0.0224	-0.1523
V. beccarii	ZFMK	47543	F	99.1881	0.2442	0	0.054	0.0796	0.054	-0.0796	-0.0137	0.048	-0.0137	-0.048	-0.0957	0.1099	-0.0957	-0.1099	-0.2054	0.1257	-0.2054	-0.1257	-0.2663	0.1011	-0.2663	-0.1011	-0.2265	0	-0.1541	0.129	-0.1019	0.1316	-0.0547	0.1252	-0.0126	0.1132	0.0291	0.0962	0.0757	0.0795	0.123	0.0659	0.1691	0.0534	0.2084	0.0394	0.2363	0.0234	-0.1541
V. beccarii	ZFMK	47544	M	97.5827	0.2282	0	0.0675	0.0718	0.0675	-0.0718	-0.0092	0.0438	-0.0092	-0.0438	-0.0958	0.1036	-0.0958	-0.1036	-0.2259	0.1238	-0.2259	-0.1238	-0.2734	0.097	-0.2734	-0.097	-0.2363	0	-0.1674	0.1162	-0.1037	0.1188	-0.0482	0.1221	-0.0018	0.1112	0.0417	0.0892	0.0894	0.0744	0.1324	0.0642	0.1712	0.0531	0.2034	0.0423	0.224	0.0252	-0.1674
V. beccarii	ZFMK	56402	M	73.686	0.2299	0	0.0694	0.073	0.0694	-0.073	-0.0127	0.0456	-0.0127	-0.0456	-0.1015	0.1037	-0.1015	-0.1037	-0.2079	0.1259	-0.2079	-0.1259	-0.2809	0.0973	-0.2809	-0.0973	-0.2445	0	-0.1566	0.126	-0.1047	0.121	-0.0523	0.1188	-0.0037	0.1126	0.0428	0.0923	0.0901	0.0745	0.1319	0.0639	0.1697	0.0524	0.2011	0.039	0.2227	0.0216	-0.1566
V. beccarii	ZFMK	61125	F	100.563	0.2295	0	0.0633	0.0764	0.0633	-0.0764	0.0058	0.0524	0.0058	-0.0524	-0.0812	0.1102	-0.0812	-0.1102	-0.2363	0.1303	-0.2363	-0.1303	-0.2798	0.1087	-0.2798	-0.1087	-0.2365	0	-0.1687	0.1159	-0.0956	0.12	-0.0402	0.1174	0.0014	0.1071	0.0396	0.0908	0.082	0.0756	0.1247	0.0641	0.1649	0.0502	0.2	0.0394	0.2234	0.0235	-0.1687
V. beccarii	ZFMK	61126	F	96.8454	0.25	0	0.0505	0.0818	0.0505	-0.0818	-0.0137	0.0483	-0.0137	-0.0483	-0.095	0.1047	-0.095	-0.1047	-0.1969	0.1218	-0.1969	-0.1218	-0.2779	0.0931	-0.2779	-0.0931	-0.2491	0	-0.146	0.1207	-0.0981	0.1237	-0.0543	0.1194	-0.0153	0.1061	0.0255	0.0944	0.0731	0.0825	0.1226	0.0702	0.1712	0.0584	0.2126	0.0436	0.2413	0.0253	-0.146
V. beccarii	ZFMK	61127	F	99.9338	0.2497	0	0.0495	0.0825	0.0495	-0.0825	-0.0074	0.0487	-0.0074	-0.0487	-0.1008	0.1046	-0.1008	-0.1046	-0.1932	0.1357	-0.1932	-0.1357	-0.2608	0.1135	-0.2608	-0.1135	-0.2188	0	-0.1494	0.1314	-0.1063	0.1259	-0.0616	0.1296	-0.0207	0.1141	0.0219	0.0965	0.0708	0.0806	0.1208	0.0684	0.1695	0.0558	0.2115	0.0424	0.2406	0.0247	-0.1494
V. beccarii	ZFMK	61128	F	95.0125	0.2371	0	0.0628	0.0726	0.0628	-0.0726	-0.01	0.0466	-0.01	-0.0466	-0.0955	0.1012	-0.0955	-0.1012	-0.2145	0.1189	-0.2145	-0.1189	-0.2806	0.0998	-0.2806	-0.0998	-0.2455	0	-0.1582	0.1172	-0.1014	0.1204	-0.0515	0.1169	-0.0081	0.1022	0.0372	0.0893	0.0858	0.0781	0.1297	0.0644	0.1717	0.056	0.2066	0.0434	0.2302	0.025	-0.1582
V. beccarii	ZFMK	62609	M	105.896	0.2393	0	0.0653	0.0736	0.0653	-0.0736	-0.0139	0.0448	-0.0139	-0.0448	-0.1083	0.1072	-0.1083	-0.1072	-0.1972	0.1169	-0.1972	-0.1169	-0.277	0.1	-0.277	-0.1	-0.2325	0	-0.1533	0.1223	-0.1108	0.124	-0.0625	0.1217	-0.0137	0.1076	0.0367	0.0912	0.0872	0.0732	0.1326	0.0654	0.1735	0.0542	0.2073	0.04	0.2308	0.0218	-0.1533
V. beccarii	ZFMK	64704	F	121.655	0.2185	0	0.0728	0.0735	0.0728	-0.0735	0.0006	0.0483	0.0006	-0.0483	-0.0987	0.1098	-0.0987	-0.1098	-0.212	0.1258	-0.212	-0.1258	-0.2926	0.1021	-0.2926	-0.1021	-0.2433	0	-0.1576	0.1212	-0.1039	0.1193	-0.0502	0.1234	-0.001	0.111	0.0469	0.0925	0.0921	0.0708	0.1323	0.0572	0.1685	0.0459	0.1976	0.0333	0.2175	0.0217	-0.1576
V. beccarii	ZFMK	64705	M	86.9816	0.2252	0	0.0681	0.076	0.0681	-0.076	-0.0022	0.0431	-0.0022	-0.0431	-0.0989	0.109	-0.0989	-0.109	-0.2082	0.123	-0.2082	-0.123	-0.2801	0.0985	-0.2801	-0.0985	-0.255	0	-0.156	0.1202	-0.102	0.1234	-0.0497	0.126	-0.0025	0.1128	0.0432	0.0948	0.0894	0.0822	0.1305	0.0721	0.1661	0.0557	0.1979	0.0433	0.2191	0.025	-0.156
V. beccarii	ZFMK	70596	M	110.287	0.2202	0	0.0686	0.072	0.0686	-0.072	-0.0135	0.0465	-0.0135	-0.0465	-0.0882	0.1145	-0.0882	-0.1145	-0.2076	0.1355	-0.2076	-0.1355	-0.2919	0.1057	-0.2919	-0.1057	-0.2526	0	-0.1483	0.136	-0.0922	0.1323	-0.0444	0.1215	-0.0023	0.1047	0.0431	0.0887	0.0904	0.0762	0.13	0.0656	0.1649	0.0535	0.1939	0.0403	0.2136	0.0222	-0.1483
V. beccarii	ZFMK	70597	F	90.8613	0.2413	0	0.0574	0.0747	0.0574	-0.0747	-0.014	0.0422	-0.014	-0.0422	-0.0857	0.1007	-0.0857	-0.1007	-0.2155	0.1263	-0.2155	-0.1263	-0.2892	0.1022	-0.2892	-0.1022	-0.2579	0	-0.153	0.1215	-0.0915	0.1197	-0.0439	0.1109	-0.0062	0.0965	0.0335	0.0865	0.0798	0.077	0.1257	0.0642	0.1696	0.0506	0.2078	0.0392	0.2336	0.023	-0.153
V. beccarii	ZFMK	72868	F	98.8742	0.2203	0	0.066	0.0815	0.066	-0.0815	-0.0123	0.0468	-0.0123	-0.0468	-0.1058	0.118	-0.1058	-0.118	-0.1842	0.1364	-0.1842	-0.1364	-0.2726	0.1033	-0.2726	-0.1033	-0.2413	0	-0.1434	0.1392	-0.1042	0.1357	-0.0557	0.1355	-0.0059	0.1274	0.04	0.1028	0.0861	0.0809	0.1273	0.0695	0.1644	0.0578	0.1951	0.0442	0.2157	0.026	-0.1434
V. beccarii	ZFMK	73282	M	44.17	0.1987	0	0.0861	0.0786	0.0861	-0.0786	0.0036	0.0381	0.0036	-0.0381	-0.1062	0.124	-0.1062	-0.124	-0.2112	0.1412	-0.2112	-0.1412	-0.2611	0.1065	-0.2611	-0.1065	-0.2361	0	-0.1652	0.1457	-0.112	0.1426	-0.0528	0.1291	0.0067	0.1237	0.0585	0.0995	0.1024	0.0762	0.134	0.0654	0.1613	0.0621	0.1801	0.0468	0.1946	0.0263	-0.1652
V. beccarii	ZFMK	76310	M	69.5447	0.2333	0	0.0656	0.0739	0.0656	-0.0739	-0.0147	0.0455	-0.0147	-0.0455	-0.0997	0.1096	-0.0997	-0.1096	-0.2118	0.1202	-0.2118	-0.1202	-0.272	0.0901	-0.272	-0.0901	-0.2505	0	-0.1589	0.1183	-0.1031	0.1237	-0.0519	0.1213	-0.0056	0.1097	0.0407	0.0942	0.0886	0.0796	0.1313	0.0678	0.1708	0.0564	0.2035	0.0425	0.2258	0.0237	-0.1589
V. beccarii	ZFMK	76311	M	81.7587	0.2148	0	0.0804	0.0666	0.0804	-0.0666	0.0002	0.0426	0.0002	-0.0426	-0.1039	0.1052	-0.1039	-0.1052	-0.221	0.124	-0.221	-0.124	-0.2816	0.1018	-0.2816	-0.1018	-0.2548	0	-0.1676	0.1225	-0.1085	0.1201	-0.0476	0.1199	0.0082	0.1145	0.0565	0.0907	0.1006	0.0692	0.1357	0.0583	0.1671	0.051	0.1922	0.0389	0.2094	0.022	-0.1676
V. bengalensis	AMS	R.4944	M	79.8734	0.244	0	0.0516	0.079	0.0516	-0.079	-0.0378	0.0487	-0.0378	-0.0487	-0.1048	0.1013	-0.1048	-0.1013	-0.1726	0.1436	-0.1726	-0.1436	-0.271	0.0952	-0.271	-0.0952	-0.2331	0	-0.1317	0.1424	-0.0977	0.1435	-0.0608	0.1318	-0.021	0.1184	0.0239	0.0974	0.077	0.0804	0.1253	0.0676	0.1706	0.056	0.2088	0.0426	0.2348	0.0236	-0.1317
V. bengalensis	MNHN	0.1022	M	94.2372	0.2354	0	0.0639	0.0791	0.0639	-0.0791	-0.037	0.0312	-0.037	-0.0312	-0.1132	0.1141	-0.1132	-0.1141	-0.1835	0.1422	-0.1835	-0.1422	-0.2561	0.0914	-0.2561	-0.0914	-0.217	0	-0.1465	0.1442	-0.1103	0.1435	-0.0657	0.1348	-0.0187	0.1148	0.0328	0.0935	0.0865	0.075	0.1319	0.0628	0.1729	0.0528	0.2065	0.0432	0.2274	0.0238	-0.1465
V. bengalensis	MNHN	0.2179	M	180.758	0.2472	0	0.0501	0.0916	0.0501	-0.0916	-0.0279	0.0429	-0.0279	-0.0429	-0.0952	0.1187	-0.0952	-0.1187	-0.1829	0.1256	-0.1829	-0.1256	-0.2741	0.1154	-0.2741	-0.1154	-0.2435	0	-0.1358	0.1245	-0.0946	0.128	-0.0553	0.1234	-0.0167	0.1154	0.0238	0.1021	0.071	0.0846	0.1202	0.0706	0.1688	0.0601	0.2096	0.0454	0.2372	0.0248	-0.1358
V. bengalensis	MNHN	0.2198	M	57.8278	0.219	0	0.0728	0.0792	0.0728	-0.0792	-0.0146	0.0327	-0.0146	-0.0327	-0.1031	0.1203	-0.1031	-0.1203	-0.2067	0.142	-0.2067	-0.142	-0.2524	0.1036	-0.2524	-0.1036	-0.2325	0	-0.1601	0.1488	-0.1075	0.1427	-0.0532	0.1338	-0.0019	0.1219	0.045	0.0971	0.0903	0.0733	0.1298	0.0635	0.1644	0.0523	0.1932	0.0421	0.2108	0.0225	-0.1601
V. bengalensis	MNHN	0.6021	M	85.9115	0.2231	0	0.0732	0.073	0.0732	-0.073	-0.0348	0.0367	-0.0348	-0.0367	-0.112	0.1143	-0.112	-0.1143	-0.1946	0.1335	-0.1946	-0.1335	-0.2646	0.1061	-0.2646	-0.1061	-0.2219	0	-0.1528	0.1381	-0.1097	0.1379	-0.0587	0.1358	-0.006	0.1236	0.047	0.0995	0.0985	0.0785	0.1345	0.0585	0.1676	0.045	0.1959	0.0333	0.2157	0.0181	-0.1528
V. bengalensis	MNHN	0.6528	F	130.272	0.2436	0	0.0539	0.0852	0.0539	-0.0852	-0.0229	0.0409	-0.0229	-0.0409	-0.1021	0.1136	-0.1021	-0.1136	-0.1885	0.133	-0.1885	-0.133	-0.2607	0.1121	-0.2607	-0.1121	-0.2221	0	-0.1458	0.1393	-0.1045	0.1332	-0.0608	0.1269	-0.0189	0.1121	0.0255	0.0962	0.0761	0.0823	0.1249	0.0703	0.1695	0.0546	0.2088	0.0428	0.2349	0.0243	-0.1458
V. bengalensis	MNHN	0.8256	M	72.3055	0.2289	0	0.0753	0.0737	0.0753	-0.0737	-0.0256	0.0292	-0.0256	-0.0292	-0.1195	0.1112	-0.1195	-0.1112	-0.1896	0.137	-0.1896	-0.137	-0.2634	0.1028	-0.2634	-0.1028	-0.2186	0	-0.1542	0.1394	-0.1183	0.1372	-0.0691	0.1273	-0.0152	0.1071	0.0417	0.0862	0.0959	0.0671	0.138	0.056	0.1744	0.0488	0.2032	0.0392	0.2211	0.0209	-0.1542
V. bengalensis	MNHN	1962.75	M	73.4376	0.2179	0	0.0736	0.0773	0.0736	-0.0773	-0.0237	0.0298	-0.0237	-0.0298	-0.1022	0.1201	-0.1022	-0.1201	-0.2057	0.1465	-0.2057	-0.1465	-0.2628	0.1118	-0.2628	-0.1118	-0.213	0	-0.1568	0.1492	-0.1061	0.1412	-0.0544	0.1312	-0.0046	0.1163	0.0441	0.0925	0.0928	0.0721	0.1321	0.0608	0.1661	0.0504	0.1938	0.0397	0.2116	0.022	-0.1568
V. bengalensis	MNHN	7.265	M	134.152	0.2282	0	0.0638	0.0827	0.0638	-0.0827	-0.0232	0.0295	-0.0232	-0.0295	-0.106	0.1183	-0.106	-0.1183	-0.1803	0.1447	-0.1803	-0.1447	-0.2725	0.1039	-0.2725	-0.1039	-0.2273	0	-0.1404	0.1422	-0.1048	0.1426	-0.0614	0.1304	-0.0146	0.1114	0.0336	0.0921	0.0846	0.078	0.1288	0.0663	0.1693	0.0584	0.2016	0.0478	0.2211	0.0268	-0.1404
V. bengalensis	MNHN	93.34	F	97.8887	0.2249	0	0.0714	0.0796	0.0714	-0.0796	-0.0178	0.0367	-0.0178	-0.0367	-0.0992	0.1175	-0.0992	-0.1175	-0.2089	0.1426	-0.2089	-0.1426	-0.265	0.1182	-0.265	-0.1182	-0.2163	0	-0.1575	0.1406	-0.1044	0.1409	-0.0544	0.1275	-0.0063	0.1104	0.0438	0.0963	0.0886	0.0715	0.1281	0.058	0.1653	0.0491	0.196	0.0384	0.2161	0.02	-0.1575
V. bengalensis	MNHN	Tag missing	F	113.142	0.2512	0	0.0529	0.0869	0.0529	-0.0869	-0.0326	0.0448	-0.0326	-0.0448	-0.1099	0.1156	-0.1099	-0.1156	-0.1729	0.1241	-0.1729	-0.1241	-0.2644	0.1109	-0.2644	-0.1109	-0.2279	0	-0.138	0.1292	-0.1075	0.1305	-0.0686	0.1249	-0.0251	0.1136	0.0219	0.0969	0.0757	0.0795	0.1273	0.0682	0.1743	0.0533	0.2147	0.0426	0.2406	0.0224	-0.138
V. bengalensis	NHMUK	1883.11.26.103-104 (2)	M	52.2684	0.2227	0	0.0697	0.0801	0.0697	-0.0801	-0.0256	0.026	-0.0256	-0.026	-0.111	0.1236	-0.111	-0.1236	-0.1838	0.1489	-0.1838	-0.1489	-0.2602	0.1024	-0.2602	-0.1024	-0.2216	0	-0.1465	0.1502	-0.1092	0.1462	-0.0602	0.1415	-0.0101	0.1211	0.0395	0.0952	0.0895	0.0756	0.1302	0.0627	0.1661	0.0519	0.1956	0.04	0.2155	0.0221	-0.1465
V. bengalensis	NHMUK	1883.11.26.103-104 (1)	M	155.251	0.2294	0	0.0579	0.0879	0.0579	-0.0879	-0.0124	0.0444	-0.0124	-0.0444	-0.0781	0.1189	-0.0781	-0.1189	-0.21	0.1453	-0.21	-0.1453	-0.2796	0.126	-0.2796	-0.126	-0.2317	0	-0.1475	0.1406	-0.0878	0.1315	-0.0414	0.1206	-0.0032	0.115	0.0339	0.1013	0.0746	0.0797	0.1175	0.067	0.1602	0.0567	0.1958	0.0414	0.2211	0.0231	-0.1475
V. bengalensis	NHMUK	1910.3.16.5	M	83.8152	0.2398	0	0.0588	0.0839	0.0588	-0.0839	-0.0205	0.0386	-0.0205	-0.0386	-0.1037	0.108	-0.1037	-0.108	-0.1825	0.1358	-0.1825	-0.1358	-0.2758	0.1072	-0.2758	-0.1072	-0.2367	0	-0.1403	0.1362	-0.1026	0.1334	-0.0588	0.128	-0.0145	0.1152	0.0306	0.097	0.078	0.0761	0.124	0.0626	0.1681	0.051	0.2057	0.0382	0.232	0.0223	-0.1403
V. bengalensis	NHMUK	1947.3.2.36	M	54.175	0.2297	0	0.0712	0.0762	0.0712	-0.0762	-0.0279	0.0343	-0.0279	-0.0343	-0.1222	0.1133	-0.1222	-0.1133	-0.1719	0.1408	-0.1719	-0.1408	-0.2672	0.0943	-0.2672	-0.0943	-0.2346	0	-0.1431	0.1389	-0.1167	0.1337	-0.0704	0.1307	-0.0161	0.1163	0.039	0.0924	0.0929	0.0729	0.1351	0.0586	0.173	0.0513	0.2036	0.0411	0.2231	0.0232	-0.1431
V. bengalensis	NHMUK	1961.17.14	M	83.8208	0.2273	0	0.0669	0.0777	0.0669	-0.0777	-0.0058	0.0362	-0.0058	-0.0362	-0.1042	0.1217	-0.1042	-0.1217	-0.1928	0.1366	-0.1928	-0.1366	-0.2745	0.1153	-0.2745	-0.1153	-0.2195	0	-0.1496	0.1392	-0.1088	0.14	-0.0611	0.1266	-0.0103	0.1111	0.0393	0.0939	0.0867	0.0771	0.1273	0.0623	0.1658	0.0532	0.1974	0.0394	0.2199	0.0221	-0.1496
V. bengalensis	NHMUK	1974.74	M	66.2967	0.2074	0	0.0817	0.0766	0.0817	-0.0766	-0.0119	0.0295	-0.0119	-0.0295	-0.1117	0.1243	-0.1117	-0.1243	-0.1886	0.1626	-0.1886	-0.1626	-0.2647	0.1216	-0.2647	-0.1216	-0.2123	0	-0.1505	0.1614	-0.1128	0.1528	-0.0621	0.1356	-0.0054	0.1165	0.0502	0.0925	0.0986	0.0708	0.1331	0.0581	0.162	0.0488	0.1846	0.0369	0.1998	0.0192	-0.1505
V. bengalensis	NHMUK	19908.6.23.1	M	48.4992	0.2319	0	0.065	0.0804	0.065	-0.0804	-0.0181	0.0385	-0.0181	-0.0385	-0.1095	0.1195	-0.1095	-0.1195	-0.1916	0.1314	-0.1916	-0.1314	-0.2604	0.0981	-0.2604	-0.0981	-0.244	0	-0.1516	0.1296	-0.109	0.1305	-0.0593	0.1286	-0.0091	0.1193	0.0383	0.0988	0.0853	0.0768	0.1291	0.0654	0.1695	0.0552	0.203	0.0436	0.2246	0.0244	-0.1516
V. bengalensis	NHMUK	55.12.26.313	M	66.8357	0.2267	0	0.0731	0.0768	0.0731	-0.0768	-0.0107	0.0344	-0.0107	-0.0344	-0.1148	0.1176	-0.1148	-0.1176	-0.1912	0.1297	-0.1912	-0.1297	-0.2692	0.098	-0.2692	-0.098	-0.2358	0	-0.1537	0.1336	-0.1153	0.1342	-0.0639	0.1281	-0.0088	0.1143	0.0442	0.0943	0.0919	0.0718	0.132	0.0567	0.1694	0.0479	0.2	0.036	0.2213	0.0213	-0.1537
V. bengalensis	NHMUK	60.3.19.1024	M	53.118	0.2182	0	0.0766	0.074	0.0766	-0.074	-0.0156	0.0316	-0.0156	-0.0316	-0.1178	0.1229	-0.1178	-0.1229	-0.1876	0.1398	-0.1876	-0.1398	-0.2627	0.1018	-0.2627	-0.1018	-0.232	0	-0.1532	0.1429	-0.1171	0.1389	-0.0645	0.1328	-0.0067	0.1191	0.0482	0.0956	0.0961	0.071	0.1347	0.0582	0.1678	0.0465	0.1953	0.036	0.2135	0.0209	-0.1532
V. bengalensis	NHMUK	60.3.19.1054 (2)	M	53.245	0.2288	0	0.0708	0.0823	0.0708	-0.0823	-0.0092	0.0302	-0.0092	-0.0302	-0.103	0.1122	-0.103	-0.1122	-0.2062	0.1279	-0.2062	-0.1279	-0.2881	0.1089	-0.2881	-0.1089	-0.2171	0	-0.1572	0.1205	-0.1109	0.1174	-0.0606	0.1072	-0.009	0.1034	0.0419	0.0934	0.0896	0.0759	0.1322	0.0596	0.172	0.0475	0.2052	0.0364	0.2266	0.0229	-0.1572
V. bengalensis	NHMUK	60.3.19.1054 (1)	M	50.1083	0.2272	0	0.0668	0.086	0.0668	-0.086	-0.0157	0.0283	-0.0157	-0.0283	-0.1033	0.1195	-0.1033	-0.1195	-0.1942	0.1376	-0.1942	-0.1376	-0.2691	0.0984	-0.2691	-0.0984	-0.2302	0	-0.1493	0.1359	-0.1048	0.1377	-0.0557	0.1315	-0.0069	0.1183	0.0406	0.1022	0.0857	0.0834	0.1268	0.0697	0.1649	0.0573	0.1964	0.0415	0.2192	0.0228	-0.1493
V. bengalensis	NHMUK	60.3.19.986	F	115.281	0.2435	0	0.0539	0.0928	0.0539	-0.0928	-0.0204	0.0416	-0.0204	-0.0416	-0.1022	0.1209	-0.1022	-0.1209	-0.1752	0.1354	-0.1752	-0.1354	-0.277	0.108	-0.277	-0.108	-0.2081	0	-0.135	0.1336	-0.1038	0.136	-0.065	0.1277	-0.0209	0.1173	0.0256	0.1048	0.0739	0.0863	0.1208	0.0698	0.1675	0.0592	0.2069	0.0458	0.2333	0.0246	-0.135
V. bengalensis	NHMUK	61.12.30.89	M	52.6837	0.2322	0	0.0684	0.0731	0.0684	-0.0731	-0.0287	0.0273	-0.0287	-0.0273	-0.1237	0.1091	-0.1237	-0.1091	-0.1704	0.1358	-0.1704	-0.1358	-0.2688	0.09	-0.2688	-0.09	-0.2439	0	-0.1421	0.1348	-0.1154	0.1318	-0.0676	0.1331	-0.0126	0.1198	0.0417	0.0985	0.0932	0.0797	0.1344	0.0653	0.1715	0.0533	0.2025	0.0406	0.2234	0.0216	-0.1421
V. bengalensis	NHMUK	61.12.30.93	M	75.1487	0.2253	0	0.066	0.0833	0.066	-0.0833	-0.0152	0.0373	-0.0152	-0.0373	-0.1019	0.1185	-0.1019	-0.1185	-0.1911	0.1503	-0.1911	-0.1503	-0.2652	0.113	-0.2652	-0.113	-0.2224	0	-0.1474	0.1481	-0.1045	0.1425	-0.0568	0.1337	-0.0096	0.1177	0.0377	0.0978	0.0848	0.0786	0.1253	0.0629	0.1636	0.0527	0.1952	0.0388	0.2177	0.0216	-0.1474
V. bengalensis	NHMUK	66.1.24.1	M	51.9766	0.2231	0	0.0701	0.0839	0.0701	-0.0839	-0.0123	0.0362	-0.0123	-0.0362	-0.1037	0.1152	-0.1037	-0.1152	-0.1914	0.138	-0.1914	-0.138	-0.2786	0.0955	-0.2786	-0.0955	-0.2365	0	-0.1468	0.1384	-0.1052	0.1341	-0.056	0.1303	-0.0062	0.1195	0.0418	0.0995	0.0877	0.0776	0.1279	0.0632	0.1654	0.0526	0.1963	0.0396	0.2176	0.0233	-0.1468
V. bengalensis	NHMUK	70.3.19.984	M	164.319	0.2403	0	0.0566	0.0838	0.0566	-0.0838	-0.0223	0.0453	-0.0223	-0.0453	-0.1082	0.1198	-0.1082	-0.1198	-0.1641	0.1406	-0.1641	-0.1406	-0.2761	0.1277	-0.2761	-0.1277	-0.2365	0	-0.1301	0.1374	-0.1041	0.1337	-0.0641	0.1309	-0.019	0.1173	0.0281	0.0984	0.0776	0.0792	0.122	0.0599	0.1669	0.0518	0.2046	0.0398	0.2301	0.021	-0.1301
V. bengalensis	NHMUK	74.4.29.959	F	125.302	0.2352	0	0.0557	0.0845	0.0557	-0.0845	-0.0244	0.0435	-0.0244	-0.0435	-0.1017	0.1218	-0.1017	-0.1218	-0.169	0.1458	-0.169	-0.1458	-0.2759	0.1285	-0.2759	-0.1285	-0.2227	0	-0.13	0.1423	-0.0995	0.1409	-0.0602	0.1364	-0.0179	0.1201	0.0274	0.0996	0.0762	0.0795	0.121	0.0648	0.165	0.0587	0.2007	0.0431	0.2263	0.0234	-0.13
V. bengalensis	NHMUK	80.11.10.1	M	96.9224	0.2409	0	0.061	0.0766	0.061	-0.0766	-0.0288	0.0365	-0.0288	-0.0365	-0.11	0.1141	-0.11	-0.1141	-0.1726	0.1365	-0.1726	-0.1365	-0.2808	0.1099	-0.2808	-0.1099	-0.2386	0	-0.1356	0.1319	-0.1054	0.1333	-0.064	0.1268	-0.0178	0.1107	0.031	0.0901	0.0829	0.0716	0.1288	0.0591	0.172	0.0509	0.207	0.0372	0.2312	0.0192	-0.1356
V. bengalensis	NHMUK	80.11.10.2.5 (1)	M	85.3082	0.2212	0	0.0653	0.0839	0.0653	-0.0839	-0.0193	0.0316	-0.0193	-0.0316	-0.1045	0.1227	-0.1045	-0.1227	-0.177	0.1555	-0.177	-0.1555	-0.2702	0.1283	-0.2702	-0.1283	-0.2152	0	-0.1378	0.1541	-0.1035	0.1502	-0.0592	0.1381	-0.0113	0.1205	0.0369	0.0992	0.0842	0.0795	0.1241	0.0631	0.1614	0.0508	0.1928	0.0378	0.2151	0.0224	-0.1378
V. bengalensis	NHMUK	80.11.10.2.5 (2)	M	49.4471	0.2196	0	0.0706	0.0812	0.0706	-0.0812	-0.0214	0.0298	-0.0214	-0.0298	-0.1145	0.12	-0.1145	-0.12	-0.172	0.1479	-0.172	-0.1479	-0.2655	0.1106	-0.2655	-0.1106	-0.2348	0	-0.1385	0.1487	-0.1087	0.1529	-0.0645	0.1386	-0.0125	0.1192	0.0404	0.0972	0.0904	0.0779	0.1306	0.0643	0.165	0.0505	0.1941	0.0383	0.2142	0.0225	-0.1385
V. bengalensis	NHMUK	83.8.2.27	M	162.751	0.2194	0	0.0689	0.0834	0.0689	-0.0834	-0.0136	0.0392	-0.0136	-0.0392	-0.0921	0.1267	-0.0921	-0.1267	-0.2003	0.1507	-0.2003	-0.1507	-0.2667	0.1323	-0.2667	-0.1323	-0.243	0	-0.1494	0.147	-0.098	0.1385	-0.0497	0.1255	-0.0041	0.1122	0.0414	0.0953	0.0864	0.077	0.1247	0.0597	0.1612	0.0494	0.1917	0.0384	0.2114	0.0205	-0.1494
V. bengalensis	NHMUK	93.11.17.12	M	79.5047	0.215	0	0.0797	0.0803	0.0797	-0.0803	0	0.0341	0	-0.0341	-0.1079	0.1228	-0.1079	-0.1228	-0.2119	0.1415	-0.2119	-0.1415	-0.2541	0.1224	-0.2541	-0.1224	-0.1963	0	-0.1671	0.1454	-0.1172	0.1466	-0.0627	0.1289	-0.0047	0.1202	0.0479	0.0958	0.0949	0.0725	0.1313	0.0584	0.1639	0.0491	0.1898	0.0355	0.2089	0.02	-0.1671
V. bengalensis	USNM	122196	M	239.696	0.2525	0	0.0462	0.0749	0.0462	-0.0749	-0.0366	0.0475	-0.0366	-0.0475	-0.1063	0.1137	-0.1063	-0.1137	-0.1806	0.1361	-0.1806	-0.1361	-0.2518	0.1116	-0.2518	-0.1116	-0.2096	0	-0.142	0.1406	-0.1061	0.1371	-0.0674	0.1272	-0.0268	0.1126	0.0192	0.0952	0.0724	0.0789	0.1246	0.0682	0.1743	0.0587	0.2161	0.0476	0.2435	0.0272	-0.142
V. bengalensis	ZFMK	62435	M	175.989	0.2235	0	0.0616	0.0792	0.0616	-0.0792	-0.0108	0.0425	-0.0108	-0.0425	-0.0903	0.1256	-0.0903	-0.1256	-0.1944	0.156	-0.1944	-0.156	-0.275	0.146	-0.275	-0.146	-0.1989	0	-0.143	0.1524	-0.0982	0.1473	-0.0574	0.1257	-0.0118	0.1141	0.0341	0.0956	0.0798	0.0735	0.1209	0.0581	0.1614	0.0535	0.195	0.0464	0.2155	0.0259	-0.143
V. boehmei	ZFMK	67837	M	114.195	0.2234	0	0.0619	0.0816	0.0619	-0.0816	-0.0074	0.0477	-0.0074	-0.0477	-0.0839	0.1229	-0.0839	-0.1229	-0.2126	0.1345	-0.2126	-0.1345	-0.2823	0.1113	-0.2823	-0.1113	-0.2329	0	-0.1512	0.1341	-0.091	0.1333	-0.0409	0.1329	0.0006	0.1218	0.0393	0.1012	0.08	0.0776	0.121	0.0642	0.1604	0.0524	0.1936	0.0382	0.2172	0.0226	-0.1512
V. boehmei	ZFMK	82828	M	121.427	0.2282	0	0.0616	0.0756	0.0616	-0.0756	-0.0054	0.0491	-0.0054	-0.0491	-0.0835	0.1202	-0.0835	-0.1202	-0.215	0.1393	-0.215	-0.1393	-0.2863	0.1199	-0.2863	-0.1199	-0.2316	0	-0.1539	0.1324	-0.0946	0.125	-0.0449	0.1168	-0.0032	0.1063	0.0364	0.0884	0.0819	0.0751	0.1243	0.0621	0.1646	0.0514	0.1986	0.0399	0.2212	0.0226	-0.1539
V. boehmei	ZFMK	82831	M	91.8937	0.2338	0	0.0585	0.0806	0.0585	-0.0806	-0.0204	0.045	-0.0204	-0.045	-0.0988	0.1146	-0.0988	-0.1146	-0.1826	0.1323	-0.1826	-0.1323	-0.2829	0.1005	-0.2829	-0.1005	-0.2561	0	-0.1365	0.1329	-0.0959	0.1309	-0.0526	0.1315	-0.0107	0.1194	0.0305	0.0938	0.0807	0.0794	0.1258	0.0656	0.1675	0.053	0.2031	0.0435	0.2255	0.0241	-0.1365
V. boehmei	ZFMK	84000	M	141.308	0.2184	0	0.059	0.0804	0.059	-0.0804	-0.011	0.0454	-0.011	-0.0454	-0.0773	0.1231	-0.0773	-0.1231	-0.2152	0.1616	-0.2152	-0.1616	-0.2658	0.1237	-0.2658	-0.1237	-0.2257	0	-0.1519	0.1611	-0.0896	0.1404	-0.0401	0.1224	0.0008	0.1218	0.0339	0.0965	0.0777	0.0764	0.1197	0.0653	0.1587	0.0533	0.1916	0.0413	0.2135	0.0246	-0.1519
V. boehmei	ZFMK	84215	M	116.996	0.2206	0	0.0622	0.0782	0.0622	-0.0782	-0.0016	0.0492	-0.0016	-0.0492	-0.0794	0.1188	-0.0794	-0.1188	-0.2342	0.1393	-0.2342	-0.1393	-0.2647	0.104	-0.2647	-0.104	-0.2301	0	-0.1668	0.1394	-0.0927	0.1348	-0.0362	0.1284	0.0057	0.1184	0.0426	0.1	0.081	0.0786	0.1215	0.068	0.1598	0.0557	0.1927	0.0427	0.2149	0.0251	-0.1668
V. boehmei	ZFMK	84221	M	129.309	0.2266	0	0.0623	0.0777	0.0623	-0.0777	-0.0072	0.0467	-0.0072	-0.0467	-0.0843	0.1219	-0.0843	-0.1219	-0.2173	0.142	-0.2173	-0.142	-0.2739	0.0964	-0.2739	-0.0964	-0.2391	0	-0.1567	0.1426	-0.0939	0.1354	-0.0421	0.1232	0.0015	0.117	0.0394	0.0957	0.0811	0.0755	0.1231	0.0661	0.1618	0.0526	0.1945	0.0373	0.2179	0.02	-0.1567
V. boehmei	ZFMK	84228	M	102.42	0.2349	0	0.0625	0.0772	0.0625	-0.0772	-0.0111	0.0495	-0.0111	-0.0495	-0.0949	0.1112	-0.0949	-0.1112	-0.2161	0.1226	-0.2161	-0.1226	-0.2723	0.102	-0.2723	-0.102	-0.236	0	-0.1602	0.1188	-0.1016	0.1229	-0.0496	0.1231	-0.0061	0.1129	0.0361	0.094	0.0835	0.0752	0.1287	0.0657	0.1695	0.0524	0.2044	0.0404	0.2278	0.0233	-0.1602
V. boehmei	ZFMK	87399	M	43.8307	0.2216	0	0.0708	0.0816	0.0708	-0.0816	0.0031	0.0479	0.0031	-0.0479	-0.0917	0.1093	-0.0917	-0.1093	-0.2235	0.128	-0.2235	-0.128	-0.2792	0.0995	-0.2792	-0.0995	-0.2537	0	-0.1645	0.1186	-0.1003	0.1183	-0.0444	0.1184	0.0021	0.1101	0.0449	0.0942	0.0888	0.0776	0.1291	0.0639	0.1667	0.0544	0.1976	0.0444	0.2163	0.0253	-0.1645
V. boehmei	ZFMK	87400	M	43.1229	0.23	0	0.0601	0.0793	0.0601	-0.0793	0.0006	0.0485	0.0006	-0.0485	-0.0834	0.1128	-0.0834	-0.1128	-0.2193	0.13	-0.2193	-0.13	-0.2798	0.0944	-0.2798	-0.0944	-0.2633	0	-0.1569	0.1245	-0.0917	0.1261	-0.0401	0.1195	0.0004	0.1087	0.0384	0.0956	0.0806	0.0826	0.1223	0.0678	0.1639	0.0575	0.1989	0.0438	0.2228	0.025	-0.1569
V. boehmei	ZFMK	91921	M	144.435	0.2084	0	0.0683	0.0717	0.0683	-0.0717	0.0021	0.0443	0.0021	-0.0443	-0.0748	0.1292	-0.0748	-0.1292	-0.2183	0.1662	-0.2183	-0.1662	-0.2778	0.1213	-0.2778	-0.1213	-0.2367	0	-0.153	0.1659	-0.0898	0.1463	-0.0421	0.1194	0.0021	0.1062	0.0439	0.088	0.0868	0.0729	0.1238	0.0622	0.1566	0.0509	0.1842	0.04	0.2023	0.0225	-0.153
V. boehmei	ZFMK	91924	M	119.629	0.2182	0	0.067	0.0754	0.067	-0.0754	-0.0149	0.0507	-0.0149	-0.0507	-0.0927	0.1253	-0.0927	-0.1253	-0.2051	0.1345	-0.2051	-0.1345	-0.2779	0.1063	-0.2779	-0.1063	-0.2246	0	-0.1501	0.1355	-0.0978	0.1375	-0.0502	0.1326	-0.0058	0.1169	0.0405	0.0951	0.0887	0.0792	0.1291	0.0679	0.1654	0.0582	0.1945	0.0462	0.2127	0.0261	-0.1501
V. bogerti	BPBM	16053	M	63.7329	0.2223	0	0.0675	0.0769	0.0675	-0.0769	-0.0072	0.0424	-0.0072	-0.0424	-0.098	0.1182	-0.098	-0.1182	-0.2084	0.1384	-0.2084	-0.1384	-0.2687	0.1153	-0.2687	-0.1153	-0.2211	0	-0.1582	0.1405	-0.1069	0.1314	-0.0559	0.1202	-0.0074	0.1084	0.04	0.0919	0.0878	0.0757	0.1302	0.0644	0.1681	0.0538	0.1979	0.0395	0.2186	0.024	-0.1582
V. bogerti	NHMUK	76.7.62	M	135.849	0.2348	0	0.0538	0.078	0.0538	-0.078	-0.0164	0.0411	-0.0164	-0.0411	-0.0847	0.1151	-0.0847	-0.1151	-0.2048	0.1538	-0.2048	-0.1538	-0.2649	0.1281	-0.2649	-0.1281	-0.2291	0	-0.1471	0.1526	-0.0913	0.1411	-0.0492	0.1196	-0.011	0.1053	0.0292	0.0915	0.0746	0.0779	0.1202	0.0694	0.163	0.0557	0.2002	0.0424	0.2256	0.0235	-0.1471
V. bogerti	NHMUK	95.4.26.14.16	M	43.7298	0.224	0	0.0623	0.0856	0.0623	-0.0856	-0.0079	0.0364	-0.0079	-0.0364	-0.0987	0.1185	-0.0987	-0.1185	-0.1876	0.1419	-0.1876	-0.1419	-0.2773	0.0991	-0.2773	-0.0991	-0.2481	0	-0.143	0.1389	-0.1004	0.1335	-0.0529	0.1259	-0.0059	0.1189	0.0364	0.0996	0.0813	0.0831	0.1245	0.0722	0.1641	0.0591	0.1977	0.0467	0.2193	0.0275	-0.143
V. bogerti	NHMUK	95.4.26.14.16	M	47.7288	0.2103	0	0.0747	0.0774	0.0747	-0.0774	-0.0005	0.0366	-0.0005	-0.0366	-0.0829	0.1175	-0.0829	-0.1175	-0.2326	0.14	-0.2326	-0.14	-0.2801	0.1009	-0.2801	-0.1009	-0.241	0	-0.1659	0.1366	-0.094	0.1336	-0.0359	0.1238	0.0112	0.1145	0.0524	0.0959	0.0919	0.0761	0.1278	0.0662	0.1602	0.0566	0.1857	0.042	0.2035	0.0228	-0.1659
V. bogerti	NHMUK	95.4.26.14.16	M	46.7233	0.2198	0	0.0662	0.0812	0.0662	-0.0812	-0.0054	0.0388	-0.0054	-0.0388	-0.0884	0.1159	-0.0884	-0.1159	-0.2114	0.1467	-0.2114	-0.1467	-0.2689	0.1001	-0.2689	-0.1001	-0.254	0	-0.1547	0.1492	-0.0951	0.1383	-0.0443	0.122	-0.0001	0.1098	0.0408	0.0931	0.0852	0.08	0.1257	0.0697	0.162	0.0569	0.1926	0.0439	0.2129	0.0245	-0.1547
V. bogerti	NHMUK	96.7.8.1	M	57.2738	0.2127	0	0.074	0.076	0.074	-0.076	-0.007	0.0393	-0.007	-0.0393	-0.0872	0.1208	-0.0872	-0.1208	-0.2295	0.1394	-0.2295	-0.1394	-0.2683	0.1052	-0.2683	-0.1052	-0.2212	0	-0.1672	0.1542	-0.0987	0.1438	-0.041	0.1254	0.0094	0.1143	0.0562	0.1028	0.0887	0.0708	0.1231	0.0587	0.1579	0.0548	0.1865	0.0416	0.2073	0.0242	-0.1672
V. brevicauda	AMS	R.134751	M	26.6638	0.2223	0	0.0507	0.084	0.0507	-0.084	-0.0078	0.0369	-0.0078	-0.0369	-0.0819	0.1184	-0.0819	-0.1184	-0.2003	0.1549	-0.2003	-0.1549	-0.2614	0.1168	-0.2614	-0.1168	-0.2286	0	-0.1442	0.158	-0.0872	0.1512	-0.0387	0.1472	-0.0006	0.1304	0.0354	0.1123	0.0723	0.0936	0.1128	0.0804	0.1527	0.0655	0.1884	0.0503	0.2129	0.0277	-0.1442
V. brevicauda	AMS	R.49090	M	21.1904	0.2211	0	0.0622	0.0689	0.0622	-0.0689	-0.0214	0.0333	-0.0214	-0.0333	-0.0999	0.101	-0.0999	-0.101	-0.1828	0.1384	-0.1828	-0.1384	-0.2975	0.0934	-0.2975	-0.0934	-0.2619	0	-0.1358	0.131	-0.095	0.1287	-0.0489	0.13	-0.0041	0.1151	0.0425	0.1011	0.0891	0.0839	0.1289	0.069	0.1669	0.0609	0.198	0.0482	0.2181	0.0287	-0.1358
V. brevicauda	ANWC	R03056	M	26.093	0.2101	0	0.0584	0.0844	0.0584	-0.0844	-0.0163	0.0398	-0.0163	-0.0398	-0.073	0.1244	-0.073	-0.1244	-0.2093	0.1478	-0.2093	-0.1478	-0.2666	0.117	-0.2666	-0.117	-0.2474	0	-0.1451	0.1637	-0.0787	0.1569	-0.0319	0.1391	0.0041	0.1233	0.0407	0.1087	0.08	0.092	0.1169	0.0775	0.1533	0.0681	0.1823	0.0509	0.2036	0.0287	-0.1451
V. brevicauda	QM	J45037	M	35.0306	0.2167	0	0.0564	0.0865	0.0564	-0.0865	-0.0148	0.0429	-0.0148	-0.0429	-0.0839	0.1117	-0.0839	-0.1117	-0.1989	0.1699	-0.1989	-0.1699	-0.2598	0.1143	-0.2598	-0.1143	-0.2258	0	-0.1427	0.1654	-0.086	0.1554	-0.0397	0.1427	-0.0019	0.1268	0.0371	0.1114	0.078	0.0946	0.1161	0.08	0.1527	0.0664	0.1851	0.052	0.2069	0.0282	-0.1427
V. brevicauda	QM	J73991	M	21.211	0.2053	0	0.0632	0.0856	0.0632	-0.0856	-0.0236	0.042	-0.0236	-0.042	-0.0711	0.1237	-0.0711	-0.1237	-0.2199	0.1637	-0.2199	-0.1637	-0.2559	0.0996	-0.2559	-0.0996	-0.2383	0	-0.1508	0.1684	-0.0765	0.164	-0.026	0.1514	0.0058	0.1278	0.0409	0.1043	0.0845	0.0925	0.1198	0.0789	0.1515	0.0646	0.1788	0.0505	0.196	0.0268	-0.1508
V. brevicauda	QM	J73992	M	40.2391	0.2061	0	0.0625	0.0719	0.0625	-0.0719	-0.0135	0.0371	-0.0135	-0.0371	-0.0822	0.1087	-0.0822	-0.1087	-0.2117	0.1691	-0.2117	-0.1691	-0.2622	0.113	-0.2622	-0.113	-0.2452	0	-0.151	0.1617	-0.0853	0.1519	-0.033	0.1441	0.004	0.122	0.0434	0.1	0.086	0.0863	0.121	0.0712	0.1552	0.0623	0.1832	0.0483	0.2031	0.0291	-0.151
V. brevicauda	QM	J81798	M	29.565	0.1946	0	0.0767	0.0656	0.0767	-0.0656	0.0003	0.0387	0.0003	-0.0387	-0.0633	0.1051	-0.0633	-0.1051	-0.2319	0.1555	-0.2319	-0.1555	-0.3129	0.1084	-0.3129	-0.1084	-0.291	0	-0.1511	0.1373	-0.0697	0.133	-0.0155	0.1369	0.015	0.1095	0.0547	0.0859	0.0963	0.0718	0.1279	0.0615	0.1547	0.0515	0.176	0.039	0.1909	0.022	-0.1511
V. brevicauda	QM	J81799	M	23.2383	0.2328	0	0.0548	0.0827	0.0548	-0.0827	-0.0137	0.0328	-0.0137	-0.0328	-0.0885	0.1081	-0.0885	-0.1081	-0.2146	0.1349	-0.2146	-0.1349	-0.2683	0.0716	-0.2683	-0.0716	-0.2333	0	-0.1565	0.1331	-0.096	0.1255	-0.0441	0.1259	-0.0019	0.1216	0.0362	0.1087	0.079	0.0956	0.1217	0.081	0.1645	0.068	0.2015	0.0532	0.2261	0.0307	-0.1565
V. brevicauda	QM	J81800	M	22.745	0.2095	0	0.0677	0.0733	0.0677	-0.0733	-0.0154	0.0429	-0.0154	-0.0429	-0.0827	0.1095	-0.0827	-0.1095	-0.219	0.1433	-0.219	-0.1433	-0.2775	0.0956	-0.2775	-0.0956	-0.2581	0	-0.1549	0.1349	-0.0873	0.1324	-0.0342	0.1303	0.0069	0.1173	0.0488	0.1033	0.0923	0.0926	0.1272	0.08	0.1589	0.0646	0.187	0.0494	0.2064	0.0292	-0.1549
V. brevicauda	SAMA	R36239	M	43.4499	0.2126	0	0.0509	0.0877	0.0509	-0.0877	-0.0162	0.0393	-0.0162	-0.0393	-0.0726	0.1173	-0.0726	-0.1173	-0.1958	0.1632	-0.1958	-0.1632	-0.2772	0.121	-0.2772	-0.121	-0.2306	0	-0.133	0.1653	-0.0757	0.1549	-0.0329	0.1418	-0.0004	0.1261	0.0331	0.11	0.0727	0.0983	0.1126	0.0861	0.1512	0.0719	0.1848	0.056	0.2076	0.0329	-0.133
V. brevicauda	SAMA	R48810	M	37.6756	0.2032	0	0.0764	0.0754	0.0764	-0.0754	-0.0145	0.0322	-0.0145	-0.0322	-0.0886	0.117	-0.0886	-0.117	-0.215	0.1498	-0.215	-0.1498	-0.2804	0.124	-0.2804	-0.124	-0.2284	0	-0.1547	0.1446	-0.0943	0.1364	-0.0404	0.1356	0.0042	0.1146	0.0519	0.0961	0.0965	0.0792	0.131	0.0691	0.1598	0.0578	0.1829	0.0449	0.1978	0.0249	-0.1547
V. brevicauda	SAMA	R48822	M	36.3418	0.22	0	0.0593	0.0835	0.0593	-0.0835	-0.0161	0.0393	-0.0161	-0.0393	-0.0929	0.116	-0.0929	-0.116	-0.1853	0.1594	-0.1853	-0.1594	-0.2724	0.1177	-0.2724	-0.1177	-0.2306	0	-0.1378	0.152	-0.0936	0.1451	-0.0487	0.1378	-0.0063	0.1227	0.0368	0.1058	0.081	0.0886	0.121	0.0746	0.159	0.0639	0.1904	0.0504	0.2108	0.0271	-0.1378
V. brevicauda	SAMA	R61897	M	34.6152	0.2041	0	0.0656	0.0832	0.0656	-0.0832	-0.0106	0.0378	-0.0106	-0.0378	-0.0866	0.124	-0.0866	-0.124	-0.1978	0.1677	-0.1978	-0.1677	-0.2658	0.1201	-0.2658	-0.1201	-0.2213	0	-0.1436	0.1698	-0.0906	0.1575	-0.0413	0.1466	0.0004	0.1256	0.0425	0.104	0.0859	0.0897	0.1212	0.0761	0.1532	0.0637	0.18	0.051	0.1961	0.0275	-0.1436
V. brevicauda	SAMA	R62299	M	37.462	0.2089	0	0.0638	0.0732	0.0638	-0.0732	-0.022	0.0369	-0.022	-0.0369	-0.1019	0.1158	-0.1019	-0.1158	-0.1775	0.1638	-0.1775	-0.1638	-0.2673	0.1209	-0.2673	-0.1209	-0.2391	0	-0.1366	0.1567	-0.0971	0.1524	-0.0507	0.1433	-0.0038	0.1261	0.0428	0.1034	0.0882	0.0855	0.1258	0.0724	0.1593	0.0603	0.188	0.0514	0.2043	0.0297	-0.1366
V. brevicauda	SAMA	R62300	M	38.3928	0.2045	0	0.0731	0.0735	0.0731	-0.0735	-0.0133	0.033	-0.0133	-0.033	-0.0897	0.1041	-0.0897	-0.1041	-0.2136	0.1556	-0.2136	-0.1556	-0.2753	0.1155	-0.2753	-0.1155	-0.2406	0	-0.1533	0.158	-0.0913	0.147	-0.0373	0.1343	0.0087	0.1202	0.0504	0.0957	0.0922	0.0753	0.1267	0.0644	0.1582	0.0599	0.1824	0.0459	0.2001	0.0266	-0.1533
V. brevicauda	SAMA	R62377	M	35.9606	0.2083	0	0.0734	0.0765	0.0734	-0.0765	-0.0093	0.0328	-0.0093	-0.0328	-0.1051	0.1185	-0.1051	-0.1185	-0.1922	0.1524	-0.1922	-0.1524	-0.2686	0.1153	-0.2686	-0.1153	-0.2242	0	-0.1494	0.1506	-0.1062	0.1456	-0.0536	0.1415	-0.0014	0.1239	0.0484	0.1003	0.0934	0.0797	0.1293	0.0671	0.1608	0.0574	0.1864	0.0462	0.2021	0.0256	-0.1494
V. brevicauda	WAM	R134626	M	41.5996	0.2072	0	0.066	0.0833	0.066	-0.0833	-0.0074	0.0455	-0.0074	-0.0455	-0.0815	0.1224	-0.0815	-0.1224	-0.2049	0.1612	-0.2049	-0.1612	-0.2736	0.1291	-0.2736	-0.1291	-0.2324	0	-0.1455	0.1588	-0.0874	0.1503	-0.0393	0.1377	0.0004	0.1185	0.0409	0.0982	0.0847	0.0831	0.1213	0.0692	0.1553	0.0603	0.1824	0.046	0.2013	0.0259	-0.1455
V. brevicauda	WAM	R137343	M	27.3754	0.2137	0	0.0691	0.0731	0.0691	-0.0731	-0.008	0.0389	-0.008	-0.0389	-0.101	0.1165	-0.101	-0.1165	-0.1906	0.1551	-0.1906	-0.1551	-0.2696	0.1139	-0.2696	-0.1139	-0.2456	0	-0.1463	0.148	-0.1009	0.1477	-0.0507	0.1394	-0.0029	0.1186	0.0443	0.0949	0.0904	0.0796	0.1268	0.0657	0.1603	0.0555	0.1883	0.0437	0.207	0.0245	-0.1463
V. brevicauda	WAM	R13837	M	40.9521	0.2061	0	0.0608	0.0868	0.0608	-0.0868	-0.0035	0.029	-0.0035	-0.029	-0.0731	0.1123	-0.0731	-0.1123	-0.2191	0.1806	-0.2191	-0.1806	-0.2644	0.1244	-0.2644	-0.1244	-0.2219	0	-0.1482	0.1864	-0.0756	0.1692	-0.0278	0.1396	0.0033	0.1119	0.0376	0.0961	0.0771	0.0842	0.1144	0.0755	0.1491	0.0651	0.1779	0.0488	0.1993	0.0278	-0.1482
V. brevicauda	WAM	R14915	M	26.0622	0.2026	0	0.0582	0.0873	0.0582	-0.0873	-0.0039	0.0471	-0.0039	-0.0471	-0.0806	0.1319	-0.0806	-0.1319	-0.1899	0.1688	-0.1899	-0.1688	-0.2644	0.131	-0.2644	-0.131	-0.2268	0	-0.1357	0.173	-0.0844	0.167	-0.0418	0.1477	-0.0023	0.1295	0.037	0.1097	0.0783	0.0932	0.1153	0.0789	0.1495	0.0653	0.1789	0.0517	0.198	0.03	-0.1357
V. brevicauda	WAM	R170533	M	42.1134	0.199	0	0.0628	0.0789	0.0628	-0.0789	-0.0022	0.0349	-0.0022	-0.0349	-0.0742	0.1257	-0.0742	-0.1257	-0.1964	0.1846	-0.1964	-0.1846	-0.2818	0.1429	-0.2818	-0.1429	-0.235	0	-0.1344	0.179	-0.0784	0.1606	-0.0329	0.1386	0.0062	0.119	0.0445	0.1019	0.0822	0.09	0.115	0.08	0.1444	0.0641	0.172	0.0497	0.1914	0.0277	-0.1344
V. brevicauda	WAM	R41058	M	20.9244	0.2029	0	0.0747	0.0763	0.0747	-0.0763	0.0101	0.0366	0.0101	-0.0366	-0.0905	0.1229	-0.0905	-0.1229	-0.2014	0.1475	-0.2014	-0.1475	-0.2883	0.1129	-0.2883	-0.1129	-0.2612	0	-0.1477	0.149	-0.0954	0.1445	-0.0437	0.1264	0.0068	0.1127	0.0521	0.0958	0.0925	0.0809	0.1263	0.0701	0.1563	0.0602	0.1804	0.0457	0.1971	0.0255	-0.1477
V. brevicauda	WAM	R46168	M	34.7208	0.2151	0	0.058	0.0792	0.058	-0.0792	-0.017	0.0429	-0.017	-0.0429	-0.0882	0.1155	-0.0882	-0.1155	-0.1934	0.1621	-0.1934	-0.1621	-0.2641	0.1188	-0.2641	-0.1188	-0.2264	0	-0.1409	0.1598	-0.0892	0.1567	-0.0433	0.1463	-0.0044	0.1261	0.0373	0.1054	0.0807	0.0887	0.1195	0.0758	0.1561	0.0647	0.1866	0.0498	0.2079	0.028	-0.1409
V. brevicauda	WAM	R54347	M	24.2618	0.2	0	0.0746	0.0777	0.0746	-0.0777	0.0023	0.0286	0.0023	-0.0286	-0.0898	0.1308	-0.0898	-0.1308	-0.2015	0.1542	-0.2015	-0.1542	-0.2784	0.1168	-0.2784	-0.1168	-0.2453	0	-0.1485	0.1546	-0.0954	0.1497	-0.0425	0.1341	0.0081	0.119	0.0535	0.1008	0.0944	0.0901	0.1249	0.0768	0.1526	0.0637	0.1759	0.048	0.1924	0.0259	-0.1485
V. brevicauda	WAM	R60874	M	38.1801	0.2083	0	0.0653	0.0789	0.0653	-0.0789	-0.0043	0.039	-0.0043	-0.039	-0.0856	0.1158	-0.0856	-0.1158	-0.2038	0.1615	-0.2038	-0.1615	-0.2707	0.1295	-0.2707	-0.1295	-0.2258	0	-0.1468	0.1644	-0.0901	0.1542	-0.0397	0.1433	-0.0011	0.1177	0.0414	0.0975	0.085	0.0837	0.1213	0.0712	0.1547	0.061	0.1823	0.0476	0.2009	0.0263	-0.1468
V. brevicauda	WAM	R62864	M	22.1386	0.2165	0	0.0616	0.0842	0.0616	-0.0842	-0.0126	0.0401	-0.0126	-0.0401	-0.0962	0.1207	-0.0962	-0.1207	-0.1774	0.1515	-0.1774	-0.1515	-0.2742	0.1094	-0.2742	-0.1094	-0.2577	0	-0.1338	0.1522	-0.0941	0.1454	-0.0497	0.1351	-0.0053	0.121	0.0379	0.1032	0.0824	0.0883	0.1226	0.0772	0.1597	0.0667	0.19	0.0519	0.2096	0.0287	-0.1338
V. brevicauda	WAM	R66326	M	40.4028	0.2065	0	0.0631	0.0767	0.0631	-0.0767	0.002	0.0341	0.002	-0.0341	-0.0805	0.1193	-0.0805	-0.1193	-0.1975	0.1662	-0.1975	-0.1662	-0.2842	0.1264	-0.2842	-0.1264	-0.2477	0	-0.1387	0.1669	-0.0834	0.1556	-0.0362	0.1356	0.0038	0.1134	0.0425	0.0949	0.0821	0.0871	0.1175	0.0765	0.1511	0.0652	0.1798	0.0511	0.1991	0.0285	-0.1387
V. brevicauda	WAM	R69778	M	22.2038	0.22	0	0.0615	0.0765	0.0615	-0.0765	-0.0163	0.0354	-0.0163	-0.0354	-0.1063	0.1195	-0.1063	-0.1195	-0.1716	0.1473	-0.1716	-0.1473	-0.2701	0.1022	-0.2701	-0.1022	-0.2437	0	-0.1349	0.1456	-0.1021	0.1474	-0.0578	0.1403	-0.0104	0.1219	0.0381	0.1032	0.0853	0.0899	0.1259	0.0791	0.1629	0.0676	0.1931	0.0511	0.2146	0.0297	-0.1349
V. brevicauda	WAM	R81191	M	42.0986	0.2041	0	0.0637	0.0779	0.0637	-0.0779	-0.0038	0.0502	-0.0038	-0.0502	-0.0776	0.125	-0.0776	-0.125	-0.2036	0.1711	-0.2036	-0.1711	-0.2729	0.1342	-0.2729	-0.1342	-0.2304	0	-0.1426	0.1712	-0.0852	0.153	-0.0377	0.1386	0.0002	0.1184	0.0412	0.0994	0.084	0.0847	0.1199	0.0729	0.1523	0.0618	0.1786	0.0471	0.1964	0.0255	-0.1426
V. brevicauda	WAM	R99199	M	43.7349	0.1984	0	0.0682	0.078	0.0682	-0.078	0.0002	0.0414	0.0002	-0.0414	-0.0732	0.1233	-0.0732	-0.1233	-0.2076	0.1707	-0.2076	-0.1707	-0.2857	0.1386	-0.2857	-0.1386	-0.2479	0	-0.1418	0.1685	-0.0795	0.1533	-0.0308	0.1353	0.0067	0.1129	0.0471	0.0976	0.087	0.0835	0.1197	0.071	0.1492	0.059	0.174	0.0449	0.1911	0.0245	-0.1418
V. bushi	WAM	R108999	M	48.7456	0.2191	0	0.0635	0.0759	0.0635	-0.0759	-0.0228	0.0406	-0.0228	-0.0406	-0.0966	0.1134	-0.0966	-0.1134	-0.1948	0.1472	-0.1948	-0.1472	-0.2675	0.0989	-0.2675	-0.0989	-0.2354	0	-0.1456	0.1542	-0.0975	0.1433	-0.0508	0.1312	-0.0074	0.1148	0.038	0.0951	0.0857	0.0797	0.1284	0.075	0.1658	0.0659	0.1957	0.0528	0.214	0.03	-0.1456
V. bushi	WAM	R110888	F	48.8721	0.2256	0	0.056	0.0845	0.056	-0.0845	-0.0086	0.0383	-0.0086	-0.0383	-0.0858	0.111	-0.0858	-0.111	-0.2096	0.1455	-0.2096	-0.1455	-0.2597	0.1028	-0.2597	-0.1028	-0.2272	0	-0.1528	0.1532	-0.093	0.1457	-0.0434	0.136	-0.0047	0.1189	0.0339	0.103	0.0769	0.0904	0.1189	0.0772	0.1597	0.0646	0.1945	0.0496	0.2185	0.0283	-0.1528
V. bushi	WAM	R125105	M	38.0961	0.2192	0	0.0619	0.0799	0.0619	-0.0799	-0.0169	0.0344	-0.0169	-0.0344	-0.0985	0.1163	-0.0985	-0.1163	-0.1821	0.1539	-0.1821	-0.1539	-0.273	0.1112	-0.273	-0.1112	-0.2364	0	-0.1379	0.1501	-0.0967	0.1477	-0.0511	0.1374	-0.0054	0.122	0.0397	0.1041	0.0845	0.0887	0.124	0.0759	0.1605	0.065	0.1902	0.0502	0.2094	0.0263	-0.1379
V. bushi	WAM	R125520	M	44.4895	0.2144	0	0.0617	0.09	0.0617	-0.09	-0.007	0.0391	-0.007	-0.0391	-0.0808	0.1177	-0.0808	-0.1177	-0.2109	0.1554	-0.2109	-0.1554	-0.263	0.1216	-0.263	-0.1216	-0.2257	0	-0.1502	0.1592	-0.0882	0.1523	-0.0405	0.135	-0.0022	0.1163	0.0375	0.1027	0.0796	0.0879	0.1189	0.0745	0.1563	0.0638	0.1874	0.0509	0.2072	0.0284	-0.1502
V. bushi	WAM	R125521	M	40.934	0.2194	0	0.0613	0.0826	0.0613	-0.0826	-0.0052	0.0371	-0.0052	-0.0371	-0.0908	0.1131	-0.0908	-0.1131	-0.2014	0.1563	-0.2014	-0.1563	-0.2664	0.1184	-0.2664	-0.1184	-0.2227	0	-0.1489	0.1536	-0.096	0.1471	-0.0462	0.1372	-0.0026	0.1213	0.0385	0.102	0.0808	0.0853	0.1198	0.0712	0.1577	0.0612	0.1894	0.0468	0.2117	0.0263	-0.1489
V. bushi	WAM	R127789	M	48.3018	0.2211	0	0.0601	0.0849	0.0601	-0.0849	-0.0102	0.0396	-0.0102	-0.0396	-0.0868	0.1162	-0.0868	-0.1162	-0.202	0.1502	-0.202	-0.1502	-0.2696	0.1176	-0.2696	-0.1176	-0.2211	0	-0.1466	0.1514	-0.0923	0.1484	-0.0454	0.1359	-0.0043	0.1197	0.0372	0.1041	0.0798	0.0868	0.1204	0.0752	0.1584	0.0643	0.19	0.0491	0.2113	0.026	-0.1466
V. bushi	WAM	R129632	M	51.9943	0.221	0	0.056	0.0902	0.056	-0.0902	0.0014	0.0478	0.0014	-0.0478	-0.0896	0.1189	-0.0896	-0.1189	-0.1863	0.1571	-0.1863	-0.1571	-0.2712	0.1193	-0.2712	-0.1193	-0.2266	0	-0.1381	0.1554	-0.0939	0.1493	-0.0501	0.1377	-0.0099	0.1195	0.0312	0.1045	0.0742	0.0893	0.1165	0.0771	0.157	0.0649	0.191	0.0493	0.2148	0.0286	-0.1381
V. bushi	WAM	R129912	M	42.562	0.2131	0	0.0633	0.0794	0.0633	-0.0794	0.0004	0.0405	0.0004	-0.0405	-0.0896	0.118	-0.0896	-0.118	-0.2011	0.158	-0.2011	-0.158	-0.2684	0.1197	-0.2684	-0.1197	-0.2259	0	-0.1476	0.1631	-0.0946	0.1546	-0.0462	0.1371	-0.0033	0.1162	0.0382	0.0948	0.0821	0.0806	0.1212	0.0695	0.1575	0.0606	0.1873	0.0477	0.2072	0.0274	-0.1476
V. bushi	WAM	R131037	F	37.6277	0.2143	0	0.0715	0.076	0.0715	-0.076	-0.0199	0.0392	-0.0199	-0.0392	-0.0981	0.1149	-0.0981	-0.1149	-0.2016	0.155	-0.2016	-0.155	-0.268	0.1115	-0.268	-0.1115	-0.2318	0	-0.1515	0.1521	-0.1006	0.1428	-0.052	0.1269	-0.0056	0.1091	0.0428	0.0897	0.0923	0.0753	0.1312	0.0628	0.1654	0.0537	0.1925	0.0417	0.2103	0.0244	-0.1515
V. bushi	WAM	R131751	M	30.8081	0.2211	0	0.0682	0.0785	0.0682	-0.0785	-0.0085	0.0351	-0.0085	-0.0351	-0.1051	0.1042	-0.1051	-0.1042	-0.1894	0.1438	-0.1894	-0.1438	-0.2755	0.1023	-0.2755	-0.1023	-0.2321	0	-0.1461	0.145	-0.1046	0.1426	-0.0555	0.1349	-0.0071	0.1164	0.0419	0.0978	0.0885	0.0816	0.1284	0.072	0.164	0.0615	0.1934	0.0481	0.2128	0.0262	-0.1461
V. bushi	WAM	R135340	F	45.8188	0.236	0	0.0466	0.0864	0.0466	-0.0864	-0.0227	0.0476	-0.0227	-0.0476	-0.0844	0.1121	-0.0844	-0.1121	-0.192	0.1407	-0.192	-0.1407	-0.2698	0.1098	-0.2698	-0.1098	-0.2332	0	-0.1377	0.1418	-0.0868	0.1428	-0.0449	0.1358	-0.0098	0.1251	0.0258	0.1076	0.0697	0.0913	0.1154	0.077	0.1616	0.0669	0.2007	0.0523	0.227	0.0294	-0.1377
V. bushi	WAM	R135467	M	42.5539	0.2266	0	0.0622	0.0791	0.0622	-0.0791	-0.0114	0.0407	-0.0114	-0.0407	-0.0928	0.1122	-0.0928	-0.1122	-0.2054	0.1397	-0.2054	-0.1397	-0.2674	0.1042	-0.2674	-0.1042	-0.2369	0	-0.1523	0.1433	-0.0976	0.1399	-0.0485	0.1292	-0.0056	0.1137	0.0372	0.0958	0.0832	0.0819	0.1254	0.0707	0.1646	0.0613	0.1967	0.0485	0.2169	0.0255	-0.1523
V. bushi	WAM	R138169	M	50.5929	0.2178	0	0.0671	0.0752	0.0671	-0.0752	-0.0165	0.042	-0.0165	-0.042	-0.0893	0.1134	-0.0893	-0.1134	-0.2062	0.1474	-0.2062	-0.1474	-0.2765	0.1123	-0.2765	-0.1123	-0.2425	0	-0.1498	0.1431	-0.0934	0.1359	-0.0444	0.1254	-0.0016	0.1105	0.0437	0.0973	0.0899	0.0854	0.1283	0.075	0.1621	0.0621	0.1896	0.0454	0.2093	0.0242	-0.1498
V. bushi	WAM	R138949	M	34.6084	0.2207	0	0.0531	0.09	0.0531	-0.09	-0.0133	0.0374	-0.0133	-0.0374	-0.0915	0.1134	-0.0915	-0.1134	-0.1879	0.1567	-0.1879	-0.1567	-0.255	0.1102	-0.255	-0.1102	-0.2251	0	-0.1401	0.1665	-0.0923	0.1565	-0.0468	0.144	-0.0062	0.1293	0.0332	0.1139	0.0747	0.0975	0.1154	0.0824	0.1549	0.0672	0.1905	0.0546	0.2136	0.0315	-0.1401
V. bushi	WAM	R145260	M	50.0758	0.2192	0	0.0621	0.0864	0.0621	-0.0864	-0.0139	0.0424	-0.0139	-0.0424	-0.0855	0.1252	-0.0855	-0.1252	-0.2047	0.1471	-0.2047	-0.1471	-0.2652	0.1202	-0.2652	-0.1202	-0.2225	0	-0.1488	0.1523	-0.093	0.1472	-0.046	0.1342	-0.0055	0.1168	0.0362	0.0995	0.0818	0.0854	0.1227	0.0733	0.1601	0.0623	0.19	0.0459	0.2112	0.0249	-0.1488
V. bushi	WAM	R145507	M	36.174	0.2173	0	0.061	0.0803	0.061	-0.0803	0.0007	0.0389	0.0007	-0.0389	-0.0889	0.1158	-0.0889	-0.1158	-0.2007	0.1585	-0.2007	-0.1585	-0.2726	0.1125	-0.2726	-0.1125	-0.2244	0	-0.1472	0.1578	-0.0949	0.1485	-0.0458	0.1334	-0.001	0.1197	0.0402	0.1026	0.0809	0.0867	0.1193	0.0737	0.1559	0.0617	0.1875	0.0478	0.2092	0.0265	-0.1472
V. bushi	WAM	R156471	M	50.5408	0.2149	0	0.0659	0.0768	0.0659	-0.0768	-0.0104	0.0421	-0.0104	-0.0421	-0.0996	0.1142	-0.0996	-0.1142	-0.193	0.1542	-0.193	-0.1542	-0.2653	0.1165	-0.2653	-0.1165	-0.2333	0	-0.1476	0.1472	-0.1011	0.1438	-0.0521	0.1375	-0.0054	0.1201	0.0418	0.1003	0.0879	0.0831	0.1267	0.0706	0.1616	0.0595	0.1905	0.0468	0.2094	0.0266	-0.1476
V. bushi	WAM	R156491	M	32.8594	0.2148	0	0.0584	0.0818	0.0584	-0.0818	-0.0087	0.0378	-0.0087	-0.0378	-0.0933	0.1224	-0.0933	-0.1224	-0.1803	0.163	-0.1803	-0.163	-0.2676	0.1224	-0.2676	-0.1224	-0.2329	0	-0.1344	0.1671	-0.0926	0.1584	-0.0495	0.1401	-0.0063	0.1216	0.0371	0.1057	0.0796	0.0893	0.1185	0.0777	0.1549	0.0656	0.1858	0.0506	0.2074	0.0285	-0.1344
V. bushi	WAM	R156709	F	45.3683	0.2158	0	0.0652	0.0789	0.0652	-0.0789	-0.008	0.0425	-0.008	-0.0425	-0.0879	0.1125	-0.0879	-0.1125	-0.2115	0.15	-0.2115	-0.15	-0.266	0.1116	-0.266	-0.1116	-0.2343	0	-0.1542	0.1509	-0.0944	0.1435	-0.0441	0.1298	-0.0013	0.1144	0.0412	0.0973	0.0861	0.0841	0.1254	0.0727	0.1613	0.0639	0.1902	0.0522	0.2071	0.0281	-0.1542
V. bushi	WAM	R156881	M	44.8638	0.2213	0	0.0541	0.0818	0.0541	-0.0818	-0.016	0.0478	-0.016	-0.0478	-0.0861	0.1187	-0.0861	-0.1187	-0.1932	0.1531	-0.1932	-0.1531	-0.2675	0.1167	-0.2675	-0.1167	-0.241	0	-0.1404	0.1481	-0.0892	0.1434	-0.0454	0.1327	-0.007	0.1189	0.0328	0.1036	0.0771	0.0908	0.1199	0.0786	0.1604	0.0664	0.1936	0.0493	0.2169	0.0294	-0.1404
V. bushi	WAM	R157710	M	46.3569	0.2125	0	0.0676	0.0833	0.0676	-0.0833	-0.0226	0.0426	-0.0226	-0.0426	-0.0995	0.1182	-0.0995	-0.1182	-0.1909	0.1635	-0.1909	-0.1635	-0.2566	0.1102	-0.2566	-0.1102	-0.2116	0	-0.1452	0.1636	-0.0993	0.1581	-0.0524	0.1461	-0.0071	0.1273	0.0406	0.1043	0.088	0.0831	0.1264	0.0703	0.1601	0.0602	0.1865	0.0457	0.2038	0.0243	-0.1452
V. bushi	WAM	R164095	M	27.4211	0.2184	0	0.0675	0.0875	0.0675	-0.0875	-0.006	0.0302	-0.006	-0.0302	-0.0965	0.1221	-0.0965	-0.1221	-0.1914	0.1377	-0.1914	-0.1377	-0.2822	0.1055	-0.2822	-0.1055	-0.2485	0	-0.1435	0.1368	-0.0987	0.1371	-0.0508	0.1276	-0.0035	0.1159	0.0407	0.099	0.0849	0.0816	0.1261	0.0734	0.1627	0.0614	0.1933	0.0486	0.2126	0.0275	-0.1435
V. bushi	WAM	R164219	M	53.384	0.2312	0	0.0506	0.0794	0.0506	-0.0794	-0.0162	0.0416	-0.0162	-0.0416	-0.0902	0.1117	-0.0902	-0.1117	-0.192	0.1469	-0.192	-0.1469	-0.2661	0.1104	-0.2661	-0.1104	-0.2346	0	-0.1412	0.1449	-0.0923	0.1453	-0.0482	0.1353	-0.0085	0.1214	0.0309	0.105	0.074	0.0894	0.1181	0.0772	0.1612	0.0654	0.198	0.0499	0.2237	0.0289	-0.1412
V. bushi	WAM	R164365	F	41.9034	0.2249	0	0.0637	0.0837	0.0637	-0.0837	-0.0149	0.0458	-0.0149	-0.0458	-0.0999	0.1113	-0.0999	-0.1113	-0.1932	0.1472	-0.1932	-0.1472	-0.2569	0.1054	-0.2569	-0.1054	-0.2372	0	-0.1482	0.1451	-0.101	0.1466	-0.0531	0.1404	-0.0093	0.1232	0.0358	0.1008	0.0831	0.08	0.1251	0.0692	0.1637	0.0596	0.1953	0.0464	0.2159	0.0248	-0.1482
V. bushi	WAM	R165031	M	32.8207	0.2151	0	0.0632	0.0808	0.0632	-0.0808	-0.0037	0.0372	-0.0037	-0.0372	-0.0841	0.1153	-0.0841	-0.1153	-0.2094	0.1564	-0.2094	-0.1564	-0.2668	0.1174	-0.2668	-0.1174	-0.2391	0	-0.1507	0.1597	-0.0901	0.1506	-0.0401	0.1346	-0.0005	0.1133	0.0405	0.0982	0.0821	0.083	0.1204	0.0702	0.1566	0.0588	0.1873	0.0469	0.2073	0.026	-0.1507
V. bushi	WAM	R165844	M	50.9071	0.222	0	0.0528	0.0853	0.0528	-0.0853	-0.0088	0.0448	-0.0088	-0.0448	-0.0817	0.118	-0.0817	-0.118	-0.1905	0.1582	-0.1905	-0.1582	-0.2734	0.1233	-0.2734	-0.1233	-0.2398	0	-0.1355	0.159	-0.085	0.1484	-0.0415	0.1378	-0.0068	0.1186	0.0306	0.1023	0.0735	0.0895	0.1152	0.0758	0.1563	0.0667	0.1907	0.0531	0.2129	0.0291	-0.1355
V. bushi	WAM	R170174	M	36.4146	0.2246	0	0.0564	0.0845	0.0564	-0.0845	-0.0133	0.0368	-0.0133	-0.0368	-0.1043	0.1149	-0.1043	-0.1149	-0.171	0.1507	-0.171	-0.1507	-0.263	0.1083	-0.263	-0.1083	-0.2365	0	-0.1342	0.1509	-0.1006	0.1523	-0.0569	0.1441	-0.0112	0.1275	0.0338	0.1089	0.0788	0.0927	0.12	0.0775	0.1599	0.0652	0.1944	0.0521	0.217	0.0295	-0.1342
V. bushi	WAM	R170541	M	43.1678	0.2135	0	0.0664	0.081	0.0664	-0.081	-0.0021	0.0424	-0.0021	-0.0424	-0.0932	0.1187	-0.0932	-0.1187	-0.1988	0.1548	-0.1988	-0.1548	-0.2687	0.1198	-0.2687	-0.1198	-0.2288	0	-0.1482	0.155	-0.098	0.1483	-0.0504	0.1307	-0.0046	0.1134	0.0405	0.096	0.086	0.085	0.1246	0.0739	0.1593	0.0623	0.1879	0.0481	0.207	0.0269	-0.1482
V. bushi	WAM	R170716	M	43.7673	0.2186	0	0.0629	0.082	0.0629	-0.082	-0.0015	0.0356	-0.0015	-0.0356	-0.0916	0.1151	-0.0916	-0.1151	-0.2024	0.1502	-0.2024	-0.1502	-0.2657	0.1117	-0.2657	-0.1117	-0.2299	0	-0.1502	0.1559	-0.097	0.1494	-0.0476	0.1339	-0.0039	0.115	0.0388	0.0986	0.0818	0.0842	0.1217	0.0736	0.1591	0.0645	0.1897	0.0488	0.2116	0.0276	-0.1502
V. bushi	WAM	R174632	F	42.8479	0.224	0	0.0555	0.0835	0.0555	-0.0835	-0.0077	0.0348	-0.0077	-0.0348	-0.0916	0.1199	-0.0916	-0.1199	-0.1896	0.1507	-0.1896	-0.1507	-0.2675	0.1039	-0.2675	-0.1039	-0.2354	0	-0.1418	0.1518	-0.0952	0.1461	-0.0487	0.1365	-0.0065	0.1202	0.034	0.1043	0.0769	0.0919	0.1186	0.0788	0.1592	0.0674	0.1937	0.0536	0.2163	0.0302	-0.1418
V. bushi	WAM	R20241	F	43.3967	0.2227	0	0.0552	0.0868	0.0552	-0.0868	-0.0071	0.0438	-0.0071	-0.0438	-0.0888	0.1231	-0.0888	-0.1231	-0.1911	0.1603	-0.1911	-0.1603	-0.259	0.1179	-0.259	-0.1179	-0.2243	0	-0.142	0.1618	-0.0938	0.1531	-0.0499	0.1377	-0.0102	0.1188	0.0299	0.1007	0.0748	0.0873	0.1181	0.0776	0.1582	0.0653	0.1917	0.0495	0.2149	0.0278	-0.142
V. bushi	WAM	R4288	F	43.2835	0.2203	0	0.053	0.0902	0.053	-0.0902	-0.0106	0.0416	-0.0106	-0.0416	-0.081	0.1142	-0.081	-0.1142	-0.2007	0.1612	-0.2007	-0.1612	-0.261	0.1084	-0.261	-0.1084	-0.2194	0	-0.1428	0.1687	-0.0859	0.1554	-0.0414	0.1386	-0.0052	0.1229	0.0312	0.1072	0.0732	0.0953	0.1151	0.0846	0.1549	0.0719	0.1885	0.0543	0.2123	0.0305	-0.1428
V. bushi	WAM	R54230	M	47.0682	0.2048	0	0.0745	0.0771	0.0745	-0.0771	-0.0108	0.0397	-0.0108	-0.0397	-0.0946	0.1165	-0.0946	-0.1165	-0.1972	0.161	-0.1972	-0.161	-0.2758	0.1119	-0.2758	-0.1119	-0.2458	0	-0.1464	0.1562	-0.0949	0.1496	-0.0448	0.1374	-0.0002	0.1139	0.0483	0.0953	0.0938	0.0774	0.1288	0.0655	0.1595	0.0589	0.1819	0.0441	0.1986	0.0243	-0.1464
V. bushi	WAM	R56834	M	48.6527	0.2193	0	0.0684	0.0789	0.0684	-0.0789	-0.0135	0.039	-0.0135	-0.039	-0.0931	0.1136	-0.0931	-0.1136	-0.2162	0.1412	-0.2162	-0.1412	-0.2588	0.0976	-0.2588	-0.0976	-0.2274	0	-0.1607	0.1452	-0.0997	0.1444	-0.0466	0.1364	-0.0024	0.1174	0.0428	0.0973	0.0889	0.0812	0.1283	0.0704	0.1631	0.0582	0.1923	0.0454	0.2114	0.0247	-0.1607
V. bushi	WAM	R62171	M	29.9249	0.2176	0	0.0563	0.0811	0.0563	-0.0811	-0.0222	0.0407	-0.0222	-0.0407	-0.0823	0.1093	-0.0823	-0.1093	-0.2079	0.1506	-0.2079	-0.1506	-0.2575	0.1011	-0.2575	-0.1011	-0.251	0	-0.1482	0.1588	-0.0844	0.1492	-0.0355	0.1388	0.001	0.1244	0.0374	0.1056	0.0799	0.0923	0.1197	0.0785	0.1578	0.0661	0.19	0.0503	0.2128	0.0298	-0.1482
V. bushi	WAM	R73142	M	36.9632	0.2191	0	0.0615	0.0831	0.0615	-0.0831	-0.0004	0.0371	-0.0004	-0.0371	-0.0913	0.1168	-0.0913	-0.1168	-0.1972	0.1574	-0.1972	-0.1574	-0.2685	0.1117	-0.2685	-0.1117	-0.2309	0	-0.1465	0.1549	-0.0964	0.1481	-0.0496	0.1301	-0.0045	0.116	0.0379	0.1004	0.0805	0.086	0.1206	0.0747	0.1587	0.0654	0.1897	0.05	0.2114	0.0279	-0.1465
V. bushi	WAM	R73143	F	48.5114	0.2255	0	0.0557	0.0854	0.0557	-0.0854	-0.0085	0.0396	-0.0085	-0.0396	-0.0817	0.1119	-0.0817	-0.1119	-0.2113	0.1472	-0.2113	-0.1472	-0.2668	0.1081	-0.2668	-0.1081	-0.2263	0	-0.1509	0.1501	-0.0896	0.1441	-0.0411	0.1336	-0.0035	0.1183	0.0329	0.1015	0.0756	0.0869	0.1185	0.0752	0.1598	0.0647	0.1945	0.052	0.2168	0.0288	-0.1509
V. bushi	WAM	R75834	M	31.5817	0.2163	0	0.069	0.0784	0.069	-0.0784	-0.0114	0.0352	-0.0114	-0.0352	-0.0988	0.1106	-0.0988	-0.1106	-0.2023	0.1467	-0.2023	-0.1467	-0.2652	0.105	-0.2652	-0.105	-0.2329	0	-0.1533	0.1492	-0.1017	0.1431	-0.0495	0.137	-0.0026	0.1195	0.0431	0.0972	0.0884	0.0787	0.1274	0.0674	0.1627	0.0574	0.1919	0.0461	0.2107	0.0264	-0.1533
V. bushi	WAM	R76453	M	45.9726	0.2117	0	0.0628	0.0851	0.0628	-0.0851	-0.004	0.0411	-0.004	-0.0411	-0.0833	0.1182	-0.0833	-0.1182	-0.2068	0.151	-0.2068	-0.151	-0.2747	0.1101	-0.2747	-0.1101	-0.2296	0	-0.148	0.1516	-0.0901	0.1484	-0.0426	0.134	-0.0025	0.116	0.0379	0.099	0.0811	0.0835	0.1221	0.0749	0.1592	0.0642	0.1897	0.052	0.2081	0.0304	-0.148
V. caudolineatus	ANWC	R02040	M	40.7538	0.2005	0	0.0705	0.0811	0.0705	-0.0811	-0.0068	0.0336	-0.0068	-0.0336	-0.0864	0.1222	-0.0864	-0.1222	-0.1977	0.1615	-0.1977	-0.1615	-0.2746	0.1275	-0.2746	-0.1275	-0.2349	0	-0.1424	0.1686	-0.0886	0.1588	-0.0394	0.1413	0.0039	0.1202	0.048	0.1026	0.0907	0.092	0.1226	0.0791	0.1508	0.0653	0.1747	0.0489	0.1919	0.026	-0.1424
V. caudolineatus	ANWC	R02171	M	26.319	0.2091	0	0.0694	0.0796	0.0694	-0.0796	-0.0124	0.0414	-0.0124	-0.0414	-0.1072	0.1123	-0.1072	-0.1123	-0.1851	0.1575	-0.1851	-0.1575	-0.2519	0.1188	-0.2519	-0.1188	-0.2407	0	-0.1457	0.1592	-0.1036	0.1543	-0.0551	0.1421	-0.0074	0.1212	0.0417	0.0987	0.0902	0.0831	0.1283	0.0706	0.1621	0.0641	0.188	0.0514	0.2045	0.0294	-0.1457
V. caudolineatus	ANWC	R02172	M	25.2343	0.2067	0	0.0731	0.0782	0.0731	-0.0782	-0.016	0.036	-0.016	-0.036	-0.1067	0.1242	-0.1067	-0.1242	-0.1843	0.1475	-0.1843	-0.1475	-0.2655	0.107	-0.2655	-0.107	-0.238	0	-0.1443	0.1501	-0.1043	0.1522	-0.055	0.1413	-0.0026	0.1251	0.0474	0.1007	0.0951	0.0872	0.1302	0.0737	0.1608	0.0619	0.1848	0.0455	0.2029	0.0261	-0.1443
V. caudolineatus	ANWC	R02173	M	27.9728	0.2082	0	0.07	0.0775	0.07	-0.0775	-0.0243	0.0362	-0.0243	-0.0362	-0.1101	0.1151	-0.1101	-0.1151	-0.1679	0.1588	-0.1679	-0.1588	-0.2669	0.1131	-0.2669	-0.1131	-0.2511	0	-0.1327	0.1591	-0.1003	0.1542	-0.0554	0.1435	-0.0069	0.123	0.0446	0.1024	0.0934	0.0878	0.1291	0.0745	0.1602	0.0627	0.1854	0.0479	0.2034	0.0276	-0.1327
V. caudolineatus	ANWC	R02174	M	25.938	0.2131	0	0.0685	0.0863	0.0685	-0.0863	-0.0284	0.0384	-0.0284	-0.0384	-0.1092	0.116	-0.1092	-0.116	-0.1756	0.1525	-0.1756	-0.1525	-0.2569	0.1065	-0.2569	-0.1065	-0.228	0	-0.1391	0.1547	-0.104	0.1556	-0.0594	0.1456	-0.0117	0.1265	0.0402	0.1066	0.0892	0.0851	0.1282	0.0697	0.1634	0.0589	0.1921	0.0467	0.2104	0.0278	-0.1391
V. caudolineatus	ANWC	R02176	M	25.7027	0.2131	0	0.0705	0.0801	0.0705	-0.0801	-0.0245	0.0332	-0.0245	-0.0332	-0.1092	0.1132	-0.1092	-0.1132	-0.1846	0.1455	-0.1846	-0.1455	-0.2555	0.1082	-0.2555	-0.1082	-0.2396	0	-0.146	0.148	-0.1054	0.1473	-0.0565	0.1422	-0.0077	0.1226	0.0447	0.105	0.0935	0.0875	0.1314	0.0749	0.1642	0.064	0.19	0.0485	0.2083	0.0278	-0.146
V. caudolineatus	ANWC	R02208	M	39.812	0.2113	0	0.0704	0.0818	0.0704	-0.0818	-0.0287	0.029	-0.0287	-0.029	-0.1062	0.1096	-0.1062	-0.1096	-0.1831	0.1532	-0.1831	-0.1532	-0.2618	0.1146	-0.2618	-0.1146	-0.2311	0	-0.1417	0.1586	-0.1006	0.1529	-0.0532	0.1417	-0.0066	0.121	0.0427	0.1001	0.0926	0.0868	0.1308	0.077	0.1621	0.0637	0.1881	0.0498	0.2049	0.0279	-0.1417
V. caudolineatus	SAMA	R29256	M	38.5337	0.2082	0	0.0686	0.0874	0.0686	-0.0874	-0.0176	0.0325	-0.0176	-0.0325	-0.1044	0.112	-0.1044	-0.112	-0.1765	0.1697	-0.1765	-0.1697	-0.2659	0.1136	-0.2659	-0.1136	-0.2224	0	-0.1373	0.1627	-0.0997	0.1578	-0.0533	0.1481	-0.0086	0.1233	0.0392	0.1009	0.0879	0.0861	0.1261	0.0733	0.1593	0.0622	0.1862	0.0496	0.2032	0.0284	-0.1373
V. caudolineatus	SAMA	R3448	M	40.6808	0.2155	0	0.0646	0.0803	0.0646	-0.0803	-0.0127	0.0368	-0.0127	-0.0368	-0.0847	0.1175	-0.0847	-0.1175	-0.2088	0.1515	-0.2088	-0.1515	-0.2744	0.1118	-0.2744	-0.1118	-0.2242	0	-0.1493	0.1518	-0.0905	0.1464	-0.0417	0.1345	0	0.118	0.0423	0.1014	0.086	0.0883	0.1237	0.076	0.1582	0.0642	0.1857	0.0464	0.206	0.024	-0.1493
V. caudolineatus	SAMA	R59035	M	41.1886	0.2144	0	0.073	0.0764	0.073	-0.0764	-0.0214	0.0351	-0.0214	-0.0351	-0.1191	0.1071	-0.1191	-0.1071	-0.1711	0.149	-0.1711	-0.149	-0.2665	0.1012	-0.2665	-0.1012	-0.2422	0	-0.1406	0.1456	-0.1112	0.1442	-0.0623	0.1409	-0.0059	0.1298	0.0487	0.1068	0.0967	0.0851	0.1329	0.072	0.163	0.0568	0.1898	0.0442	0.2079	0.0249	-0.1406
V. caudolineatus	SAMA	R59080	M	27.5235	0.216	0	0.0668	0.0811	0.0668	-0.0811	-0.0103	0.0398	-0.0103	-0.0398	-0.0975	0.1123	-0.0975	-0.1123	-0.1849	0.1496	-0.1849	-0.1496	-0.2807	0.1104	-0.2807	-0.1104	-0.2472	0	-0.1389	0.1455	-0.0961	0.1443	-0.0483	0.1404	-0.0025	0.124	0.0416	0.1005	0.0872	0.085	0.1253	0.0729	0.1594	0.061	0.1871	0.0447	0.2073	0.0238	-0.1389
V. caudolineatus	SAMA	R6123.B	M	42.8706	0.1991	0	0.0752	0.0853	0.0752	-0.0853	-0.0086	0.0382	-0.0086	-0.0382	-0.0964	0.1278	-0.0964	-0.1278	-0.1934	0.1649	-0.1934	-0.1649	-0.2633	0.1245	-0.2633	-0.1245	-0.2098	0	-0.146	0.1757	-0.0991	0.1646	-0.0503	0.145	-0.0022	0.1229	0.0455	0.0986	0.0922	0.082	0.1267	0.07	0.1552	0.0593	0.1771	0.0444	0.1927	0.0244	-0.146
V. caudolineatus	WAM	R170302	M	49.2716	0.2018	0	0.0804	0.074	0.0804	-0.074	-0.0191	0.0361	-0.0191	-0.0361	-0.1141	0.1176	-0.1141	-0.1176	-0.1826	0.156	-0.1826	-0.156	-0.2617	0.1223	-0.2617	-0.1223	-0.2253	0	-0.1465	0.1573	-0.11	0.1525	-0.0597	0.1404	-0.0037	0.1231	0.0523	0.0984	0.1026	0.0821	0.1365	0.0724	0.1622	0.0618	0.1815	0.0469	0.1938	0.0245	-0.1465
V. caudolineatus	WAM	R175622	M	51.1156	0.2148	0	0.0758	0.0748	0.0758	-0.0748	-0.0135	0.0324	-0.0135	-0.0324	-0.1141	0.1042	-0.1141	-0.1042	-0.1894	0.1493	-0.1894	-0.1493	-0.2558	0.1023	-0.2558	-0.1023	-0.2658	0	-0.152	0.1469	-0.1089	0.1425	-0.0564	0.1309	-0.0029	0.1144	0.0503	0.0983	0.0978	0.0826	0.1335	0.0694	0.1647	0.0587	0.1901	0.0459	0.2065	0.0245	-0.152
V. caudolineatus	WAM	R65886	M	43.991	0.2072	0	0.0697	0.0816	0.0697	-0.0816	-0.0055	0.044	-0.0055	-0.044	-0.0955	0.1206	-0.0955	-0.1206	-0.1955	0.1616	-0.1955	-0.1616	-0.263	0.1198	-0.263	-0.1198	-0.224	0	-0.1472	0.1611	-0.0985	0.1544	-0.0508	0.1368	-0.0038	0.1191	0.0435	0.0998	0.0898	0.0871	0.1269	0.0784	0.1577	0.0666	0.1816	0.049	0.1992	0.0261	-0.1472
V. caudolineatus	WAM	R74671	M	32.927	0.2088	0	0.0707	0.0732	0.0707	-0.0732	-0.0154	0.0357	-0.0154	-0.0357	-0.0918	0.1192	-0.0918	-0.1192	-0.2045	0.1533	-0.2045	-0.1533	-0.2734	0.1191	-0.2734	-0.1191	-0.2394	0	-0.1499	0.1531	-0.0943	0.1461	-0.0432	0.132	0.0039	0.1173	0.0497	0.099	0.0929	0.0819	0.1274	0.0688	0.1584	0.0582	0.1829	0.042	0.2019	0.0234	-0.1499
V. chlorostigma	ANWC	R00262	M	146.933	0.235	0	0.0658	0.0684	0.0658	-0.0684	-0.0155	0.0378	-0.0155	-0.0378	-0.1026	0.0998	-0.1026	-0.0998	-0.2026	0.1308	-0.2026	-0.1308	-0.2844	0.1172	-0.2844	-0.1172	-0.2382	0	-0.1529	0.1259	-0.1055	0.1199	-0.0566	0.111	-0.0091	0.0994	0.0389	0.0841	0.0883	0.0718	0.1324	0.0633	0.1727	0.0547	0.2058	0.0435	0.2271	0.0239	-0.1529
V. chlorostigma	ANWC	R00488	M	218.256	0.2272	0	0.0646	0.0689	0.0646	-0.0689	-0.0232	0.03	-0.0232	-0.03	-0.0981	0.107	-0.0981	-0.107	-0.2046	0.1481	-0.2046	-0.1481	-0.2749	0.1206	-0.2749	-0.1206	-0.2024	0	-0.1519	0.1474	-0.1026	0.1362	-0.0548	0.1215	-0.0081	0.1077	0.0394	0.09	0.0879	0.0776	0.1298	0.0696	0.1668	0.0571	0.1985	0.0453	0.2188	0.0246	-0.1519
V. chlorostigma	BPBM	20840	M	215.299	0.2273	0	0.062	0.0762	0.062	-0.0762	-0.0067	0.0471	-0.0067	-0.0471	-0.0807	0.1084	-0.0807	-0.1084	-0.2229	0.1454	-0.2229	-0.1454	-0.276	0.1246	-0.276	-0.1246	-0.2194	0	-0.1578	0.1383	-0.0916	0.1333	-0.0427	0.1243	-0.0058	0.1045	0.037	0.0944	0.0822	0.0806	0.1235	0.0685	0.1625	0.0569	0.1949	0.0412	0.2181	0.0221	-0.1578
V. chlorostigma	BPBM	20841	M	158.851	0.2229	0	0.0739	0.0686	0.0739	-0.0686	-0.0132	0.0457	-0.0132	-0.0457	-0.1081	0.1134	-0.1081	-0.1134	-0.2025	0.1428	-0.2025	-0.1428	-0.2661	0.12	-0.2661	-0.12	-0.2227	0	-0.1578	0.1456	-0.1123	0.1334	-0.0617	0.1207	-0.0098	0.1046	0.0443	0.087	0.0951	0.0678	0.1351	0.0561	0.1697	0.0469	0.1975	0.0364	0.2157	0.0197	-0.1578
V. chlorostigma	MNHN	0.194	M	100.409	0.2402	0	0.0543	0.0745	0.0543	-0.0745	-0.0218	0.0447	-0.0218	-0.0447	-0.0922	0.103	-0.0922	-0.103	-0.2125	0.1351	-0.2125	-0.1351	-0.2608	0.1075	-0.2608	-0.1075	-0.2202	0	-0.1565	0.1408	-0.0994	0.1304	-0.0527	0.1189	-0.0138	0.1035	0.0286	0.0895	0.078	0.0793	0.1258	0.07	0.1714	0.0631	0.2087	0.0504	0.233	0.0289	-0.1565
V. chlorostigma	QM	J138	M	54.8723	0.2284	0	0.0658	0.0747	0.0658	-0.0747	-0.0164	0.0409	-0.0164	-0.0409	-0.0927	0.1107	-0.0927	-0.1107	-0.2167	0.1372	-0.2167	-0.1372	-0.27	0.0932	-0.27	-0.0932	-0.2369	0	-0.1593	0.1381	-0.0991	0.132	-0.0476	0.122	-0.0034	0.1093	0.0411	0.0928	0.0871	0.0753	0.1288	0.0634	0.1678	0.0557	0.1993	0.0439	0.2196	0.0233	-0.1593
V. chlorostigma	QM	J2119	M	54.0346	0.2403	0	0.0492	0.079	0.0492	-0.079	-0.0267	0.0427	-0.0267	-0.0427	-0.0939	0.1134	-0.0939	-0.1134	-0.1881	0.1478	-0.1881	-0.1478	-0.2646	0.1014	-0.2646	-0.1014	-0.2401	0	-0.1409	0.1431	-0.0956	0.1334	-0.0527	0.1261	-0.0134	0.1156	0.0259	0.0973	0.0723	0.0814	0.1211	0.0726	0.1675	0.0599	0.2075	0.0502	0.2323	0.0289	-0.1409
V. chlorostigma	QM	J23919	M	149.303	0.2349	0	0.0568	0.0778	0.0568	-0.0778	-0.0174	0.0406	-0.0174	-0.0406	-0.0996	0.1073	-0.0996	-0.1073	-0.1972	0.1502	-0.1972	-0.1502	-0.257	0.104	-0.257	-0.104	-0.2251	0	-0.1505	0.1475	-0.1037	0.1351	-0.0575	0.1239	-0.0143	0.1089	0.0307	0.0952	0.0795	0.0826	0.1252	0.0714	0.1684	0.0618	0.2042	0.0489	0.2275	0.0276	-0.1505
V. chlorostigma	QM	J47277	M	152.464	0.2264	0	0.0738	0.0674	0.0738	-0.0674	-0.0209	0.045	-0.0209	-0.045	-0.1135	0.1041	-0.1135	-0.1041	-0.1903	0.1413	-0.1903	-0.1413	-0.281	0.1049	-0.281	-0.1049	-0.2312	0	-0.1492	0.137	-0.1114	0.1307	-0.0659	0.1141	-0.0145	0.0965	0.0427	0.0838	0.0974	0.0707	0.139	0.0606	0.174	0.0506	0.202	0.0392	0.2202	0.0218	-0.1492
V. chlorostigma	QM	J48672	M	72.0289	0.2298	0	0.0653	0.0712	0.0653	-0.0712	-0.0285	0.0413	-0.0285	-0.0413	-0.099	0.1066	-0.099	-0.1066	-0.1963	0.1367	-0.1963	-0.1367	-0.2799	0.097	-0.2799	-0.097	-0.2664	0	-0.1466	0.1299	-0.0974	0.1259	-0.0511	0.1193	-0.009	0.1021	0.0375	0.0845	0.0889	0.0728	0.1331	0.0634	0.1729	0.058	0.2029	0.0412	0.2254	0.0246	-0.1466
V. chlorostigma	QM	J5184	M	48.542	0.236	0	0.0534	0.0847	0.0534	-0.0847	-0.0139	0.0421	-0.0139	-0.0421	-0.0973	0.1195	-0.0973	-0.1195	-0.1774	0.136	-0.1774	-0.136	-0.2827	0.1067	-0.2827	-0.1067	-0.262	0	-0.1337	0.1321	-0.0957	0.1264	-0.0522	0.1266	-0.01	0.1167	0.0291	0.0983	0.0743	0.0833	0.12	0.0685	0.1656	0.0587	0.2043	0.0474	0.2292	0.0277	-0.1337
V. chlorostigma	QM	J57410	M	57.6234	0.2218	0	0.0676	0.074	0.0676	-0.074	-0.02	0.0482	-0.02	-0.0482	-0.0865	0.1141	-0.0865	-0.1141	-0.2187	0.1474	-0.2187	-0.1474	-0.2679	0.1114	-0.2679	-0.1114	-0.243	0	-0.1578	0.1456	-0.0952	0.1305	-0.0465	0.1122	-0.0036	0.1018	0.0423	0.0917	0.0903	0.0777	0.1307	0.0658	0.1668	0.0566	0.1953	0.0432	0.2138	0.0229	-0.1578
V. chlorostigma	QM	J58782	M	82.796	0.2097	0	0.0705	0.0838	0.0705	-0.0838	-0.0154	0.0442	-0.0154	-0.0442	-0.0932	0.1201	-0.0932	-0.1201	-0.196	0.1544	-0.196	-0.1544	-0.2769	0.1044	-0.2769	-0.1044	-0.2289	0	-0.1447	0.1534	-0.0957	0.1473	-0.0494	0.1321	-0.0045	0.1154	0.043	0.0983	0.091	0.0854	0.1281	0.0708	0.161	0.0595	0.1873	0.046	0.2044	0.0257	-0.1447
V. chlorostigma	QM	J58783	M	62.3067	0.2418	0	0.0539	0.0756	0.0539	-0.0756	-0.0176	0.042	-0.0176	-0.042	-0.0974	0.1103	-0.0974	-0.1103	-0.1899	0.1356	-0.1899	-0.1356	-0.2741	0.0862	-0.2741	-0.0862	-0.2604	0	-0.1427	0.1355	-0.0975	0.1303	-0.0527	0.1251	-0.0119	0.1099	0.0295	0.0922	0.0769	0.0794	0.1243	0.0697	0.169	0.0574	0.2076	0.0465	0.2319	0.0251	-0.1427
V. chlorostigma	QM	J58824	M	174.918	0.2443	0	0.0575	0.0777	0.0575	-0.0777	-0.0353	0.0502	-0.0353	-0.0502	-0.1097	0.1047	-0.1097	-0.1047	-0.1822	0.1378	-0.1822	-0.1378	-0.2644	0.089	-0.2644	-0.089	-0.23	0	-0.1428	0.1358	-0.1069	0.1313	-0.0671	0.1198	-0.0236	0.1055	0.0264	0.0898	0.0823	0.0774	0.1323	0.0709	0.1765	0.0585	0.2132	0.0455	0.2367	0.0253	-0.1428
V. chlorostigma	QM	J68576	M	35.3024	0.2174	0	0.0681	0.0787	0.0681	-0.0787	-0.0116	0.0369	-0.0116	-0.0369	-0.0921	0.1208	-0.0921	-0.1208	-0.2181	0.1395	-0.2181	-0.1395	-0.2557	0.1002	-0.2557	-0.1002	-0.2321	0	-0.1627	0.1453	-0.1009	0.1388	-0.0469	0.1304	-0.0016	0.115	0.0437	0.0983	0.0898	0.085	0.1289	0.0735	0.1634	0.0608	0.1918	0.047	0.211	0.0263	-0.1627
V. chlorostigma	SAMA	R13581	M	140.894	0.2432	0	0.0533	0.0771	0.0533	-0.0771	-0.0057	0.0373	-0.0057	-0.0373	-0.0872	0.1059	-0.0872	-0.1059	-0.2202	0.1341	-0.2202	-0.1341	-0.2722	0.1011	-0.2722	-0.1011	-0.2119	0	-0.16	0.1355	-0.0993	0.1288	-0.0494	0.1201	-0.0098	0.1039	0.0302	0.0931	0.0738	0.0777	0.1209	0.0672	0.1674	0.0561	0.2076	0.0437	0.2348	0.0253	-0.16
V. chlorostigma	SAMA	R2223	M	56.5684	0.229	0	0.0672	0.0793	0.0672	-0.0793	-0.0102	0.0431	-0.0102	-0.0431	-0.0997	0.114	-0.0997	-0.114	-0.2095	0.1315	-0.2095	-0.1315	-0.2702	0.1064	-0.2702	-0.1064	-0.2307	0	-0.1589	0.1255	-0.1061	0.1253	-0.0549	0.1218	-0.0077	0.11	0.039	0.0927	0.0866	0.0739	0.1304	0.0654	0.1696	0.0542	0.2021	0.0421	0.2233	0.0244	-0.1589
V. chlorostigma	SAMA	R2351	M	57.4868	0.2393	0	0.0586	0.0746	0.0586	-0.0746	-0.0263	0.0322	-0.0263	-0.0322	-0.1059	0.1138	-0.1059	-0.1138	-0.1981	0.1271	-0.1981	-0.1271	-0.257	0.0936	-0.257	-0.0936	-0.2227	0	-0.1543	0.136	-0.1077	0.1382	-0.0586	0.1331	-0.0117	0.1183	0.0343	0.0979	0.0823	0.0774	0.1278	0.0652	0.1702	0.0521	0.2072	0.043	0.2311	0.0247	-0.1543
V. chlorostigma	SAMA	R6371	M	108.11	0.2512	0	0.0508	0.0741	0.0508	-0.0741	-0.0241	0.0435	-0.0241	-0.0435	-0.0941	0.1063	-0.0941	-0.1063	-0.205	0.1279	-0.205	-0.1279	-0.2717	0.0977	-0.2717	-0.0977	-0.2381	0	-0.1516	0.1264	-0.0989	0.1227	-0.0536	0.1144	-0.014	0.1043	0.0264	0.0897	0.0752	0.0785	0.1245	0.0653	0.1729	0.0535	0.2139	0.0395	0.2425	0.0231	-0.1516
V. chlorostigma	SAMA	R6378	M	135.208	0.2606	0	0.0503	0.0752	0.0503	-0.0752	-0.0181	0.0449	-0.0181	-0.0449	-0.1017	0.1013	-0.1017	-0.1013	-0.2004	0.1187	-0.2004	-0.1187	-0.2777	0.0962	-0.2777	-0.0962	-0.2348	0	-0.1524	0.114	-0.1066	0.1123	-0.0617	0.1059	-0.0188	0.0989	0.0243	0.0883	0.0744	0.0769	0.126	0.063	0.177	0.0503	0.2212	0.0389	0.2513	0.0228	-0.1524
V. chlorostigma	SAMA	R8331	M	140.817	0.2448	0	0.0552	0.0759	0.0552	-0.0759	-0.018	0.0464	-0.018	-0.0464	-0.0952	0.1088	-0.0952	-0.1088	-0.2074	0.1367	-0.2074	-0.1367	-0.2647	0.1097	-0.2647	-0.1097	-0.2188	0	-0.155	0.1342	-0.1027	0.127	-0.0558	0.1205	-0.0148	0.1062	0.029	0.0919	0.0782	0.0782	0.1257	0.0673	0.1701	0.0533	0.208	0.0386	0.2345	0.0205	-0.155
V. chlorostigma	ZFMK	26341	M	218.294	0.2286	0	0.0637	0.0743	0.0637	-0.0743	-0.0181	0.0444	-0.0181	-0.0444	-0.0976	0.1087	-0.0976	-0.1087	-0.2048	0.142	-0.2048	-0.142	-0.2718	0.0958	-0.2718	-0.0958	-0.2159	0	-0.1525	0.1463	-0.1014	0.1412	-0.0546	0.1263	-0.0102	0.1095	0.0378	0.0945	0.0856	0.0759	0.1279	0.0635	0.1676	0.0554	0.2	0.0425	0.2222	0.0247	-0.1525
V. cumingi	NHMUK	77.10.9.2	F	159.697	0.2345	0	0.0745	0.0664	0.0745	-0.0664	-0.017	0.0338	-0.017	-0.0338	-0.1121	0.1047	-0.1121	-0.1047	-0.1989	0.1189	-0.1989	-0.1189	-0.2906	0.0965	-0.2906	-0.0965	-0.262	0	-0.1541	0.1157	-0.1112	0.1166	-0.061	0.1085	-0.0083	0.0964	0.0439	0.0777	0.096	0.062	0.1395	0.0538	0.1773	0.0447	0.2082	0.036	0.2275	0.0197	-0.1541
V. cumingi	NHMUK	77.10.9.4-5 (1)	M	71.1386	0.2334	0	0.0583	0.0818	0.0583	-0.0818	-0.0212	0.0363	-0.0212	-0.0363	-0.1046	0.1149	-0.1046	-0.1149	-0.1819	0.1451	-0.1819	-0.1451	-0.2626	0.097	-0.2626	-0.097	-0.2405	0	-0.1418	0.1463	-0.1029	0.1408	-0.0576	0.1339	-0.012	0.1204	0.0318	0.0985	0.0794	0.0803	0.1242	0.0672	0.1663	0.0551	0.2022	0.0437	0.2259	0.0252	-0.1418
V. cumingi	NHMUK	77.10.9.4-5 (2)	M	68.7824	0.227	0	0.0701	0.0736	0.0701	-0.0736	-0.0197	0.0379	-0.0197	-0.0379	-0.1133	0.1201	-0.1133	-0.1201	-0.1864	0.1409	-0.1864	-0.1409	-0.2664	0.0988	-0.2664	-0.0988	-0.2359	0	-0.1494	0.1387	-0.1124	0.1318	-0.0627	0.1319	-0.0112	0.1153	0.0379	0.0865	0.091	0.0689	0.134	0.06	0.1715	0.052	0.2013	0.0411	0.2202	0.0227	-0.1494
V. cumingi	NHMUK	77.12.13.5-6 (1)	M	131.69	0.245	0	0.0554	0.0817	0.0554	-0.0817	-0.0178	0.0399	-0.0178	-0.0399	-0.1008	0.114	-0.1008	-0.114	-0.1867	0.1305	-0.1867	-0.1305	-0.2755	0.1084	-0.2755	-0.1084	-0.2392	0	-0.1428	0.1302	-0.1032	0.1267	-0.0603	0.1187	-0.0169	0.107	0.0271	0.092	0.0757	0.0742	0.1248	0.0659	0.1713	0.0553	0.2107	0.0451	0.2361	0.0251	-0.1428
V. cumingi	NHMUK	77.12.13.5-6 (2)	M	77.54	0.2183	0	0.079	0.0718	0.079	-0.0718	-0.0143	0.0296	-0.0143	-0.0296	-0.1101	0.1169	-0.1101	-0.1169	-0.2017	0.1384	-0.2017	-0.1384	-0.2742	0.1043	-0.2742	-0.1043	-0.2306	0	-0.1575	0.1379	-0.1124	0.1347	-0.0589	0.1254	-0.0032	0.1134	0.0479	0.0865	0.098	0.0661	0.1371	0.0551	0.1693	0.0439	0.1955	0.0355	0.2117	0.0195	-0.1575
V. cumingi	NHMUK	79.4.16.1	F	154.597	0.2356	0	0.0671	0.0711	0.0671	-0.0711	-0.0191	0.0372	-0.0191	-0.0372	-0.1081	0.1106	-0.1081	-0.1106	-0.1977	0.1301	-0.1977	-0.1301	-0.2747	0.1048	-0.2747	-0.1048	-0.2325	0	-0.1533	0.1303	-0.1099	0.1291	-0.062	0.1196	-0.0134	0.1034	0.0357	0.0819	0.0876	0.0632	0.133	0.0542	0.1746	0.0482	0.2083	0.0383	0.2302	0.0227	-0.1533
V. cumingi	ZFMK	52923	M	142.736	0.2345	0	0.0635	0.0787	0.0635	-0.0787	-0.0174	0.0396	-0.0174	-0.0396	-0.102	0.1113	-0.102	-0.1113	-0.2046	0.132	-0.2046	-0.132	-0.2635	0.1007	-0.2635	-0.1007	-0.2223	0	-0.1565	0.1319	-0.1063	0.13	-0.0558	0.1292	-0.0087	0.118	0.0377	0.0983	0.0826	0.0743	0.1268	0.0672	0.1685	0.0579	0.2032	0.0451	0.2263	0.025	-0.1565
V. cumingi	ZFMK	90999	F	136.853	0.2286	0	0.0644	0.0789	0.0644	-0.0789	-0.0028	0.0356	-0.0028	-0.0356	-0.1037	0.1203	-0.1037	-0.1203	-0.1962	0.14	-0.1962	-0.14	-0.2655	0.112	-0.2655	-0.112	-0.2165	0	-0.1526	0.142	-0.1094	0.1427	-0.0605	0.1286	-0.0097	0.1164	0.0368	0.0949	0.0833	0.0767	0.1257	0.0649	0.165	0.0542	0.1979	0.0405	0.2211	0.023	-0.1526
V. cumingi	ZFMK	91000	M	123.75	0.2165	0	0.0729	0.0717	0.0729	-0.0717	-0.0029	0.0415	-0.0029	-0.0415	-0.0914	0.1156	-0.0914	-0.1156	-0.2276	0.1447	-0.2276	-0.1447	-0.2701	0.1089	-0.2701	-0.1089	-0.2286	0	-0.1682	0.1349	-0.1017	0.1315	-0.0433	0.1264	0.0057	0.1153	0.0497	0.0932	0.0905	0.0692	0.128	0.0598	0.1627	0.052	0.191	0.0392	0.2107	0.0224	-0.1682
V. cumingi	ZFMK	91580	M	99.9839	0.2456	0	0.0557	0.0794	0.0557	-0.0794	-0.0214	0.0413	-0.0214	-0.0413	-0.1113	0.1077	-0.1113	-0.1077	-0.1898	0.1247	-0.1898	-0.1247	-0.2548	0.0969	-0.2548	-0.0969	-0.2234	0	-0.1515	0.1226	-0.1127	0.1306	-0.067	0.1314	-0.0209	0.1168	0.0274	0.0981	0.0788	0.0791	0.1281	0.0664	0.1746	0.0553	0.2138	0.0429	0.24	0.0265	-0.1515
V. cumingi	ZFMK	91581	M	108.719	0.2376	0	0.0642	0.0793	0.0642	-0.0793	-0.0156	0.0351	-0.0156	-0.0351	-0.1088	0.1153	-0.1088	-0.1153	-0.1955	0.1266	-0.1955	-0.1266	-0.2692	0.1006	-0.2692	-0.1006	-0.2341	0	-0.153	0.1256	-0.1101	0.1274	-0.06	0.1246	-0.0094	0.1176	0.037	0.0963	0.0841	0.0744	0.1274	0.0556	0.1703	0.0464	0.2069	0.04	0.23	0.0231	-0.153
V. cumingi	ZFMK	91582	M	82.2814	0.2408	0	0.0594	0.082	0.0594	-0.082	-0.0167	0.0383	-0.0167	-0.0383	-0.1074	0.1133	-0.1074	-0.1133	-0.194	0.1277	-0.194	-0.1277	-0.2601	0.0967	-0.2601	-0.0967	-0.2263	0	-0.1521	0.1288	-0.1101	0.1337	-0.0631	0.1264	-0.015	0.1164	0.0317	0.098	0.0799	0.0778	0.1265	0.0652	0.1712	0.0551	0.2086	0.0426	0.2339	0.025	-0.1521
V. cumingi	ZFMK	91583	M	77.3579	0.2406	0	0.0609	0.0791	0.0609	-0.0791	-0.0138	0.0383	-0.0138	-0.0383	-0.1166	0.1117	-0.1166	-0.1117	-0.184	0.1295	-0.184	-0.1295	-0.2549	0.0985	-0.2549	-0.0985	-0.2308	0	-0.1513	0.1331	-0.1171	0.1317	-0.0693	0.1254	-0.0172	0.1164	0.0324	0.0965	0.0818	0.0765	0.1288	0.0668	0.1726	0.0569	0.2091	0.0442	0.2336	0.0256	-0.1513
V. cumingi	ZFMK	91584	M	74.4996	0.2322	0	0.0699	0.0685	0.0699	-0.0685	-0.0227	0.0355	-0.0227	-0.0355	-0.11	0.1128	-0.11	-0.1128	-0.2	0.1245	-0.2	-0.1245	-0.2713	0.0964	-0.2713	-0.0964	-0.2507	0	-0.1556	0.123	-0.1094	0.1263	-0.0582	0.1211	-0.0069	0.1096	0.0421	0.0864	0.0925	0.0693	0.1359	0.0624	0.1733	0.0501	0.2046	0.0392	0.2249	0.0217	-0.1556
V. doreanus	AMS	R.12557	M	61.6635	0.2409	0	0.048	0.072	0.048	-0.072	-0.0235	0.0457	-0.0235	-0.0457	-0.0891	0.1066	-0.0891	-0.1066	-0.2067	0.1432	-0.2067	-0.1432	-0.2618	0.1009	-0.2618	-0.1009	-0.2229	0	-0.1509	0.1428	-0.0945	0.1347	-0.0476	0.1285	-0.0093	0.1175	0.0292	0.0993	0.0729	0.0825	0.1196	0.0717	0.166	0.0608	0.2061	0.0488	0.2325	0.028	-0.1509
V. doreanus	AMS	R.129210	M	71.4571	0.2514	0	0.0508	0.0831	0.0508	-0.0831	-0.0284	0.0376	-0.0284	-0.0376	-0.0983	0.1007	-0.0983	-0.1007	-0.1951	0.1309	-0.1951	-0.1309	-0.2739	0.0885	-0.2739	-0.0885	-0.214	0	-0.1457	0.1342	-0.1009	0.1303	-0.0584	0.1215	-0.0182	0.1113	0.0233	0.0943	0.0736	0.0787	0.1246	0.0703	0.1729	0.0582	0.2143	0.0473	0.2407	0.0253	-0.1457
V. doreanus	AMS	R.14764	F	143.211	0.2362	0	0.0657	0.0697	0.0657	-0.0697	-0.0285	0.0497	-0.0285	-0.0497	-0.0989	0.1061	-0.0989	-0.1061	-0.2172	0.1262	-0.2172	-0.1262	-0.2751	0.0962	-0.2751	-0.0962	-0.2196	0	-0.1613	0.1225	-0.1052	0.1194	-0.0563	0.1135	-0.0116	0.1023	0.0375	0.0877	0.09	0.0699	0.1352	0.0574	0.1764	0.0499	0.2097	0.0393	0.2312	0.0233	-0.1613
V. doreanus	AMS	R.21184	M	184.472	0.2376	0	0.0655	0.0719	0.0655	-0.0719	-0.0275	0.0342	-0.0275	-0.0342	-0.1061	0.1024	-0.1061	-0.1024	-0.1983	0.1262	-0.1983	-0.1262	-0.2793	0.0948	-0.2793	-0.0948	-0.2445	0	-0.1515	0.1245	-0.1055	0.1211	-0.0542	0.1169	-0.0051	0.1106	0.0435	0.1013	0.0946	0.0831	0.129	0.0604	0.1683	0.0586	0.2028	0.0454	0.2273	0.0244	-0.1515
V. doreanus	AMS	R.25686	F	155.763	0.2636	0	0.0308	0.0807	0.0308	-0.0807	-0.0239	0.0569	-0.0239	-0.0569	-0.0865	0.1105	-0.0865	-0.1105	-0.1778	0.1414	-0.1778	-0.1414	-0.2736	0.1099	-0.2736	-0.1099	-0.2318	0	-0.1289	0.1384	-0.0889	0.1311	-0.0545	0.1242	-0.0244	0.1132	0.0093	0.099	0.0553	0.0841	0.1109	0.074	0.1679	0.0635	0.2171	0.0483	0.2514	0.0269	-0.1289
V. doreanus	AMS	R.25687	M	61.0242	0.2269	0	0.0757	0.0687	0.0757	-0.0687	-0.0275	0.0299	-0.0275	-0.0299	-0.1123	0.1106	-0.1123	-0.1106	-0.2023	0.1307	-0.2023	-0.1307	-0.2701	0.0989	-0.2701	-0.0989	-0.2366	0	-0.1587	0.1306	-0.1132	0.1263	-0.0619	0.117	-0.0088	0.1039	0.0454	0.0848	0.0978	0.0661	0.1398	0.0567	0.1758	0.0496	0.204	0.0404	0.2211	0.0227	-0.1587
V. doreanus	AMS	R.28680	M	85.2013	0.249	0	0.0499	0.0799	0.0499	-0.0799	-0.0269	0.045	-0.0269	-0.045	-0.0961	0.1067	-0.0961	-0.1067	-0.1942	0.1335	-0.1942	-0.1335	-0.269	0.1023	-0.269	-0.1023	-0.233	0	-0.1449	0.1319	-0.098	0.1294	-0.0556	0.1203	-0.0156	0.1123	0.0248	0.0957	0.0733	0.08	0.1229	0.0682	0.171	0.0571	0.2116	0.0437	0.2388	0.0239	-0.1449
V. doreanus	AMS	R.8296	M	64.7056	0.2432	0	0.0559	0.0797	0.0559	-0.0797	-0.0265	0.039	-0.0265	-0.039	-0.1057	0.1072	-0.1057	-0.1072	-0.1794	0.1355	-0.1794	-0.1355	-0.2748	0.0937	-0.2748	-0.0937	-0.2419	0	-0.139	0.1339	-0.103	0.1305	-0.0607	0.1241	-0.017	0.1115	0.0285	0.0942	0.0788	0.0788	0.1268	0.0693	0.1718	0.0594	0.209	0.0447	0.2345	0.0248	-0.139
V. doreanus	AMS	R.9359	M	90.8424	0.2255	0	0.0734	0.071	0.0734	-0.071	-0.0312	0.045	-0.0312	-0.045	-0.105	0.1108	-0.105	-0.1108	-0.207	0.1375	-0.207	-0.1375	-0.2712	0.1018	-0.2712	-0.1018	-0.2071	0	-0.1573	0.139	-0.1087	0.1314	-0.0594	0.1232	-0.0102	0.1118	0.0414	0.0873	0.0961	0.0684	0.1385	0.0602	0.1733	0.0502	0.2007	0.0397	0.2174	0.0206	-0.1573
V. doreanus	ANWC	R01049	M	52.6575	0.2286	0	0.0684	0.0704	0.0684	-0.0704	-0.0177	0.0265	-0.0177	-0.0265	-0.1008	0.1088	-0.1008	-0.1088	-0.2145	0.1331	-0.2145	-0.1331	-0.2701	0.1022	-0.2701	-0.1022	-0.2297	0	-0.1621	0.1338	-0.1065	0.1285	-0.0529	0.118	-0.0032	0.1081	0.0438	0.0906	0.0899	0.0721	0.1313	0.0598	0.1701	0.0516	0.202	0.0411	0.2229	0.0241	-0.1621
V. doreanus	BPBM	19509	M	111.138	0.2307	0	0.066	0.0752	0.066	-0.0752	-0.0131	0.0431	-0.0131	-0.0431	-0.1094	0.1102	-0.1094	-0.1102	-0.1862	0.1372	-0.1862	-0.1372	-0.2786	0.0992	-0.2786	-0.0992	-0.2121	0	-0.1457	0.135	-0.1109	0.1342	-0.0664	0.1239	-0.0161	0.1096	0.0365	0.0938	0.0898	0.0862	0.1315	0.0737	0.1691	0.0599	0.2013	0.0459	0.223	0.0255	-0.1457
[truncated: 1,223 more rows]
[truncated: 19 more columns]

## Sheet: S5
Table S5. GenBank accession numbers (GB) for molecular data used in phylogenetic analyses of Euprepiosaurus and Hapturosaurus.
Analysis	Gene	GB
[truncated: 165 more rows]

## Sheet: S6
Table S6. Results of the isometry test. Parameters are reported for a regression with shape as response variable and size as predictor.
[truncated: 181 more rows]

[truncated: 30 more sheets: S7, S8, S9, S10, S11, S12, S13, S14, S15, S16, S17, S18, S19, S20, S21, S22, S23, S24, S25, S26 …]
